# Supplementary material for: Genomic decoding of breeding history to guide breeding-by-design in rice
Source: Natl Sci Rev. 2023 Feb 9;10(5):nwad029. doi: 10.1093/nsr/nwad029 (PMC10089590; doi:10.1093/nsr/nwad029)
Supplement: nwad029_Supplemental_Files [file nwad029_supplemental_files.zip]

Archive with 14 entries (14 files):
- Supplemental_Figures.docx
- Supplemental_Methods.docx
- Table_S1.Sample_information.xlsx
- Table_S10.Primers_used_for_genotyping_selected_QTLs.xlsx
- Table_S11.Field_phenotype_of_ZKF5.xlsx
- Table_S12.QTLs_detected_by_IIIVmrMLM.xlsx
- Table_S2.Phenotype.xlsx
- Table_S3.Population_structure.xlsx
- Table_S4.Population_differntiation_between_ancestral_groups.xlsx
- Table_S5.Genotype_of_Known_Genes_or_QTLs.xlsx
- Table_S6.Phenotypic_Effect_Assessment_of_Known_Genes_QTLs.xlsx
- Table_S7.QTLs_Detected_by_GWAS.xlsx
- Table_S8.Distribution_Frequency_and_Effects_of_Indica_introgressions.xlsx
- Table_S9.Koshihikari_CSSL_Phenotype.xlsx
