# Supplementary material for: Genomic decoding of breeding history to guide breeding-by-design in rice
Source: Natl Sci Rev. 2023 Feb 9;10(5):nwad029. doi: 10.1093/nsr/nwad029 (PMC10089590; doi:10.1093/nsr/nwad029)
Supplement: nwad029_Supplemental_Files [file nwad029_supplemental_files.zip › Table_S1.Sample_information.xlsx]

## Sheet: Table S1
Table S1. Sample information
ID	Chinese Name	English Name	Region	Era	Group
V001	坊主5号	Bouzu 5	Japan	early	Japan
V002	北海86 (农林20)	norin 20	Japan	early	Japan
V003	石狩白毛	Ishikari shiroge	Japan	early	Japan
V004	北海道	hoklaidao	Japan	early	Japan
V005	改良北海道	kairiao hokkaidao	Japan	early	Japan
V006	红毛稻子	hongmaodaozi	Heilongjiang, China	early	HLJ-I
V007	金钩	gengou	Heilongjiang, China	early	HLJ-I
V008	老光头	laoguangtou	Heilongjiang, China	early	HLJ-I
V009	小白毛	xiaobaimao	Heilongjiang, China	early	HLJ-I
V010	改良国光	gailiangguoguang	Heilongjiang, China	early	HLJ-I
V011	老头稻	laotoudao	Heilongjiang, China	early	HLJ-I
V012	老头稻1号	laotoudao 1	Heilongjiang, China	early	HLJ-I
V013	小田代5号	xiaotiandai 5	Japan	early	Japan
V014	龙糯3号	longnuo 3	Heilongjiang, China	new	HLJ-III
V015	七十天还家	Qishiertianhuanjia	Japan	early	Japan
V016	二白毛	Erbaimao	Heilongjiang, China	early	HLJ-I
V017	共和稻	Gonghedao	Heilongjiang, China	early	HLJ-I
V018	富国	Fuguo	Japan	early	Japan
V019	光头紫尖	Guangtouzijian	Heilongjiang, China	early	HLJ-I
V020	猪毛稻	Zhumaodao	Heilongjiang, China	early	HLJ-I
V021	柳树种	Liushuzhong	Heilongjiang, China	early	HLJ-I
V022	小红芒	Xiaohongmao	Heilongjiang, China	early	HLJ-I
V023	龙江光头	Longjiangguangtou	Heilongjiang, China	early	HLJ-I
V024	龙香稻2号	Longxiangdao2	Heilongjiang, China	very_new	HLJ-IV
V025	合江1号	Hejiang1	Heilongjiang, China	early	HLJ-I
V026	合江3号	Hejiang3	Heilongjiang, China	early	HLJ-I
V027	合江11号	Hejiang11	Heilongjiang, China	early	HLJ-I
V028	合江17号	Hejiang17	Heilongjiang, China	early	HLJ-I
V029	合江18号	Hejiang18	Heilongjiang, China	early	HLJ-I
V030	牡丹江1号	Mudanjiang1	Heilongjiang, China	early	HLJ-I
V031	牡丹江2号	Mudanjiang2	Heilongjiang, China	early	HLJ-I
V032	牡丹江5号	Mudanjiang5	Heilongjiang, China	early	HLJ-I
V033	太阳3号	Taiyang3	Heilongjiang, China	early	HLJ-I
V034	合江19	Hejiang19	Heilongjiang, China	early	HLJ-I
V035	合江22	Hejiang22	Heilongjiang, China	middle	HLJ-II
V036	合江23	Hejiang23	Heilongjiang, China	middle	HLJ-II
V037	黒粳2号	Heigeng2	Heilongjiang, China	early	HLJ-I
V038	青年特号	Qingniantehao	Heilongjiang, China	early	HLJ-I
V039	丰产9号	Fengchan9	Heilongjiang, China	early	HLJ-I
V040	雪光	yukihikari	Japan	early	Japan
V041	京引59 (虾夷)	yukara	Japan	early	Japan
V042	上育397	Jouiku 397	Japan	middle	Japan
V043	夕波	yunami	Japan	early	Japan
V044	松前 (农林209)	mastumae	Japan	early	Japan
V045	新雪 (农林59)	sinsestu	Japan	early	Japan
V046	雪糯 (京引57)	yukimochi	Japan	early	Japan
V047	滨旭 (农林252)	hamaasahi	Japan	middle	Japan
V048	丰年早生 (农林22)	honenwase	Japan	early	Japan
V049	富士光	fuchihikari	Japan	early	Japan
V050	东农413	Dongnong413	Heilongjiang, China	middle	HLJ-II
V051	牡丹江19	Mudanjiang19	Heilongjiang, China	middle	HLJ-II
V052	系选1号	Xixuan1	Heilongjiang, China	new	HLJ-III
V053	黑0200	Hei0200	Heilongjiang, China	Unknown	Null
V054	黑0201	Hei0201	Heilongjiang, China	Unknown	Null
V055	垦稻8	Kendao8	Heilongjiang, China	middle	HLJ-II
V056	垦稻9	Kendao9	Heilongjiang, China	new	HLJ-III
V057	垦稻12	Kendao12	Heilongjiang, China	new	HLJ-III
V058	垦稻14	Kendao14	Heilongjiang, China	new	HLJ-III
V059	垦稻20	Kendao20	Heilongjiang, China	new	HLJ-III
V060	垦稻21	Kendao21	Heilongjiang, China	new	HLJ-III
V061	垦鉴稻3号	Kenjiandao3	Heilongjiang, China	new	HLJ-III
V062	垦鉴稻6号	Kenjiandao6	Heilongjiang, China	new	HLJ-III
V063	垦鉴稻13	Kenjiandao13	Heilongjiang, China	new	HLJ-III
V064	垦粳04-1031	Kengeng04-1031	Heilongjiang, China	new	HLJ-III
V065	垦稻07-193	Kendao07-193	Heilongjiang, China	new	HLJ-III
V066	垦稻07-774	Kendao07-774	Heilongjiang, China	new	HLJ-III
V067	垦稻07-921	Kendao07-921	Heilongjiang, China	new	HLJ-III
V068	垦稻07-1630	Kendao07-1630	Heilongjiang, China	new	HLJ-III
V069	垦稻07-2249	Kendao07-2249	Heilongjiang, China	new	HLJ-III
V070	垦06-792	Ken06-792	Heilongjiang, China	new	HLJ-III
V071	垦07-572	Ken07-572	Heilongjiang, China	new	HLJ-III
V072	垦07-769	Ken07-769	Heilongjiang, China	new	HLJ-III
V073	垦系013	Kenxi013	Heilongjiang, China	Unknown	Null
V074	空育131	Kuiku131	Japan	new	Japan
V075	龙粳3	Longgeng3	Heilongjiang, China	middle	HLJ-II
V076	龙粳8	Longgeng8	Heilongjiang, China	middle	HLJ-II
V077	龙粳9	Longgeng9	Heilongjiang, China	middle	HLJ-II
V078	龙粳10	Longgeng10	Heilongjiang, China	new	HLJ-III
V079	龙粳11	Longgeng11	Heilongjiang, China	new	HLJ-III
V080	龙粳12	Longgeng12	Heilongjiang, China	new	HLJ-III
V081	龙粳13	Longgeng13	Heilongjiang, China	new	HLJ-III
V082	龙粳14	Longgeng14	Heilongjiang, China	new	HLJ-III
V083	龙粳15	Longgeng15	Heilongjiang, China	new	HLJ-III
V084	龙粳16	Longgeng16	Heilongjiang, China	new	HLJ-III
V085	龙粳17	Longgeng17	Heilongjiang, China	new	HLJ-III
V086	龙粳19	Longgeng19	Heilongjiang, China	new	HLJ-III
V087	龙粳20	Longgeng20	Heilongjiang, China	new	HLJ-III
V088	龙粳21	Longgeng21	Heilongjiang, China	new	HLJ-III
V089	龙粳22	Longgeng22	Heilongjiang, China	new	HLJ-III
V090	龙粳23	Longgeng23	Heilongjiang, China	new	HLJ-III
V091	龙粳24	Longgeng24	Heilongjiang, China	new	HLJ-III
V092	龙粳25	Longgeng25	Heilongjiang, China	new	HLJ-III
V093	龙粳26	Longgeng26	Heilongjiang, China	new	HLJ-III
V094	龙粳27	Longgeng27	Heilongjiang, China	new	HLJ-III
V095	龙粳28	Longgeng28	Heilongjiang, China	new	HLJ-III
V096	龙粳29	Longgeng29	Heilongjiang, China	very_new	HLJ-IV
V097	龙粳香1号	Longgengxiang1	Heilongjiang, China	very_new	HLJ-IV
V098	龙花01-687 龙粳31	Longhua01-687	Heilongjiang, China	very_new	HLJ-IV
V099	龙花05-379	Longhua05-379	Heilongjiang, China	new	HLJ-III
V100	龙花00-485	Longhua00-485	Heilongjiang, China	new	HLJ-III
V101	龙交04-2637	Longjiao04-2637	Heilongjiang, China	new	HLJ-III
V102	龙交04-908 (龙粳34）	Longjiao04-908	Heilongjiang, China	very_new	HLJ-IV
V103	龙交06-192 （龙粳38)	Longjiao06-192	Heilongjiang, China	very_new	HLJ-IV
V104	龙交96103	Longjiao9603	Heilongjiang, China	middle	HLJ-II
V105	龙生01-028-2 (龙粳36)	Longsheng01-028-2	Heilongjiang, China	very_new	HLJ-IV
V106	龙生01-107 (龙粳35)	Longsheng01-107	Heilongjiang, China	very_new	HLJ-IV
V107	龙育05-158	Longyu05-158	Heilongjiang, China	new	HLJ-III
V108	龙丰05-191	Longfeng05-191	Heilongjiang, China	new	HLJ-III
V109	龙组01-4160 (龙粳32)	Longzu01-4160	Heilongjiang, China	very_new	HLJ-IV
V110	龙糯2号	Longnuo2	Heilongjiang, China	new	HLJ-III
V113	龙稻1号	Longdao1	Heilongjiang, China	new	HLJ-III
V114	龙稻3号	Longdao3	Heilongjiang, China	new	HLJ-III
V115	龙稻4号	Longdao4	Heilongjiang, China	new	HLJ-III
V116	龙稻5号	Longdao5	Heilongjiang, China	new	HLJ-III
V117	龙稻6号	Longdao6	Heilongjiang, China	new	HLJ-III
V118	龙稻7号	Longdao7	Heilongjiang, China	new	HLJ-III
V119	龙稻8号	Longdao8	Heilongjiang, China	new	HLJ-III
V120	龙稻9号	Longdao9	Heilongjiang, China	new	HLJ-III
V121	北稻1号	Beidao1	Heilongjiang, China	new	HLJ-III
V122	北稻2号	Beidao2	Heilongjiang, China	new	HLJ-III
V123	北稻3号	Beidao3	Heilongjiang, China	new	HLJ-III
V124	绥粳3	Suigeng3	Heilongjiang, China	middle	HLJ-II
V125	绥粳4	Suigeng4	Heilongjiang, China	middle	HLJ-II
V126	绥粳5	Suigeng5	Heilongjiang, China	new	HLJ-III
V127	绥粳6	Suigeng6	Heilongjiang, China	new	HLJ-III
V128	绥粳7	Suigeng7	Heilongjiang, China	new	HLJ-III
V129	绥粳8	Suigeng8	Heilongjiang, China	new	HLJ-III
V130	绥粳9	Suigeng9	Heilongjiang, China	new	HLJ-III
V131	绥粳10	Suigeng10	Heilongjiang, China	new	HLJ-III
V132	绥5348	Sui5348	Heilongjiang, China	Unknown	Null
V133	绥7365	Sui7365	Heilongjiang, China	Unknown	Null
V134	绥02-6173	Sui02-6173	Heilongjiang, China	new	HLJ-III
V135	绥6047	Sui6047	Heilongjiang, China	Unknown	Null
V136	绥298	Sui298	Heilongjiang, China	Unknown	Null
V137	绥91-5193	Sui91-5193	Heilongjiang, China	middle	HLJ-II
V138	绥93-6165	Sui93-6165	Heilongjiang, China	middle	HLJ-II
V139	绥香05-967	Suixiang05-967	Heilongjiang, China	new	HLJ-III
V140	绥糯05-721	Suinuo05-721	Heilongjiang, China	new	HLJ-III
V141	龙盾93-389	Longdun93-389	Heilongjiang, China	middle	HLJ-II
V142	龙盾102	Longdun102	Heilongjiang, China	new	HLJ-III
V143	龙盾104	Longdun104	Heilongjiang, China	new	HLJ-III
V144	龙盾105	Longdun105	Heilongjiang, China	new	HLJ-III
V145	农大04-006	Nongda04-006	Heilongjiang, China	new	HLJ-III
V146	农大04-009	Nongda04-009	Heilongjiang, China	new	HLJ-III
V147	农大05-030	Nongda05-030	Heilongjiang, China	new	HLJ-III
V148	农大05-109	Nongda05-109	Heilongjiang, China	new	HLJ-III
V149	农大99D004 (垦粳2号)	Nongda99D004	Heilongjiang, China	new	HLJ-III
V150	牡丹江8号	Mudanjiang8	Heilongjiang, China	early	HLJ-I
V151	牡丹江12	Mudanjiang12	Heilongjiang, China	early	HLJ-I
V152	牡丹江20	Mudanjiang20	Heilongjiang, China	middle	HLJ-II
V153	牡丹江26	Mudanjiang26	Heilongjiang, China	new	HLJ-III
V154	牡丹江27	Mudanjiang27	Heilongjiang, China	new	HLJ-III
V155	牡丹江28	Mudanjiang28	Heilongjiang, China	new	HLJ-III
V156	牡丹江29	Mudanjiang29	Heilongjiang, China	new	HLJ-III
V157	牡丹江30	Mudanjiang30	Heilongjiang, China	new	HLJ-III
V158	牡04-1325 (牡丹江31)	Mu04-1325	Heilongjiang, China	very_new	HLJ-IV
V159	牡1328	Mu1328	Heilongjiang, China	new	HLJ-III
V160	牡05-1601	Mu05-1601	Heilongjiang, China	new	HLJ-III
V161	牡06-1188	Mu06-1188	Heilongjiang, China	new	HLJ-III
V162	松粳1	Songgeng1	Heilongjiang, China	middle	HLJ-II
V163	松粳2	Songgeng2	Heilongjiang, China	middle	HLJ-II
V164	松粳3	Songgeng3	Heilongjiang, China	middle	HLJ-II
V165	松粳5	Songgeng5	Heilongjiang, China	new	HLJ-III
V166	松粳6	Songgeng6	Heilongjiang, China	new	HLJ-III
V167	松粳9	Songgeng9	Heilongjiang, China	new	HLJ-III
V168	松粳10	Songgeng10	Heilongjiang, China	new	HLJ-III
V169	藤系198	fukei 198	Japan	Unknown	Japan
V170	松5123	Song5123	Heilongjiang, China	Unknown	Null
V171	松98-131	Song98-131	Heilongjiang, China	middle	HLJ-II
V172	松02-212	Song02-212	Heilongjiang, China	new	HLJ-III
V173	松02-811	Song02-811	Heilongjiang, China	new	HLJ-III
V174	松02-816	Song02-816	Heilongjiang, China	new	HLJ-III
V175	松01-173 (松粳12)	Song01-173	Heilongjiang, China	new	HLJ-III
V176	松198	Song198	Heilongjiang, China	Unknown	Null
V177	长粒香	Changlixiang	Jilin, China	middle	Jilin
V178	牡02-1319 (牡丹江32)	Mu02-1319	Heilongjiang, China	very_new	HLJ-IV
V179	引优	Yinyou	Heilongjiang, China	Unknown	Null
V180	五优稻1号	Wuyoudao1	Heilongjiang, China	middle	HLJ-II
V181	五优稻3号	Wuyoudao3	Heilongjiang, China	new	HLJ-III
V182	五优稻4号	Wuyoudao4	Heilongjiang, China	new	HLJ-III
V183	普粘7	Punian7	Heilongjiang, China	middle	HLJ-II
V184	普优9	Puyou9	Heilongjiang, China	Unknown	Null
V185	普优12	Puyou12	Heilongjiang, China	Unknown	Null
V186	普优17	Puyou17	Heilongjiang, China	Unknown	Null
V187	普优18	Puyou18	Heilongjiang, China	Unknown	Null
V188	普选10号	Puxuan10	Heilongjiang, China	early	HLJ-I
V189	普选24	Puxuan24	Heilongjiang, China	middle	HLJ-II
V190	莎莎妮	Sasanishiki	Japan	new	Japan
V191	富粳24	Fugeng24	Unknown	Unknown	Null
V192	东农415	Dongnong415	Heilongjiang, China	middle	HLJ-II
V193	东农416	Dongnong416	Heilongjiang, China	middle	HLJ-II
V194	东农418	Dongnong418	Heilongjiang, China	middle	HLJ-II
V195	东农419	Dongnong419	Heilongjiang, China	middle	HLJ-II
V196	东农420	Dongnong420	Heilongjiang, China	middle	HLJ-II
V197	东农421	Dongnong421	Heilongjiang, China	new	HLJ-III
V198	东农422	Dongnong422	Heilongjiang, China	new	HLJ-III
V199	东农423	Dongnong423	Heilongjiang, China	new	HLJ-III
V200	东农424	Dongnong424	Heilongjiang, China	new	HLJ-III
V201	东农425	Dongnong425	Heilongjiang, China	new	HLJ-III
V202	东农426	Dongnong426	Heilongjiang, China	new	HLJ-III
V203	东农427	Dongnong427	Heilongjiang, China	new	HLJ-III
V204	东农428	Dongnong428	Heilongjiang, China	new	HLJ-III
V205	东农429	Dongnong429	Heilongjiang, China	new	HLJ-III
V206	东农430	Dongnong430	Heilongjiang, China	new	HLJ-III
V207	4227×富士光	4227×Fushiguang	Heilongjiang, China	Unknown	Null
V208	东农4201	Dongnong4201	Heilongjiang, China	Unknown	Null
V209	东农6212	Dongnong6212	Heilongjiang, China	Unknown	Null
V210	东农7007	Dongnong7007	Heilongjiang, China	Unknown	Null
V211	东农7009	Dongnong7009	Heilongjiang, China	Unknown	Null
V212	东农71-51	Dongnong71-51	Heilongjiang, China	Unknown	Null
V213	东农8011	Dongnong8011	Heilongjiang, China	Unknown	Null
V214	东农84-14	Dongnong84-14	Heilongjiang, China	middle	HLJ-II
V215	东农86-12	Dongnong86-12	Heilongjiang, China	middle	HLJ-II
V216	东农9006 (东富101)	Dongnong9006	Heilongjiang, China	very_new	HLJ-IV
V217	东农9008	Dongnong9008	Heilongjiang, China	middle	HLJ-II
V218	东农9101	Dongnong9101	Heilongjiang, China	middle	HLJ-II
V219	东农91-11	Dongnong91-11	Heilongjiang, China	middle	HLJ-II
V220	东农9202	Dongnong9202	Heilongjiang, China	middle	HLJ-II
V221	东农92-11	Dongnong92-11	Heilongjiang, China	middle	HLJ-II
V222	东农92-13	Dongnong92-13	Heilongjiang, China	middle	HLJ-II
V223	东农92-15	Dongnong92-15	Heilongjiang, China	middle	HLJ-II
V224	东农9220	Dongnong9220	Heilongjiang, China	middle	HLJ-II
V225	东农9229	Dongnong9229	Heilongjiang, China	middle	HLJ-II
V226	东农9602	Dongnong9602	Heilongjiang, China	middle	HLJ-II
V227	笹锦x牡2302	TijinxMu230	Heilongjiang, China	Unknown	Null
V228	长002	Chang002	Jilin, China	Unknown	Jilin
V229	长004	Chang004	Jilin, China	Unknown	Jilin
V230	长005	Chang005	Jilin, China	Unknown	Jilin
V231	长选10号	Changxuan10号	Jilin, China	new	Jilin
V232	九稻33	Jiudao33	Jilin, China	new	Jilin
V233	九稻6号	Jiudao6号	Jilin, China	middle	Jilin
V234	九稻8号	Jiudao8号	Jilin, China	middle	Jilin
V235	九稻46	Jiudao46	Jilin, China	new	Jilin
V236	九稻58	Jiudao58	Jilin, China	new	Jilin
V237	长白5号	Changbai5	Jilin, China	early	Jilin
V238	长白6号	Changbai6	Jilin, China	Unknown	Jilin
V239	长白7号	Changbai7	Jilin, China	middle	Jilin
V240	长白9号	Changbai9	Jilin, China	middle	Jilin
V241	长白10号	Changbai10	Jilin, China	new	Jilin
V242	长白11号	Changbai11	Jilin, China	new	Jilin
V243	长白12号	Changbai12	Jilin, China	new	Jilin
V244	长白13号	Changbai13	Jilin, China	new	Jilin
V245	长白14号	Changbai14	Jilin, China	new	Jilin
V246	长白15号	Changbai15	Jilin, China	new	Jilin
V247	长白16号	Changbai16	Jilin, China	new	Jilin
V248	长白17号	Changbai17	Jilin, China	new	Jilin
V249	超产1号	Chaochan1	Jilin, China	middle	Jilin
V250	超产2号	Chaochan2	Jilin, China	new	Jilin
V251	公交13	Gongjiao13	Jilin, China	Unknown	Jilin
V252	寒九	Hanjiu	Jilin, China	Unknown	Jilin
V253	吉粳46号	Jigeng46	Jilin, China	Unknown	Jilin
V254	吉粳61号	Jigeng61	Jilin, China	middle	Jilin
V255	吉粳63号	Jigeng63	Jilin, China	middle	Jilin
V256	吉粳69号	Jigeng69	Jilin, China	middle	Jilin
V257	吉粳74号	Jigeng74	Jilin, China	new	Jilin
V258	吉粳77号	Jigeng77	Jilin, China	middle	Jilin
V259	吉粳79号	Jigeng79	Jilin, China	new	Jilin
V260	吉粳82号	Jigeng82	Jilin, China	new	Jilin
V261	吉粳83号	Jigeng83	Jilin, China	new	Jilin
V262	吉粳85号	Jigeng85	Jilin, China	new	Jilin
V263	吉粳86号	Jigeng86	Jilin, China	new	Jilin
V264	吉粳87号	Jigeng87	Jilin, China	new	Jilin
V265	吉粳88号	Jigeng88	Jilin, China	new	Jilin
V266	吉粳101	Jigeng101	Jilin, China	new	Jilin
V267	吉粳102	Jigeng102	Jilin, China	new	Jilin
V268	吉粳105	Jigeng105	Jilin, China	Unknown	Jilin
V269	延106	Jigeng106	Jilin, China	Unknown	Jilin
V270	吉粳502	Jigeng502	Jilin, China	new	Jilin
V271	组培64	Zupei64	Jilin, China	Unknown	Jilin
V272	吉玉粳	Jiyugeng	Jilin, China	middle	Jilin
V273	吉粘4号	Jinian4	Jilin, China	new	Jilin
V274	新粘1	Xinnian1	Jilin, China	Unknown	Jilin
V275	胶粘1	Jiaonian1	Jilin, China	Unknown	Jilin
V276	吉86-11 (吉粳64号)	Ji86-11	Jilin, China	middle	Jilin
V277	吉89-63	Ji89-63	Jilin, China	Unknown	Jilin
V278	吉丰28	Jifeng28	Jilin, China	Unknown	Jilin
V279	吉黑粳	Jiheigeng	Jilin, China	Unknown	Jilin
V280	双丰8号	Shuangfeng8	Jilin, China	Unknown	Jilin
V281	丰优4号	Fengyou4	Liaoning, China	middle	Liaoning
V282	丰优205	Fengyou205	Liaoning, China	Unknown	Liaoning
V283	丰优301	Fengyou301	Jilin, China	Unknown	Jilin
V284	丰优305	Fengyou305	Jilin, China	Unknown	Jilin
V285	丰优503	Fengyou503	Jilin, China	Unknown	Jilin
V286	品糯19	Pinnuo19	Jilin, China	Unknown	Jilin
V287	特优12	Teyou12	Jilin, China	Unknown	Jilin
V288	特优13	Teyou13	Jilin, China	Unknown	Jilin
V289	特优14	Teyou14	Jilin, China	Unknown	Jilin
V290	特优16	Teyou16	Jilin, China	Unknown	Jilin
V291	特优18	Teyou18	Jilin, China	Unknown	Jilin
V292	特优21	Teyou21	Jilin, China	Unknown	Jilin
V293	特粘2号	Tenian2	Jilin, China	Unknown	Jilin
V294	99-F-41	99-F-41	Jilin, China	Unknown	Jilin
V295	松辽1号	Songliao1	Jilin, China	Unknown	Jilin
V296	松辽2号	Songliao2	Jilin, China	Unknown	Jilin
V297	吉农大3号	Jinongda3	Jilin, China	middle	Jilin
V298	农大19	Nongda19	Jilin, China	Unknown	Jilin
V299	通粳611	Tonggeng611	Jilin, China	new	Jilin
V300	通育112	Tongyu112	Jilin, China	Unknown	Jilin
V301	通育139	Tongyu139	Jilin, China	Unknown	Jilin
V302	通育211	Tongyu211	Jilin, China	middle	Jilin
V303	通育241	Tongyu241	Jilin, China	Unknown	Jilin
V304	通育250	Tongyu250	Jilin, China	Unknown	Jilin
V305	通育302	Tongyu302	Jilin, China	Unknown	Jilin
V306	通育313	Tongyu313	Jilin, China	new	Jilin
V307	通育316	Tongyu316	Jilin, China	new	Jilin
V308	通育317	Tongyu317	Jilin, China	Unknown	Jilin
V309	通育318	Tongyu318	Jilin, China	new	Jilin
V310	通育329	Tongyu329	Jilin, China	Unknown	Jilin
V311	通育3293	Tongyu3293	Jilin, China	Unknown	Jilin
V312	通育329-3	Tongyu329-3	Jilin, China	Unknown	Jilin
V313	通育403	Tongyu403	Jilin, China	new	Jilin
V314	通育503	Tongyu503	Jilin, China	Unknown	Jilin
V315	延301	Yan301	Jilin, China	Unknown	Jilin
V316	延304	Yan304	Jilin, China	middle	Jilin
V317	延401	Yan401	Jilin, China	Unknown	Jilin
V318	延87-29	Yan87-29	Jilin, China	Unknown	Jilin
V319	延粳13	Yangeng13	Jilin, China	middle	Jilin
V320	延粳19	Yangeng19	Jilin, China	middle	Jilin
V321	延粳105	Yangeng105	Jilin, China	Unknown	Jilin
V322	沈粳9	Shengeng9	Liaoning, China	Unknown	Liaoning
V323	丹粳8	Dangeng8	Heilongjiang, China	middle	HLJ-II
V324	丹137	Dan137	Heilongjiang, China	new	HLJ-III
V325	开粳2号	Kaigeng2	Liaoning, China	new	Liaoning
V326	开粳3号	Kaigeng3	Liaoning, China	new	Liaoning
V327	辽粳5号	Liaogeng5号	Liaoning, China	middle	Liaoning
V328	辽粳421	Liaogeng421	Liaoning, China	middle	Liaoning
V329	辽粳912	Liaogeng912	Liaoning, China	new	Liaoning
V330	辽星6	Liaoxing6	Liaoning, China	new	Liaoning
V331	辽星10	Liaoxing10	Liaoning, China	new	Liaoning
V332	辽星12	Liaoxing12	Liaoning, China	new	Liaoning
V334	辽优7号	Liaoyou7	Liaoning, China	new	Liaoning
V335	辽盐16	Liaoyan16	Liaoning, China	middle	Liaoning
V336	辽盐166	Liaoyan166	Liaoning, China	new	Liaoning
V337	辽盐241	Liaoyan241	Liaoning, China	middle	Liaoning
V338	辽盐282	Liaoyan282	Liaoning, China	middle	Liaoning
V339	辽盐283	Liaoyan283	Liaoning, China	middle	Liaoning
V340	辽盐糯	Liaoyannuo	Liaoning, China	Unknown	Liaoning
V341	千重浪	Qianchonglang	Japan	Unknown	Japan
V342	沈稻9号	Shendao9	Liaoning, China	new	Liaoning
V343	沈农129	Shennong129	Liaoning, China	middle	Liaoning
V344	沈香糯	Shenxiangnuo	Liaoning, China	Unknown	Liaoning
V345	奥羽334	etsuu 334	Japan	Unknown	Japan
V346	奥羽394	etsuu 394	Japan	Unknown	Japan
V347	岛光	shimahikari	Japan	Unknown	Japan
V348	富士光	fuchihikari	Japan	Unknown	Japan
V349	功糯	isaomochi	Japan	Unknown	Japan
V350	津轻旭	sugaruasahi	Japan	Unknown	Japan
V351	黎明	reimei	Japan	Unknown	Japan
V352	里歌	satonouta	Japan	Unknown	Japan
V353	陆奥小町	rikuukomachi	Japan	Unknown	Japan
V354	秋光	akihikari	Japan	middle	Japan
V355	秋田小町	akitakomachi	Japan	new	Japan
V356	日本晴	nipponbare	Japan	middle	Japan
V357	山形26	yamakata 26	Japan	Unknown	Japan
V358	山形86	yamakata 86	Japan	Unknown	Japan
V359	笹锦	sasanishiki	Japan	Unknown	Japan
V360	笹时雨	sasashigure	Japan	Unknown	Japan
V361	藤坂5号	fuchisaka 5	Japan	Unknown	Japan
V362	藤稔	fuchiminori	Japan	Unknown	Japan
V363	藤系138	fukei 138	Japan	middle	Japan
V364	藤系144	fukei 144	Japan	middle	Japan
V365	藤系168	fukei 168	Japan	Unknown	Japan
V366	藤系180	fukei 180	Japan	Unknown	Japan
V367	藤系198	fukei 198	Japan	Unknown	Japan
V368	田泰	tentai	Japan	Unknown	Japan
V369	铁路稻	tieludao	Japan	Unknown	Japan
V370	舞姬	maihime	Japan	Unknown	Japan
V371	岩锦	iwanishki	Japan	Unknown	Japan
V372	一目惚	hitomebore	Japan	middle	Japan
V373	早生爱国3号	waseaikoku 3	Japan	Unknown	Japan
V374	平壤稻	pyeongyang	Korea	Unknown	Korea
V375	咸南23号	hamnam 23	Korea	Unknown	Korea
V376	巨楼	geuroobyeo	Korea	Unknown	Korea
V377	金五	gumoh	Korea	Unknown	Korea
V378	合2000-312-2	He2000-312-2	Heilongjiang, China	Unknown	Null
V379	敦内	doonnaebyeo	Korea	Unknown	Korea
V380	万安	mananbyeo	Korea	Unknown	Korea
V381	满秋	manchoo	Korea	Unknown	Korea
V382	文长	moonzangbyeo	Korea	Unknown	Korea
V383	三百	sambaekbyeo	Korea	Unknown	Korea
V384	三千	samchun	Korea	Unknown	Korea
V385	尚美	sangmibyeo	Korea	Unknown	Korea
V386	尚山	sangsan	Korea	Unknown	Korea
V387	尚州	sangju	Korea	Unknown	Korea
V388	尚州糯	sangzoochal	Korea	Unknown	Korea
V389	新尚州	sinsangzoo	Korea	Unknown	Korea
V390	小白	sobaek	Korea	Unknown	Korea
V391	新云峰	sinwoonbong	Korea	Unknown	Korea
V392	五台	otaebyeo	Korea	Unknown	Korea
V393	乌峰	ohbong	Korea	Unknown	Korea
V394	云斗	woondoo	Korea	Unknown	Korea
V395	云峰	woonbong	Korea	Unknown	Korea
V396	云长	woonzang	Korea	Unknown	Korea
V397	仁月	inwoul	Korea	Unknown	Korea
V398	赤珍珠	hongzinzoo	Korea	Unknown	Korea
V399	早岭	zaorim	Korea	Unknown	Korea
V400	中山	joongsan	Korea	Unknown	Korea
V401	中花	joonghua	Korea	Unknown	Korea
V402	珍味	jinmee	Korea	Unknown	Korea
V403	晋富	jinboo	Korea	Unknown	Korea
V404	晋富早	oljinboo	Korea	Unknown	Korea
V405	晋富糯	jinboochal	Korea	Unknown	Korea
V406	泰峰	taebong	Korea	Unknown	Korea
V407	花东	huadong	Korea	Unknown	Korea
V408	晋富13号	jinboo 13	Korea	Unknown	Korea
V409	晋富15号	jinboo 15	Korea	Unknown	Korea
V410	晋富19号	jinboo 19	Korea	Unknown	Korea
V411	晋富1号	jinboo 1	Korea	Unknown	Korea
V412	晋富12号	jinboo 12	Korea	Unknown	Korea
V413	晋富11号	jinboo 11	Korea	Unknown	Korea
V414	佳禾早占	Jiahezaozhan	South_China	middle	Null
V415	道北47	Daobei47	Japan	Unknown	Japan
V416	合单096	Hedan096	Heilongjiang, China	Unknown	Null
V417	09-1454	09-1454	Unknown	Unknown	Null
V418	黑粳360	Heigeng360	Heilongjiang, China	Unknown	Null
V419	东北15	Dongbei15	Unknown	Unknown	Null
V420	阿诺塔马岩石	Anuotamayanshi	Unknown	Unknown	Null
V421	0-2371	0-2371	Unknown	Unknown	Null
V422	09-1312	41894	Unknown	Unknown	Null
V423	09-2048	17777	Unknown	Unknown	Null
V424	09-1987	32021	Unknown	Unknown	Null
V425	哈093-32	Ha093-32	Heilongjiang, China	Unknown	Null
V426	海富913	Haifu913	Unknown	Unknown	Null
V427	梧农71	wonong71	Heilongjiang, China	early	HLJ-I
V428	禹申龙白毛	yushenlongbaimao	Heilongjiang, China	Unknown	Null
V429	国主	guozhu	Japan	early	Japan
V430	青森5号	aomori 5	Japan	early	Japan
V431	国光	guoguang	Japan	early	Japan
V432	兴国	xingguo	Japan	early	Japan
V433	早熟青森	waswaomori	Japan	early	Japan
V434	松本糯	matsumotomochi	Japan	early	Japan
V435	朴洪根稻	piaohonggendao	Korea	early	Korea
V436	黑粳2号	Heigeng2	Heilongjiang, China	early	HLJ-I
V437	黑粳5号	Heigeng5	Heilongjiang, China	middle	HLJ-II
V438	黑粳7号	Heigeng7	Heilongjiang, China	middle	HLJ-II
V439	黑粳8号	Heigeng8	Heilongjiang, China	new	HLJ-III
V440	垦稻10号	Kendao10	Heilongjiang, China	new	HLJ-III
V441	垦稻11号	Kendao11	Heilongjiang, China	new	HLJ-III
V442	垦稻13号	Kendao13	Heilongjiang, China	new	HLJ-III
V443	垦稻15号	Kendao15	Heilongjiang, China	new	HLJ-III
V444	垦稻16号	Kendao16	Heilongjiang, China	new	HLJ-III
V445	垦稻18号	Kendao18	Heilongjiang, China	new	HLJ-III
V446	垦稻19号	Kendao19	Heilongjiang, China	new	HLJ-III
V447	垦稻22号	Kendao22	Heilongjiang, China	very_new	HLJ-IV
V448	垦鉴稻5号	Kenjiandao5	Heilongjiang, China	new	HLJ-III
V449	垦鉴稻12号	Kenjiandao12	Heilongjiang, China	new	HLJ-III
V450	垦粳1号	Kengeng1	Heilongjiang, China	new	HLJ-III
V451	垦粳3号	Kengeng3	Heilongjiang, China	very_new	HLJ-IV
V452	垦粳4号	Kengeng4	Heilongjiang, China	very_new	HLJ-IV
V453	垦糯1号	Kennuo1	Heilongjiang, China	new	HLJ-III
V454	垦糯2号	Kennuo2	Heilongjiang, China	new	HLJ-III
V455	龙粳2号	Longgeng2	Heilongjiang, China	middle	HLJ-II
V457	龙粳4号	Longgeng4	Heilongjiang, China	middle	HLJ-II
V458	龙粳5号	Longgeng5	Heilongjiang, China	middle	HLJ-II
V459	龙粳6号	Longgeng6	Heilongjiang, China	middle	HLJ-II
V460	龙粳7号	Longgeng7	Heilongjiang, China	middle	HLJ-II
V461	龙粳10号	Longgeng10	Heilongjiang, China	new	HLJ-III
V462	龙粳18号	Longgeng18	Heilongjiang, China	new	HLJ-III
V463	龙粳30号	Longgeng30	Heilongjiang, China	very_new	HLJ-IV
V464	龙粳31号(错误)	Longgeng31	Heilongjiang, China	very_new	HLJ-IV
V465	龙粳32号	Longgeng32	Heilongjiang, China	very_new	HLJ-IV
V466	龙联1号	Longlian1	Heilongjiang, China	very_new	HLJ-IV
V467	龙庆稻2号	Longqingdao2	Heilongjiang, China	very_new	HLJ-IV
V468	龙糯1号	Longnuo1	Heilongjiang, China	middle	HLJ-II
V469	合江4号	Hejiang4	Heilongjiang, China	early	HLJ-I
V470	合江5号	Hejiang5	Heilongjiang, China	early	HLJ-I
V471	合江6号	Hejiang6	Heilongjiang, China	early	HLJ-I
V472	合江8号	Hejiang8	Heilongjiang, China	early	HLJ-I
V473	合江9号	Hejiang9	Heilongjiang, China	early	HLJ-I
V474	合江10号	Hejiang10	Heilongjiang, China	early	HLJ-I
V475	合江13号	Hejiang13	Heilongjiang, China	early	HLJ-I
V476	合江14号	Hejiang14	Heilongjiang, China	early	HLJ-I
V477	合江15号	Hejiang15	Heilongjiang, China	early	HLJ-I
V478	合江16号	Hejiang16	Heilongjiang, China	early	HLJ-I
V479	合江20号	Hejiang20	Heilongjiang, China	early	HLJ-I
V480	合江21号	Hejiang21	Heilongjiang, China	middle	HLJ-II
V481	三江1号	sanjiang1	Heilongjiang, China	new	HLJ-III
V482	上育418	jiaoyiku 418	Japan	new	Japan
V483	鸡西稻1号	Jixidao1	Heilongjiang, China	new	HLJ-III
V484	合粳1号	Hegeng1	Heilongjiang, China	new	HLJ-III
V485	莲惠1号	Lianhui1	Heilongjiang, China	very_new	HLJ-IV
V486	龙盾103	Longdun103	Heilongjiang, China	new	HLJ-III
V487	龙盾106	Longdun106	Heilongjiang, China	new	HLJ-III
V488	龙盾107	Longdun107	Heilongjiang, China	very_new	HLJ-IV
V489	牡粘1号	Munian1	Heilongjiang, China	early	HLJ-I
V490	牡粘2号	Munian2	Heilongjiang, China	new	HLJ-III
V491	牡丹江3	Mudanjiang3	Heilongjiang, China	early	HLJ-I
V492	牡丹江4	Mudanjiang4	Heilongjiang, China	early	HLJ-I
V493	牡丹江6	Mudanjiang6	Heilongjiang, China	early	HLJ-I
V494	牡丹江7	Mudanjiang7	Heilongjiang, China	early	HLJ-I
V495	牡丹江9号	Mudanjiang9	Heilongjiang, China	early	HLJ-I
V496	牡丹江10号	Mudanjiang10	Heilongjiang, China	Unknown	Null
V497	牡丹江11号	Mudanjiang11	Heilongjiang, China	Unknown	Null
V498	牡丹江21号	Mudanjiang21	Heilongjiang, China	middle	HLJ-II
V499	牡丹江22号	Mudanjiang22	Heilongjiang, China	middle	HLJ-II
V500	牡丹江23号	Mudanjiang23	Heilongjiang, China	middle	HLJ-II
V501	牡丹江24号	Mudanjiang24	Heilongjiang, China	new	HLJ-III
V503	牡丹江31号	Mudanjiang31	Heilongjiang, China	very_new	HLJ-IV
V505	绥莎莎妮	suishashani	Heilongjiang, China	Unknown	Null
V506	藤系137	fukei 137	Japan	middle	Japan
V507	绥粳11号	Suigeng11	Heilongjiang, China	new	HLJ-III
V508	绥粳12号	Suigeng12	Heilongjiang, China	new	HLJ-III
V510	松粳4号	Songgeng4	Heilongjiang, China	new	HLJ-III
V511	松粳7号	Songgeng7	Heilongjiang, China	new	HLJ-III
V512	松粳8号	Songgeng8	Heilongjiang, China	new	HLJ-III
V513	松粳10号	Songgeng10	Heilongjiang, China	new	HLJ-III
V515	松粳12号	Songgeng12	Heilongjiang, China	new	HLJ-III
V516	松粳13号	Songgeng13	Heilongjiang, China	very_new	HLJ-IV
V517	松粳14号	Songgeng14	Heilongjiang, China	very_new	HLJ-IV
V518	松粳15号	Songgeng15	Heilongjiang, China	very_new	HLJ-IV
V520	松粳香2号	Songgengxiang2	Heilongjiang, China	very_new	HLJ-IV
V521	龙香稻1号	Longxiangdao1	Heilongjiang, China	new	HLJ-III
V522	龙庆稻1号	Longqingdao1	Heilongjiang, China	very_new	HLJ-IV
V523	龙稻2号	Longdao2	Heilongjiang, China	new	HLJ-III
V524	龙稻10号	Longdao10	Heilongjiang, China	very_new	HLJ-IV
V525	龙稻11号	Longdao11	Heilongjiang, China	very_new	HLJ-IV
V526	龙稻12号	Longdao12	Heilongjiang, China	very_new	HLJ-IV
V527	莲稻1号	Liandao1	Heilongjiang, China	very_new	HLJ-IV
V528	北稻5号	Beidao5	Heilongjiang, China	very_new	HLJ-IV
V529	中龙稻1号	Zhonglongdao1	Heilongjiang, China	new	HLJ-III
V530	垦香糯1号	Kenxiangnuo1	Heilongjiang, China	middle	HLJ-II
V531	龙洋1号	Longyang1	Heilongjiang, China	very_new	HLJ-IV
V532	绥糯1号	Suinuo1	Heilongjiang, China	middle	HLJ-II
V533	牡丹江17号	Mudanjiang17	Heilongjiang, China	middle	HLJ-II
V534	延粘1号	Yannian1	Jilin, China	middle	Jilin
V536	秀水09	Xiushui 09	South_China	new	South_China
V537	秀水11	Xiushui 11	South_China	middle	South_China
V538	秀水63	Xiushui 63	South_China	middle	South_China
V539	秀水114	Xiushui 114	South_China	new	South_China
V540	秀水124	Xiushui 124	South_China	new	South_China
V541	秀水128	Xiushui 128	South_China	new	South_China
V542	秀水134	Xiushui 134	South_China	very_new	South_China
V543	嘉花1号	Jiahua 1	South_China	new	South_China
V544	嘉8	Jia 8	South_China	Unknown	South_China
V545	盐粳5号	Yangeng 5	South_China	middle	South_China
V547	镇稻88	Zhendao 88	South_China	middle	South_China
V548	龙稻12	Longdao12	Heilongjiang, China	very_new	HLJ-IV
V549	龙稻13	Longdao13	Heilongjiang, China	very_new	HLJ-IV
V550	龙稻14	Longdao14	Heilongjiang, China	very_new	HLJ-IV
V551	龙稻16	Longdao16	Heilongjiang, China	very_new	HLJ-IV
V553	龙稻18	Longdao18	Heilongjiang, China	very_new	HLJ-IV
V554	龙稻19	Longdao19	Heilongjiang, China	very_new	HLJ-IV
V555	龙粳31号	Longgeng31	Heilongjiang, China	very_new	HLJ-IV
V557	中龙香粳1	Zhonglongxianggeng1	Heilongjiang, China	very_new	HLJ-IV
V558	中龙粳1	Zhonglonggeng1	Heilongjiang, China	very_new	HLJ-IV
V559	南方长粒粳	Nanfangchangligeng	South_China	Unknown	Null
ZKF5	中科发5号	Zhongkefa 5	Heilongjiang, China	Null	Null
