# Supplementary material for: Genomic decoding of breeding history to guide breeding-by-design in rice
Source: Natl Sci Rev. 2023 Feb 9;10(5):nwad029. doi: 10.1093/nsr/nwad029 (PMC10089590; doi:10.1093/nsr/nwad029)
Supplement: nwad029_Supplemental_Files [file nwad029_supplemental_files.zip › Table_S10.Primers_used_for_genotyping_selected_QTLs.xlsx]

## Sheet: Table S10
Table S10. Primers used for genotyping selected QTLs
QTL	Marker Name	Primer sequence		Length of PCR products in 4 cultivars
		Left	Right	KY131	JG88	CLG	ZKF5
Pib	Pib-1	TGAAATTAACCACGTCGCGC	TTGCAATGAAGGTGAGGTCC	289	289	248	248
Pib	Pib-2	TCCTCAAGAGCTGCAGATGT	AGCTATTGTGATTTCACCACCA	293	293	320	320
GS3	GS3-1	TTGGATTGCTACACGCGAAC	ACGATCACCATCCTTGAGCT	277	277	244	244
GW5	GW5-1	CATTTGGAATCCGGTGGTCC	GTACGGTGGAATTGGCGTTT	275	275	246	246
GW5	GW5-2	AGAGAGGATAAAGGACCAAAACA	CCAACTCCAACAGTGATGCC	227	227	259	259
SCM2	SCM2-1	GCATGCATCGAGTTTGTTGC	CCGCTCCGGCCCAATATATA	178	148	178	148
SCM2	SCM2-2	CCCACAGTCACTAGCCATGA	TGAGCGAAGACACGTTTGTT	402	431	402	431
GL7	GL7-1	TCCTGCAGTTGTGAAGAAGTG	TTGGGTGCTTCTTTTGTGGG	205	205	235	235
GL7	GL7-2	GCTTCACCCACTCACCTACT	AGACTCCGTTGCTACTTGCT	214	214	235	235
qSB2	qSB2-1	AAGGAGCTTCGCATATCGGT	ACATTTAGTTTGCTGCCAAATTTT	223	243	223	243
qSB2	qSB2-2	GGGCTAGCTAACCGATGGAT	GGGCTATGTTCACCCGAAAC	302	258	290	258
qSB8	qSB8-1	TCTTCCGGCCCTTAACTCTC	GCAAGACGCTGATGTCAGAG	251	225	225	225
qSB8	qSB8-2	ACGAATTTTACGTGGAAAACTCT	TGGGATGTGGTGCAACTAGT	281	258	258	258
qSB10	qSB10-1	GCTGCTCTTCCACCATCATG	GGAAGTGGGTTTGTGTTGGG	264	238	238	238
qSB10	qSB10-2	GTTCAAGAACATGGTGGCCC	CAGCATGGTCGCAATTCTGA	228	207	207	207
Pi-ta/Ptr	Pi-1	GACCTTATCCGCTCGTCTCA	GAGAGAGGATGAGGAGGGGA	115	139	115	139
Pi-ta/Ptr	Pi-2	TCACGTCATTCTCAGATAAAATGGT	TTACAACGTACAGGCAGGCA	195	232	195	232
