# Supplementary material for: Genomic decoding of breeding history to guide breeding-by-design in rice
Source: Natl Sci Rev. 2023 Feb 9;10(5):nwad029. doi: 10.1093/nsr/nwad029 (PMC10089590; doi:10.1093/nsr/nwad029)
Supplement: nwad029_Supplemental_Files [file nwad029_supplemental_files.zip › Table_S11.Field_phenotype_of_ZKF5.xlsx]

## Sheet: Table S11
Table S11. Phenotype of Zhongkefa5 (ZKF5) comparing with other cultivars
Cultivar	Panicle Length (cm)	Grain per Panicle	Primary Branchings per Panicle	Secondary Branchings per Panicle	Secondary Branchings per Primary Branching
Kongyu131	16.6±0.8	88.1±13.7	8.4±1.1	14.0±3.5	1.7±0.5
Longgeng31	18.0±1.3	104.8±14.7	10.1±1.1	17.4±3.4	1.7±0.3
Daohuaxiang2	26.0±2.7	186.2±26.1	13.6±2.8	38.9±7.3	3.0±0.9
ZKF5	22.4±1.1	178.6±22.2	13.3±1.0	35.6±3.7	2.7±0.2
Cultivar	Plant height (cm)	Total growth period (days)	Effective panicles (ten thousand/Mu)	1000 grain weight (%)	Seed setting rate (%）	Number of grains per panicle	Amylose content (%)	Gel consistency (mm)	Chalkiness Degree（%）
ZKF5	106.5±8.7	149.2±7.2	27.35±10.76	26.5±2.9	81.5±9.6	122.0±13.3	16.7±0.85	66.0±5.66	2.1±0.42
Jiyugeng (JYG)	101.4±3.1	143.7±6.1	32.42±12.87	23.8±1.8	89.1±4.3	98.9±9.6	15.6±0.07	58.6±6.32	6.07±0.81
Experimental Site	Year	Yield (Kg/mu)
		JYG	ZKF5
Harbin(HLJ)	2016	645.67	730.34
Tonghua(JL)	2016	605	658.34
Changchun(JL)	2016	560.34	540.67
Kaiyuan(LN)	2016	579.67	676.34
Ningxia_1	2016	738.34	790.67
Inner_mongolia	2016	581.67	610
Jilin(JL)	2016	605	665
Ningxia_2	2016	855.84	932.5
Harbin(HLJ)	2017	700	768.34
Tonghua(JL)	2017	535	575
Changchun(JL)	2017	532.67	568.67
Kaiyuan(LN)	2017	546.34	619.67
Hengren(LN)	2017	541.34	608.17
Ningxia_1	2017	729	802.5
Inner_mongolia	2017	558.34	668.34
Jilin(JL)	2017	565	621.67
Ningxia_2	2017	832.5	874.17
