# Supplementary material for: Genomic decoding of breeding history to guide breeding-by-design in rice
Source: Natl Sci Rev. 2023 Feb 9;10(5):nwad029. doi: 10.1093/nsr/nwad029 (PMC10089590; doi:10.1093/nsr/nwad029)
Supplement: nwad029_Supplemental_Files [file nwad029_supplemental_files.zip › Table_S12.QTLs_detected_by_IIIVmrMLM.xlsx]

## Sheet: Table S12
Table S12. QTLs detected by IIIVmrMLM
Trait name	Model	Marker	Chromosome	Position (bp)	LOD	add	dom	variance	r2(%)	P-value	significance	Known Gene/QTL
Economy_Index	with PCA	1_2023474	1	2023474	18.2445	0.0186	0.0354	0.0001	2.1924	5.70413e-19	SIG
Economy_Index	without PCA	1_11247096	1	11247096	9.5695	-0.0025	0.0815	0.0002	2.7581	2.69671e-10	SIG
Economy_Index	without PCA	1_20190129	1	20190129	3.9128	-0.0082	0.0001	0.0001	1.0828	0.000122285	SUG
Economy_Index	with PCA	1_40546283	1	40546283	7.4857	0.0045	0.074	0.0001	2.0954	3.27006e-08	SIG
Economy_Index	without PCA	1_40546283	1	40546283	5.2625	0.0031	0.0604	0.0001	1.359	5.4658e-06	SUG
Economy_Index	without PCA	1_41822794	1	41822794	6.7873	-0.0004	-0.23	0.0001	1.929	1.63296e-07	SUG
Economy_Index	without PCA	2_468253	2	468253	7.0952	-0.0111	-0.0106	0.0001	1.9971	8.03614e-08	SUG
Economy_Index	with PCA	2_8794385	2	8794385	6.179	0.0064	-0.1302	0.0001	1.5773	6.62549e-07	SUG
Economy_Index	without PCA	2_18782699	2	18782699	6.0963	-0.0037	-0.0586	0.0001	1.6981	8.01623e-07	SUG
Economy_Index	with PCA	2_34416993	2	34416993	6.7372	-0.0002	-0.1691	0.0001	2.0769	1.83236e-07	SUG
Economy_Index	with PCA	2_35584162	2	35584162	6.1356	-0.0007	-0.1313	0.0001	1.8629	7.32278e-07	SUG
Economy_Index	with PCA	3_517113	3	517113	10.2728	-0.0139	0.016	0.0002	3.1354	5.34061e-11	SIG
Economy_Index	without PCA	3_517113	3	517113	5.0308	-0.0086	0.0202	0.0001	1.3966	9.32029e-06	SUG
Economy_Index	with PCA	3_4427241	3	4427241	15.6997	0.0174	0.0231	0.0003	4.9613	1.99933e-16	SIG
Economy_Index	without PCA	3_4427241	3	4427241	14.4854	0.0147	0.0472	0.0003	4.2523	3.27453e-15	SIG
Economy_Index	with PCA	3_4452663	3	4452663	7.7987	0.0027	-0.065	0.0001	2.4421	1.59061e-08	SIG
Economy_Index	without PCA	3_4452663	3	4452663	8.3219	0.0024	-0.0648	0.0001	2.3965	4.76876e-09	SIG
Economy_Index	with PCA	4_1219973	4	1219973	15.5156	-0.0005	-0.1237	0.0003	5.0762	3.05504e-16	SIG
Economy_Index	with PCA	4_29841869	4	29841869	18.1602	-0.0187	-0.045	0.0001	2.1173	6.92626e-19	SIG
Economy_Index	without PCA	4_29841869	4	29841869	9.3709	-0.0128	0.0218	0.0001	1.075	4.26047e-10	SIG
Economy_Index	with PCA	5_2391035	5	2391035	8.3593	0.0128	0.0032	0.0001	2.364	4.37551e-09	SIG
Economy_Index	without PCA	5_24622904	5	24622904	5.4357	-0.0098	-0.0161	0.0001	1.439	3.66852e-06	SUG
Economy_Index	without PCA	6_3476145	6	3476145	11.5804	-0.0056	-0.0846	0.0002	2.8173	2.63043e-12	SIG
Economy_Index	without PCA	6_13140591	6	13140591	7.8818	0.005	-0.159	0.0001	2.0384	1.31358e-08	SIG
Economy_Index	without PCA	6_14291205	6	14291205	9.7431	-0.0098	-0.1078	0.0001	1.4581	1.80828e-10	SIG
Economy_Index	without PCA	6_15907799	6	15907799	6.2085	-0.0019	0.06	0.0001	1.7074	6.19083e-07	SUG
Economy_Index	with PCA	6_20801808	6	20801808	7.17	0.004	0.0876	0.0001	1.8927	6.76565e-08	SUG
Economy_Index	without PCA	6_26786316	6	26786316	7.4626	0.0103	0.0254	0.0001	2.1002	3.4485e-08	SIG
Economy_Index	without PCA	6_30712389	6	30712389	13.408	0.0102	-0.1137	0.0002	3.469	3.91288e-14	SIG
Economy_Index	with PCA	7_890526	7	890526	13.4654	0.0163	-0.0239	0.0002	3.1658	3.42813e-14	SIG
Economy_Index	without PCA	7_890526	7	890526	12.1414	0.0148	0.0165	0.0001	2.4731	7.22881e-13	SIG
Economy_Index	without PCA	7_4707391	7	4707391	8.5121	-0.0121	-0.0137	0.0001	2.4557	3.07745e-09	SIG
Economy_Index	without PCA	7_24318500	7	24318500	6.5615	-0.0043	-0.0734	0.0001	1.8195	2.746e-07	SUG
Economy_Index	without PCA	8_52045	8	52045	8.6454	-0.0123	-0.0092	0.0001	2.4316	2.26417e-09	SIG
Economy_Index	with PCA	8_1227480	8	1227480	9.8184	0.0133	0.0285	0.0001	1.3109	1.52048e-10	SIG
Economy_Index	without PCA	8_3135174	8	3135174	7.5832	-0.0115	0.0128	0.0001	2.1885	2.61256e-08	SIG	OsNRT1.1A
Economy_Index	with PCA	8_4315702	8	4315702	5.0752	-0.0096	0.0153	0.0001	1.5927	8.4129e-06	SUG	Hd5|DTH8|Ghd8
Economy_Index	with PCA	8_28149799	8	28149799	24.8205	-0.023	-0.0222	0.0001	1.546	1.51495e-25	SIG
Economy_Index	with PCA	9_9247476	9	9247476	4.4129	0.0084	-0.0223	0.0001	1.376	3.86579e-05	SUG
Economy_Index	with PCA	9_9462854	9	9462854	3.5838	-0.0034	0.0407	0.0001	1.0949	0.000260823	SUG
Economy_Index	with PCA	9_12465384	9	12465384	5.6049	0.0102	0.0086	0.0001	1.1308	2.48466e-06	SUG
Economy_Index	without PCA	9_12465384	9	12465384	6.8206	0.01	-0.0245	0.0001	1.5668	1.51244e-07	SUG
Economy_Index	without PCA	10_849186	10	849186	10.1701	-0.0078	-0.1635	0.0001	2.0829	6.76522e-11	SIG
Economy_Index	with PCA	10_4293222	10	4293222	5.8855	-0.0063	-0.1272	0.0001	1.4629	1.30219e-06	SUG
Economy_Index	without PCA	10_4293222	10	4293222	11.6447	0.0018	-0.2142	0.0002	3.4966	2.26835e-12	SIG
Economy_Index	without PCA	10_6709314	10	6709314	10.6158	-0.0071	-0.095	0.0002	2.5237	2.42457e-11	SIG
Economy_Index	with PCA	10_13758953	10	13758953	3.5395	-0.002	-0.0962	0.0001	0.9884	0.000288816	SUG
Economy_Index	with PCA	11_25781929	11	25781929	7.5422	0.0116	-0.0207	0.0001	2.2293	2.87106e-08	SIG
Economy_Index	with PCA	12_1429264	12	1429264	6.0883	0.0055	0.0792	0.0001	1.2957	8.16425e-07	SUG
Economy_Index	with PCA	12_7010044	12	7010044	4.819	-0.0024	-0.0871	0.0001	1.4897	1.51782e-05	SUG
Economy_Index	without PCA	12_10059389	12	10059389	5.3059	-0.0091	0.0168	0.0001	1.4373	4.94647e-06	SUG
Economy_Index	without PCA	12_13011237	12	13011237	5.7623	0.0016	0.0853	0.0001	1.5436	1.72954e-06	SUG
Economy_Index	with PCA	12_19447987	12	19447987	8.8435	0.0138	0.009	0.0002	3.0372	1.43498e-09	SIG
Grain_Density	without PCA	1_2409632	1	2409632	5.3885	-0.0725	1.0082	0.0399	0.9617	4.09022e-06	SUG
Grain_Density	with PCA	1_28054016	1	28054016	4.4421	-0.008	1.3262	0.0451	1.3561	3.61461e-05	SUG
Grain_Density	without PCA	1_28054016	1	28054016	7.4729	0.0894	1.4106	0.06	1.4471	3.36807e-08	SIG
Grain_Density	without PCA	1_35202882	1	35202882	5.7075	0.0343	-2.0111	0.0454	1.0955	1.96188e-06	SUG
Grain_Density	without PCA	2_15665694	2	15665694	19.4727	-0.4115	0.408	0.088	2.1222	3.37308e-20	SIG
Grain_Density	with PCA	2_15693003	2	15693003	31.8145	-0.6082	1.0472	0.2389	7.1853	1.53707e-32	SIG
Grain_Density	with PCA	2_16957340	2	16957340	12.5515	0.2708	-2.4185	0.0936	2.8139	2.81198e-13	SIG
Grain_Density	without PCA	2_18526333	2	18526333	15.6747	-0.007	-3.4631	0.1309	3.1573	2.11778e-16	SIG
Grain_Density	with PCA	2_25775303	2	25775303	5.9697	0.0453	-2.6314	0.0627	1.885	1.07278e-06	SUG
Grain_Density	without PCA	2_25775303	2	25775303	7.0917	-0.0156	-2.5427	0.0558	1.3468	8.10075e-08	SUG
Grain_Density	without PCA	2_33085767	2	33085767	72.5485	0.8849	-3.2714	0.2157	5.2031	2.84552e-73	SIG
Grain_Density	without PCA	2_33320915	2	33320915	96.1362	-1.122	1.4202	0.2382	5.7461	7.36742e-97	SIG
Grain_Density	without PCA	2_33821170	2	33821170	7.6071	0.2477	0.2259	0.0466	1.1249	2.47281e-08	SIG
Grain_Density	without PCA	2_33848921	2	33848921	24.5926	-0.3563	-3.2147	0.0952	2.2966	2.56045e-25	SIG
Grain_Density	without PCA	4_4259214	4	4259214	4.355	0.1872	0.2375	0.0347	0.838	4.41693e-05	SUG
Grain_Density	with PCA	4_7688867	4	7688867	7.1483	0.2487	0.7569	0.0759	2.2819	7.11102e-08	SUG
Grain_Density	without PCA	4_12671531	4	12671531	11.2181	-0.2378	-2.33	0.0395	0.9538	6.05829e-12	SIG
Grain_Density	without PCA	4_17697261	4	17697261	7.5297	0.0124	2.1437	0.0647	1.5601	2.95486e-08	SIG
Grain_Density	with PCA	5_14243263	5	14243263	8.3034	-0.1376	2.3043	0.0832	2.5022	4.97617e-09	SIG
Grain_Density	with PCA	5_15923717	5	15923717	30.752	0.4697	-4.169	0.2474	7.4391	1.77472e-31	SIG
Grain_Density	without PCA	5_15960369	5	15960369	5.8345	0.0979	-2.3732	0.0425	1.0255	1.46454e-06	SUG
Grain_Density	with PCA	5_17411428	5	17411428	7.3062	-0.1832	-3.1681	0.0511	1.5374	4.94384e-08	SIG
Grain_Density	with PCA	6_1208732	6	1208732	11.0815	0.232	-2.7503	0.0965	2.9028	8.29742e-12	SIG
Grain_Density	without PCA	6_1208732	6	1208732	10.5984	0.1759	-2.528	0.0743	1.7929	2.52348e-11	SIG
Grain_Density	without PCA	6_1261197	6	1261197	3.9511	-0.0235	-1.527	0.0297	0.7177	0.000111947	SUG
Grain_Density	without PCA	6_11501000	6	11501000	7.9623	-0.2335	1.2287	0.0231	0.5571	1.09135e-08	SIG
Grain_Density	with PCA	6_19453496	6	19453496	16.7192	-0.4242	1.6106	0.0545	1.6397	1.91178e-17	SIG
Grain_Density	without PCA	6_20044945	6	20044945	28.5167	-0.4727	2.4319	0.105	2.5318	3.05048e-29	SIG
Grain_Density	with PCA	6_22669820	6	22669820	12.513	-0.0799	-3.1407	0.1284	3.8618	3.07223e-13	SIG
Grain_Density	without PCA	6_22669820	6	22669820	11.6121	-0.2065	-2.0176	0.0721	1.7403	2.44556e-12	SIG
Grain_Density	without PCA	6_22803850	6	22803850	11.1907	0.3078	-0.2451	0.094	2.2673	6.45231e-12	SIG
Grain_Density	with PCA	8_19619926	8	19619926	11.4955	-0.3496	0.4932	0.1223	3.6766	3.19831e-12	SIG
Grain_Density	without PCA	8_19619926	8	19619926	10.3905	-0.2858	0.4793	0.0833	2.0094	4.07228e-11	SIG
Grain_Density	with PCA	8_26249635	8	26249635	4.2851	-0.006	-3.1902	0.0442	1.3292	5.18891e-05	SUG
Grain_Density	without PCA	8_26249635	8	26249635	139.056	1.531	-1.7822	0.4363	10.5253	8.89543e-140	SIG
Grain_Density	without PCA	8_26360956	8	26360956	152.066	-1.6476	-4.4649	0.4936	11.9068	8.69319e-153	SIG
Grain_Density	without PCA	8_27312077	8	27312077	36.8881	-0.5905	-0.5672	0.0588	1.4195	1.29803e-37	SIG
Grain_Density	with PCA	8_27335463	8	27335463	34.0641	-0.4975	-3.5987	0.1785	5.3684	8.65297e-35	SIG
Grain_Density	with PCA	9_10270118	9	10270118	7.1546	0.1681	1.3001	0.0518	1.5586	7.00958e-08	SUG
Grain_Density	with PCA	9_10416582	9	10416582	3.5716	-0.0401	1.2137	0.0372	1.1178	0.000268262	SUG
Grain_Density	without PCA	9_15078310	9	15078310	7.9094	-0.2565	0.0016	0.0408	0.9837	1.23274e-08	SIG
Grain_Density	with PCA	10_2948525	10	2948525	5.0587	-0.0337	-2.4306	0.0509	1.53	8.73861e-06	SUG
Grain_Density	without PCA	10_7781885	10	7781885	62.2308	0.8211	0.5762	0.1187	2.8642	5.90916e-63	SIG
Grain_Density	with PCA	10_9977003	10	9977003	8.5723	-0.045	-3.6877	0.0947	2.8491	2.67917e-09	SIG
Grain_Density	without PCA	10_9977003	10	9977003	11.431	-0.0457	-3.7381	0.0973	2.3483	3.71049e-12	SIG
Grain_Density	with PCA	10_12823364	10	12823364	13.5836	0.2768	-2.8923	0.1021	3.0698	2.61161e-14	SIG
Grain_Density	without PCA	11_15570741	11	15570741	13.8178	0.1351	-4.6981	0.1064	2.5675	1.52321e-14	SIG
Grain_Density	without PCA	11_20319407	11	20319407	9.1426	-0.1494	-4.8677	0.054	1.3023	7.20723e-10	SIG
Grain_Density	with PCA	11_21895890	11	21895890	14.4591	0.1178	-4.0661	0.1545	4.6459	3.47916e-15	SIG
Grain_Density	without PCA	11_22613556	11	22613556	4.7678	-0.0254	-2.3778	0.0362	0.874	1.70746e-05	SUG
Grain_Density	with PCA	12_7564184	12	7564184	17.6014	-0.0316	-2.4381	0.1913	5.753	2.50763e-18	SIG
Grain_Density	without PCA	12_7564184	12	7564184	16.8721	-0.0159	-2.0795	0.1399	3.3743	1.34432e-17	SIG
Grain_Density	with PCA	12_22106353	12	22106353	11.4695	-0.152	-2.0511	0.1103	3.3175	3.39545e-12	SIG
Grain_Density	without PCA	12_22106353	12	22106353	12.0159	0.0494	-2.0009	0.0983	2.3706	9.64984e-13	SIG
Grain_Length (cm)	with PCA	1_2543398	1	2543398	21.8632	-0.0107	-0.0083	0.0001	1.9838	1.3729e-22	SIG
Grain_Length (cm)	without PCA	1_2640921	1	2640921	13.3739	0.0075	0	0	1.8565	4.23258e-14	SIG
Grain_Length (cm)	with PCA	1_10622844	1	10622844	5.4538	-0.0051	-0.0025	0	0.5729	3.51903e-06	SUG
Grain_Length (cm)	without PCA	1_10622844	1	10622844	8.1765	-0.0054	0.0122	0	0.7743	6.665e-09	SIG
Grain_Length (cm)	with PCA	1_20223105	1	20223105	4.1625	-0.0043	0.0081	0	0.5403	6.88073e-05	SUG
Grain_Length (cm)	without PCA	2_1496017	2	1496017	4.0918	-0.0012	-0.0178	0	0.5785	8.09681e-05	SUG
Grain_Length (cm)	without PCA	2_18031023	2	18031023	12.4264	-0.0058	-0.0486	0	0.7449	3.75022e-13	SIG
Grain_Length (cm)	with PCA	2_20329603	2	20329603	49.0062	-0.017	-0.0047	0	1.3089	9.8992e-50	SIG
Grain_Length (cm)	without PCA	2_20329603	2	20329603	53.8349	-0.016	0.0058	0	1.2113	1.46919e-54	SIG
Grain_Length (cm)	with PCA	2_21645582	2	21645582	8.8581	-0.0061	-0.0198	0	0.9006	1.38758e-09	SIG
Grain_Length (cm)	without PCA	2_21645582	2	21645582	9.0398	-0.0059	-0.002	0	0.5351	9.13076e-10	SIG
Grain_Length (cm)	without PCA	2_29510421	2	29510421	4.8593	0.0006	-0.0423	0	0.6914	1.38315e-05	SUG
Grain_Length (cm)	without PCA	2_34849660	2	34849660	16.5698	-0.0079	-0.0231	0	0.9994	2.69666e-17	SIG
Grain_Length (cm)	without PCA	3_7466865	3	7466865	76.913	-0.0204	-0.0192	0.0001	4.3685	1.22989e-77	SIG
Grain_Length (cm)	with PCA	3_7949945	3	7949945	36.0185	-0.0145	-0.0075	0.0001	3.344	9.61317e-37	SIG
Grain_Length (cm)	with PCA	3_24172090	3	24172090	27.746	-0.0119	-0.05	0	1.8624	1.79911e-28	SIG
Grain_Length (cm)	with PCA	4_28404766	4	28404766	8.7094	0.0066	0.0016	0	1.1897	1.95403e-09	SIG
Grain_Length (cm)	without PCA	4_28404766	4	28404766	7.9434	0.0054	0.0084	0	0.8295	1.13988e-08	SIG
Grain_Length (cm)	with PCA	4_29761758	4	29761758	5.9555	-0.0003	0.0288	0	1.0396	1.10838e-06	SUG
Grain_Length (cm)	without PCA	4_29761758	4	29761758	5.939	-0.0014	0.0245	0	0.8177	1.15132e-06	SUG
Grain_Length (cm)	without PCA	4_31714275	4	31714275	31.0294	0.0115		0	1.0257	6.21123e-33	SIG
Grain_Length (cm)	without PCA	5_5316373	5	5316373	24.8744	-0.0101	0.0129	0.0001	2.2193	1.33814e-25	SIG	GW5|GSE5
Grain_Length (cm)	with PCA	5_5523058	5	5523058	75.3305	-0.0229	-0.0258	0.0003	10.4228	4.70225e-76	SIG
Grain_Length (cm)	without PCA	5_5523058	5	5523058	52.4749	-0.0161	-0.0146	0.0001	5.1228	3.36557e-53	SIG
Grain_Length (cm)	without PCA	5_17422801	5	17422801	23.9278	-0.0099	-0.0019	0.0001	2.0696	1.18332e-24	SIG
Grain_Length (cm)	with PCA	5_19294265	5	19294265	6.4504	0.0004	0.0619	0	1.1535	3.54682e-07	SUG
Grain_Length (cm)	without PCA	5_19294265	5	19294265	11.6283	0.0032	0.0659	0	1.3548	2.35554e-12	SIG
Grain_Length (cm)	with PCA	6_604585	6	604585	7.6103	0.0028	-0.0276	0	1.3916	2.45438e-08	SIG
Grain_Length (cm)	with PCA	6_20223794	6	20223794	13.0066	0.0079	-0.0158	0	1.287	9.86057e-14	SIG
Grain_Length (cm)	without PCA	6_22146350	6	22146350	6.0046	-0.0046	-0.0071	0	0.8158	9.89956e-07	SUG
Grain_Length (cm)	with PCA	6_23660992	6	23660992	14.5377	0.0086	0.0009	0	1.2232	2.90318e-15	SIG
Grain_Length (cm)	with PCA	6_28895734	6	28895734	9.1879	-0.0046	0.0767	0	1.1945	6.49245e-10	SIG
Grain_Length (cm)	without PCA	6_28895734	6	28895734	13.8691	-0.0061	0.0657	0	1.1321	1.35325e-14	SIG
Grain_Length (cm)	without PCA	8_3866617	8	3866617	13.8742	-0.0064	-0.0332	0	0.6769	1.33761e-14	SIG
Grain_Length (cm)	with PCA	8_9881223	8	9881223	4.4869	0.0005	0.0388	0	0.8441	3.2605e-05	SUG
Grain_Length (cm)	without PCA	8_9881223	8	9881223	5.5383	0.0005	0.0383	0	0.8257	2.89665e-06	SUG
Grain_Length (cm)	with PCA	8_10091948	8	10091948	14.6465	-0.0088	-0.0013	0.0001	2.7826	2.25977e-15	SIG
Grain_Length (cm)	without PCA	8_10091948	8	10091948	20.0222	-0.0092	-0.0043	0.0001	3.0698	9.51886e-21	SIG
Grain_Length (cm)	with PCA	8_18270640	8	18270640	12.6426	-0.0076	0.0157	0	1.7759	2.27961e-13	SIG
Grain_Length (cm)	without PCA	8_18270640	8	18270640	12.3668	-0.0069	0.0083	0	1.3252	4.30182e-13	SIG
Grain_Length (cm)	with PCA	9_6793748	9	6793748	5.2723	0.0006	-0.0556	0	1.0144	5.34444e-06	SUG
Grain_Length (cm)	with PCA	10_4417578	10	4417578	11.2662	0.0004	0.0553	0.0001	2.2134	5.42264e-12	SIG
Grain_Length (cm)	without PCA	10_4417578	10	4417578	13.294	0.0046	0.0426	0	1.5146	5.08748e-14	SIG
Grain_Length (cm)	with PCA	10_4597390	10	4597390	8.909	0.0046	0.0541	0	1.097	1.234e-09	SIG
Grain_Length (cm)	without PCA	10_4884060	10	4884060	17.2097	-0.0022	0.103	0.0001	2.5748	6.17942e-18	SIG
Grain_Length (cm)	without PCA	10_4916333	10	4916333	16.7424	0.0077	-0.0536	0	1.341	1.81241e-17	SIG
Grain_Length (cm)	with PCA	10_8475645	10	8475645	10.3587	-0.0055	0.0358	0	1.5785	4.38164e-11	SIG
Grain_Length (cm)	without PCA	10_9814911	10	9814911	27.6823	-0.0107	0.0174	0.0001	2.7939	2.08293e-28	SIG
Grain_Length (cm)	without PCA	10_10688680	10	10688680	5.8415	-0.0009	-0.042	0	0.7958	1.44101e-06	SUG
Grain_Length (cm)	with PCA	10_12190408	10	12190408	9.9883	-0.0071	0.0038	0	1.5588	1.02813e-10	SIG
Grain_Length (cm)	without PCA	10_13127605	10	13127605	10.7964	-0.0064	-0.0121	0	0.6746	1.59974e-11	SIG
Grain_Length (cm)	without PCA	10_18547830	10	18547830	6.6693	0.0012	0.0488	0	0.8706	2.1425e-07	SUG
Grain_Length (cm)	with PCA	11_17623622	11	17623622	16.1776	0.0087	0.0209	0.0001	1.9711	6.65238e-17	SIG
Grain_Length (cm)	without PCA	11_17663097	11	17663097	21.9307	0.0095	0.0023	0.0001	1.9358	1.17516e-22	SIG
Grain_Length (cm)	without PCA	11_19859696	11	19859696	7.1576	0.0003	0.0581	0	1.0128	6.96063e-08	SUG
Grain_Length (cm)	with PCA	11_22020681	11	22020681	23.4159	0.011	-0.0114	0	1.1376	3.84552e-24	SIG
Grain_Length (cm)	with PCA	11_23900602	11	23900602	5.3128	0.0052	-0.0043	0	1.0053	4.86861e-06	SUG
Grain_Length (cm)	with PCA	12_7853999	12	7853999	4.5444	-0.0023	0.0638	0	0.7559	2.856e-05	SUG
Grain_Length (cm)	without PCA	12_7853999	12	7853999	4.2129	0.0001	0.0627	0	0.5998	6.12715e-05	SUG
Grain_Length (cm)	with PCA	12_10803800	12	10803800	13.79	0.0084	0.0007	0	1.3553	1.62362e-14	SIG
Grain_Length (cm)	without PCA	12_10803800	12	10803800	23.323	0.01	0.001	0	1.891	4.76228e-24	SIG
Grain_Length_Width_Ratio	without PCA	1_3956815	1	3956815	23.1713	-0.0412	-0.0044	0.0009	1.3668	6.75379e-24	SIG
Grain_Length_Width_Ratio	with PCA	1_4833511	1	4833511	38.8505	-0.0482	-0.0846	0.0009	1.4655	1.41554e-39	SIG
Grain_Length_Width_Ratio	without PCA	1_11818839	1	11818839	6.7589	-0.0197	-0.0564	0.0003	0.4959	1.74309e-07	SUG
Grain_Length_Width_Ratio	with PCA	1_23640796	1	23640796	4.518	-0.0056	0.1613	0.0002	0.3604	3.03509e-05	SUG
Grain_Length_Width_Ratio	without PCA	1_41422863	1	41422863	4.8064	0.0022	-0.1329	0.0003	0.5173	1.56228e-05	SUG
Grain_Length_Width_Ratio	without PCA	2_14670354	2	14670354	9.1377	-0.0218	-0.201	0.0003	0.5351	7.28789e-10	SIG
Grain_Length_Width_Ratio	with PCA	2_15081915	2	15081915	17.1647	-0.0309	0.0334	0.0004	0.6478	6.85413e-18	SIG
Grain_Length_Width_Ratio	without PCA	2_34237670	2	34237670	4.4097	0.0118	0.1976	0.0002	0.2756	3.8949e-05	SUG
Grain_Length_Width_Ratio	without PCA	3_7829189	3	7829189	87.5447	-0.0942	-0.0492	0.0039	6.2514	2.87434e-88	SIG	qGW3
Grain_Length_Width_Ratio	with PCA	3_8164526	3	8164526	64.7401	-0.0678	-0.1003	0.002	3.279	1.82944e-65	SIG	qGW3
Grain_Length_Width_Ratio	with PCA	3_8490805	3	8490805	9.6656	-0.0181	-0.1438	0.0003	0.4826	2.16154e-10	SIG
Grain_Length_Width_Ratio	without PCA	3_16383694	3	16383694	18.2641	-0.0354	-0.1025	0.0002	0.3508	5.45239e-19	SIG
Grain_Length_Width_Ratio	with PCA	3_17117942	3	17117942	29.464	-0.0422	-0.0955	0.0009	1.5179	3.44393e-30	SIG
Grain_Length_Width_Ratio	with PCA	3_27079778	3	27079778	23.3788	-0.0376	0.0696	0.0005	0.8236	4.18882e-24	SIG
Grain_Length_Width_Ratio	with PCA	4_4047777	4	4047777	6.2524	-0.0179	0.0474	0.0003	0.4327	5.59498e-07	SUG
Grain_Length_Width_Ratio	with PCA	5_5284923	5	5284923	84.51	-0.0817	0.0167	0.0036	5.7437	3.11264e-85	SIG	GW5|GSE5
Grain_Length_Width_Ratio	without PCA	5_5284923	5	5284923	33.341	-0.0508	0.02	0.0014	2.2526	4.57326e-34	SIG	GW5|GSE5
Grain_Length_Width_Ratio	without PCA	5_5489378	5	5489378	74.7813	-0.0842	-0.1161	0.0043	6.9543	1.66527e-75	SIG
Grain_Length_Width_Ratio	with PCA	5_5516442	5	5516442	78.9906	-0.0776	-0.0344	0.0039	6.2248	1.02888e-79	SIG
Grain_Length_Width_Ratio	with PCA	5_11945942	5	11945942	45.5964	0.0539	-0.0541	0.0007	1.0735	2.54241e-46	SIG
Grain_Length_Width_Ratio	without PCA	5_15227847	5	15227847	39.4954	0.0554	-0.0794	0.001	1.6474	3.20653e-40	SIG
Grain_Length_Width_Ratio	with PCA	5_17489161	5	17489161	31.4177	-0.0437	-0.0131	0.0011	1.7299	3.83251e-32	SIG
Grain_Length_Width_Ratio	without PCA	5_17489161	5	17489161	21.8596	-0.0397	-0.0518	0.0009	1.435	1.38433e-22	SIG
Grain_Length_Width_Ratio	without PCA	5_19245713	5	19245713	32.2368	-0.0493	0.0636	0.0009	1.4524	5.81231e-33	SIG
Grain_Length_Width_Ratio	without PCA	5_19888391	5	19888391	9.7775	0.0098	0.3793	0.0006	0.9294	1.67066e-10	SIG
Grain_Length_Width_Ratio	with PCA	5_27857406	5	27857406	12.2986	0.026	0.0227	0.0005	0.8052	5.03295e-13	SIG
Grain_Length_Width_Ratio	without PCA	5_27943304	5	27943304	4.7488	0.0177	-0.0296	0.0003	0.5174	1.784e-05	SUG
Grain_Length_Width_Ratio	with PCA	6_10284743	6	10284743	8.531	0.0055	0.1753	0.0004	0.6853	2.9466e-09	SIG
Grain_Length_Width_Ratio	without PCA	6_10284743	6	10284743	9.9254	-0.0132	0.1909	0.0007	1.0545	1.18846e-10	SIG
Grain_Length_Width_Ratio	with PCA	6_10481204	6	10481204	19.2461	-0.0328	-0.0642	0.0009	1.3974	5.68386e-20	SIG
Grain_Length_Width_Ratio	with PCA	6_11154038	6	11154038	6.0497	0.0049	-0.0912	0.0003	0.5158	8.92413e-07	SUG
Grain_Length_Width_Ratio	with PCA	6_15975387	6	15975387	59.9723	0.0652	0.1021	0.0009	1.4905	1.07125e-60	SIG
Grain_Length_Width_Ratio	without PCA	6_15975387	6	15975387	14.3261	0.0321	0.0531	0.0002	0.3624	4.725e-15	SIG
Grain_Length_Width_Ratio	with PCA	6_25416512	6	25416512	9.6885	-0.0212	0.1017	0.0003	0.4164	2.05035e-10	SIG
Grain_Length_Width_Ratio	without PCA	6_25416512	6	25416512	14.7127	-0.0319	0.0655	0.0004	0.6368	1.94033e-15	SIG
Grain_Length_Width_Ratio	without PCA	6_30124219	6	30124219	10.5223	-0.0051	0.3414	0.0007	1.1425	3.00638e-11	SIG
Grain_Length_Width_Ratio	without PCA	7_24780853	7	24780853	25.8485	0.044	0.0042	0.0005	0.7612	1.42044e-26	SIG	GE|CYP78A13
Grain_Length_Width_Ratio	with PCA	8_9883112	8	9883112	22.7147	-0.037	0.0049	0.0013	2.0129	1.93241e-23	SIG
Grain_Length_Width_Ratio	without PCA	8_9883112	8	9883112	31.3931	-0.0498	0.0238	0.0023	3.6899	4.05567e-32	SIG
Grain_Length_Width_Ratio	with PCA	8_16678412	8	16678412	5.7078	-0.0063	0.1212	0.0003	0.4879	1.96088e-06	SUG
Grain_Length_Width_Ratio	with PCA	8_17299201	8	17299201	12.6709	-0.0249	0.0858	0.0005	0.7987	2.13596e-13	SIG
Grain_Length_Width_Ratio	without PCA	8_26860446	8	26860446	33.0007	-0.0506	0.009	0.0004	0.713	1.00126e-33	SIG
Grain_Length_Width_Ratio	without PCA	8_27469053	8	27469053	10.1123	0.0239	0.0789	0.0006	1.0082	7.72856e-11	SIG	WTG1|OsOTUB1|GWC1
Grain_Length_Width_Ratio	with PCA	8_27572793	8	27572793	9.0429	0.0206	0.0579	0.0004	0.6712	9.06731e-10	SIG
Grain_Length_Width_Ratio	with PCA	9_5316936	9	5316936	12.0619	-0.0257	-0.0606	0.0005	0.7306	8.68038e-13	SIG
Grain_Length_Width_Ratio	without PCA	9_5316936	9	5316936	15.2593	-0.0338	0.0151	0.0008	1.2217	5.51119e-16	SIG
Grain_Length_Width_Ratio	with PCA	9_7362388	9	7362388	6.5874	0.0046	-0.1018	0.0003	0.5567	2.5875e-07	SUG
Grain_Length_Width_Ratio	with PCA	10_2113382	10	2113382	6.7684	0.0009	-0.2454	0.0004	0.569	1.70559e-07	SUG
Grain_Length_Width_Ratio	without PCA	10_4417578	10	4417578	5.9577	-0.0005	0.1495	0.0004	0.6861	1.1029e-06	SUG
Grain_Length_Width_Ratio	with PCA	10_8702972	10	8702972	110.509	-0.0996	-0.0141	0.002	3.1955	3.128e-111	SIG
Grain_Length_Width_Ratio	with PCA	10_10740379	10	10740379	47.3462	0.0576	-0.1003	0.0007	1.1703	4.52467e-48	SIG
Grain_Length_Width_Ratio	with PCA	10_12190408	10	12190408	11.8269	-0.0257	-0.0288	0.0005	0.8302	1.49108e-12	SIG
Grain_Length_Width_Ratio	with PCA	10_13127605	10	13127605	12.9073	-0.0268	0.0338	0.0003	0.5416	1.23937e-13	SIG
Grain_Length_Width_Ratio	without PCA	10_13127605	10	13127605	15.1134	-0.0326	0.0542	0.0005	0.8414	7.71142e-16	SIG
Grain_Length_Width_Ratio	with PCA	10_13192046	10	13192046	13.6101	-0.0204	0.2372	0.0005	0.7476	2.45704e-14	SIG
Grain_Length_Width_Ratio	without PCA	10_13712502	10	13712502	4.567	0.0031	-0.2224	0.0003	0.4853	2.71129e-05	SUG
Grain_Length_Width_Ratio	with PCA	10_13743839	10	13743839	30.7668	0.0357	0.2671	0.0007	1.1122	1.71533e-31	SIG
Grain_Length_Width_Ratio	with PCA	11_19295802	11	19295802	10.9794	0.0239	-0.0503	0.0006	0.9879	1.04959e-11	SIG
Grain_Length_Width_Ratio	with PCA	11_19586688	11	19586688	5.0311	-0.01	0.1666	0.0002	0.3537	9.31208e-06	SUG
Grain_Length_Width_Ratio	with PCA	12_9388288	12	9388288	6.6	-0.0017	0.1708	0.0004	0.5634	2.5134e-07	SUG
Grain_Length_Width_Ratio	without PCA	12_24105695	12	24105695	20.6437	0.0382	-0.0669	0.0004	0.5865	2.27565e-21	SIG
Grain_Length_Width_Ratio	without PCA	12_26149049	12	26149049	47.4112	-0.0635	0.0394	0.0007	1.1366	3.89545e-48	SIG
Grain_per_Panicle	with PCA	1_2242880	1	2242880	10.0594	-0.5135	-59.7809	23.0715	1.9918	8.7282e-11	SIG
Grain_per_Panicle	with PCA	1_24838337	1	24838337	10.8912	0.4419	34.2053	25.1864	2.1744	1.28596e-11	SIG
Grain_per_Panicle	without PCA	1_24838337	1	24838337	5.0333	-0.2261	25.3282	13.8918	0.8023	9.2651e-06	SUG
Grain_per_Panicle	without PCA	2_3154475	2	3154475	11.6891	5.5846	21.1346	15.088	0.8714	2.0482e-12	SIG
Grain_per_Panicle	with PCA	2_15665694	2	15665694	49.6628	-12.2405	6.5705	72.5036	6.2593	2.18277e-50	SIG
Grain_per_Panicle	without PCA	2_15665694	2	15665694	27.7031	-9.5418	2.2216	42.4398	2.4512	1.98561e-28	SIG
Grain_per_Panicle	with PCA	2_33085767	2	33085767	8.1119	0.2097	-65.7078	18.929	1.6342	7.73448e-09	SIG
Grain_per_Panicle	without PCA	2_33085767	2	33085767	13.6285	5.3267	-51.5058	19.0189	1.0985	2.3552e-14	SIG
Grain_per_Panicle	without PCA	2_33751233	2	33751233	33.4201	-10.4928	-0.6807	23.6659	1.3669	3.81199e-34	SIG	qGN2
Grain_per_Panicle	with PCA	2_34569816	2	34569816	25.33	-8.1353	-20.7104	16.3075	1.4078	4.68706e-26	SIG
Grain_per_Panicle	without PCA	2_34569816	2	34569816	31.7465	-10.4476	-3.7264	24.9976	1.4438	1.79749e-32	SIG
Grain_per_Panicle	with PCA	3_7246532	3	7246532	7.0621	0.8316	-42.3818	16.4785	1.4226	8.67339e-08	SUG
Grain_per_Panicle	without PCA	3_7246532	3	7246532	5.0545	1.3114	-37.7335	13.7229	0.7926	8.82383e-06	SUG
Grain_per_Panicle	with PCA	4_3811282	4	3811282	10.9699	5.2593	1.3868	25.4614	2.1981	1.07268e-11	SIG
Grain_per_Panicle	without PCA	4_3811282	4	3811282	17.9869	7.5292	4.0384	52.4576	3.0297	1.03214e-18	SIG
Grain_per_Panicle	without PCA	4_7381187	4	7381187	5.0679	3.7704	-3.9855	13.4256	0.7754	8.55535e-06	SUG
Grain_per_Panicle	with PCA	4_7688867	4	7688867	9.8653	2.5403	24.496	23.5595	2.0339	1.3647e-10	SIG
Grain_per_Panicle	with PCA	4_12138246	4	12138246	10.5941	0.3115	47.7579	24.4071	2.1071	2.54869e-11	SIG
Grain_per_Panicle	without PCA	4_19558147	4	19558147	3.9255	3.3714	0.412	10.9151	0.6304	0.000118756	SUG
Grain_per_Panicle	without PCA	5_13851357	5	13851357	5.8988	0.7511	30.2636	15.626	0.9025	1.26318e-06	SUG
Grain_per_Panicle	with PCA	5_15923717	5	15923717	26.3251	-4.6059	-73.1927	48.511	4.188	4.74066e-27	SIG
Grain_per_Panicle	with PCA	5_15960369	5	15960369	23.0801	7.1541	-34.0247	26.8393	2.3171	8.33148e-24	SIG
Grain_per_Panicle	with PCA	5_19785121	5	19785121	5.403	-0.1815	-53.2485	12.2932	1.0613	3.95512e-06	SUG
Grain_per_Panicle	without PCA	6_1063432	6	1063432	9.0982	-3.0701	-50.4002	18.9993	1.0973	7.98256e-10	SIG
Grain_per_Panicle	with PCA	6_1208732	6	1208732	16.5523	1.3394	-66.3984	40.3449	3.483	2.80738e-17	SIG
Grain_per_Panicle	without PCA	6_1208732	6	1208732	28.1028	6.9779	-68.0929	66.7184	3.8534	7.91144e-29	SIG
Grain_per_Panicle	without PCA	6_16787332	6	16787332	6.0967	-2.5853	-49.596	12.2726	0.7088	8.0072e-07	SUG
Grain_per_Panicle	without PCA	6_17308084	6	17308084	4.9125	1.3581	-42.8504	14.1266	0.8159	1.22384e-05	SUG
Grain_per_Panicle	with PCA	6_17662085	6	17662085	18.6873	6.1299	-36.8366	20.3447	1.7564	2.05767e-19	SIG
Grain_per_Panicle	without PCA	6_17662085	6	17662085	39.6977	10.819	-51.4997	51.3824	2.9676	2.01262e-40	SIG
Grain_per_Panicle	with PCA	6_19453496	6	19453496	76.381	-16.304	11.94	57.4968	4.9637	4.18651e-77	SIG
Grain_per_Panicle	without PCA	6_19453496	6	19453496	122.192	-26.0522	9.0835	143.461	8.2858	6.4966e-123	SIG
Grain_per_Panicle	without PCA	6_22699710	6	22699710	10.621	5.5623	6.2921	31.0937	1.7959	2.39536e-11	SIG
Grain_per_Panicle	with PCA	6_28577581	6	28577581	3.289	0.0761	-29.2483	8.3843	0.7238	0.000514179	SUG
Grain_per_Panicle	without PCA	6_28577581	6	28577581	10.384	-1.242	-57.073	30.9726	1.7889	4.13453e-11	SIG
Grain_per_Panicle	with PCA	6_30881243	6	30881243	4.491	-0.2942	-48.2969	10.2101	0.8814	3.23009e-05	SUG
Grain_per_Panicle	without PCA	7_8879323	7	8879323	13.0924	1.4393	-37.1182	38.0957	2.2003	8.09197e-14	SIG
Grain_per_Panicle	without PCA	8_24975417	8	24975417	12.1502	5.976	5.0787	33.5053	1.9351	7.0842e-13	SIG
Grain_per_Panicle	without PCA	8_26249635	8	26249635	199.553	41.8867	-33.7953	316.219	18.2636	2.8452e-200	SIG
Grain_per_Panicle	with PCA	8_26360956	8	26360956	5.5902	2.5884	-37.727	8.1409	0.7028	2.57059e-06	SUG
Grain_per_Panicle	without PCA	8_26360956	8	26360956	205.249	-42.8832	-100.728	324.996	18.7705	5.732e-206	SIG
Grain_per_Panicle	with PCA	8_27335463	8	27335463	30.6843	-7.9752	-36.9614	24.2356	2.0923	2.07428e-31	SIG
Grain_per_Panicle	without PCA	9_11297705	9	11297705	4.6015	-0.4491	21.0921	12.4871	0.7212	2.50398e-05	SUG
Grain_per_Panicle	without PCA	9_11775208	9	11775208	6.596	0.095	23.8049	18.2707	1.0552	2.53664e-07	SUG
Grain_per_Panicle	with PCA	9_13752254	9	13752254	70.0351	-15.4027	4.3499	54.0862	4.6693	9.27786e-71	SIG
Grain_per_Panicle	with PCA	9_14064568	9	14064568	25.6556	7.157	41.154	22.745	1.9636	2.21511e-26	SIG
Grain_per_Panicle	with PCA	9_14764332	9	14764332	28.1172	-8.4874	22.485	28.1917	2.4338	7.6533e-29	SIG
Grain_per_Panicle	without PCA	9_14764332	9	14764332	11.1773	-5.5811	19.969	13.1954	0.7621	6.65488e-12	SIG
Grain_per_Panicle	with PCA	10_2098157	10	2098157	3.8554	0.0483	23.9771	8.6914	0.7503	0.000139563	SUG
Grain_per_Panicle	with PCA	10_4432513	10	4432513	12.4624	0.295	31.1202	28.7662	2.4834	3.45194e-13	SIG
Grain_per_Panicle	with PCA	10_6898249	10	6898249	24.988	6.8148	45.3979	30.5717	2.6393	1.03025e-25	SIG
Grain_per_Panicle	with PCA	11_21401004	11	21401004	42.4371	-11.212	3.286	23.6959	2.0457	3.66831e-43	SIG
Grain_per_Panicle	without PCA	11_21401004	11	21401004	27.5467	-9.4762	-14.8768	16.1077	0.9303	2.84682e-28	SIG
Grain_per_Panicle	with PCA	11_21895890	11	21895890	18.5298	3.3672	-62.7208	40.2502	3.4748	2.95745e-19	SIG
Grain_per_Panicle	without PCA	11_21895890	11	21895890	12.2906	2.3649	-58.7082	33.4732	1.9333	5.12719e-13	SIG
Grain_per_Panicle	with PCA	11_26513187	11	26513187	5.0896	1.3779	-33.5221	11.1901	0.9661	8.13869e-06	SUG
Grain_per_Panicle	without PCA	11_26513187	11	26513187	8.6502	0.2531	-53.0122	24.8057	1.4327	2.2395e-09	SIG
Grain_per_Panicle	with PCA	12_7564184	12	7564184	8.3704	-1.0078	-23.8145	18.0608	1.5592	4.26467e-09	SIG
Grain_per_Panicle	with PCA	12_10435415	12	10435415	8.9551	0.7643	-43.2234	21.7379	1.8767	1.10983e-09	SIG
Grain_per_Panicle	without PCA	12_13471099	12	13471099	5.4593	-0.9234	-47.0363	15.2249	0.8793	3.47465e-06	SUG
Grain_per_Panicle	with PCA	12_14385511	12	14385511	9.7514	-3.0923	-39.6975	18.9926	1.6396	1.77391e-10	SIG
Grain_per_Panicle	with PCA	12_22106353	12	22106353	12.176	-0.3059	-34.6711	28.1432	2.4296	6.6757e-13	SIG
Grain_Plant_Ratio	without PCA	1_18540570	1	18540570	4.0895	0.0109	-0.2855	0.0019	1.5479	8.14093e-05	SUG
Grain_Plant_Ratio	without PCA	1_24539691	1	24539691	10.314	0.0713	-0.0276	0.0042	3.4509	4.8576e-11	SIG
Grain_Plant_Ratio	without PCA	1_25459740	1	25459740	29.3368	0.1256	0.0928	0.0037	3.0226	4.61611e-30	SIG
Grain_Plant_Ratio	without PCA	2_1497477	2	1497477	16.03	-0.0884	-0.1404	0.0029	2.4135	9.34433e-17	SIG
Grain_Plant_Ratio	with PCA	2_18146499	2	18146499	5.9231	-0.024	0.7511	0.0028	2.2835	1.19436e-06	SUG
Grain_Plant_Ratio	with PCA	2_24285601	2	24285601	6.3074	-0.0575	0.0473	0.0032	2.6257	4.92964e-07	SUG
Grain_Plant_Ratio	with PCA	2_32482695	2	32482695	5.9885	-0.0024	-0.3163	0.003	2.4561	1.02737e-06	SUG
Grain_Plant_Ratio	with PCA	3_517113	3	517113	7.4953	-0.0592	0.1227	0.0038	3.1295	3.19872e-08	SIG
Grain_Plant_Ratio	with PCA	3_4427241	3	4427241	11.4317	0.0785	0.0428	0.0058	4.7989	3.70404e-12	SIG
Grain_Plant_Ratio	with PCA	3_4452663	3	4452663	6.4666	0.0277	-0.2806	0.0033	2.7385	3.41719e-07	SUG
Grain_Plant_Ratio	without PCA	5_21240517	5	21240517	8.2115	-0.0411	-0.7112	0.0024	2.0069	6.14968e-09	SIG
Grain_Plant_Ratio	without PCA	6_9931012	6	9931012	3.6375	0.0191	0.2096	0.0015	1.2239	0.000230462	SUG
Grain_Plant_Ratio	with PCA	6_10094856	6	10094856	4.2616	-0.0142	-0.3003	0.0021	1.7222	5.47686e-05	SUG
Grain_Plant_Ratio	with PCA	6_14946211	6	14946211	7.6236	0.033	0.5718	0.0028	2.324	2.38031e-08	SIG
Grain_Plant_Ratio	without PCA	6_17003811	6	17003811	7.0826	-0.0596	-0.0199	0.003	2.5147	8.27268e-08	SUG
Grain_Plant_Ratio	without PCA	7_3535310	7	3535310	6.5293	-0.0541	-0.0996	0.0024	2.0015	2.95753e-07	SUG
Grain_Plant_Ratio	without PCA	7_6769606	7	6769606	10.5493	-0.0663	0.1964	0.0051	4.1907	2.82576e-11	SIG
Grain_Plant_Ratio	without PCA	7_21436572	7	21436572	6.3305	0.0033	0.311	0.0029	2.3991	4.67452e-07	SUG
Grain_Plant_Ratio	without PCA	7_25317197	7	25317197	8.4842	0.0023	-0.5536	0.004	3.2733	3.28195e-09	SIG	DEP2|EP2|SRS1
Grain_Plant_Ratio	without PCA	7_29434433	7	29434433	6.9894	-0.0546	-0.1214	0.003	2.5137	1.02538e-07	SUG
Grain_Plant_Ratio	with PCA	8_1703902	8	1703902	18.7479	0.1026	-0.0252	0.0047	3.8896	1.78977e-19	SIG
Grain_Plant_Ratio	without PCA	8_2280164	8	2280164	3.6134	-0.0385	0.1315	0.0013	1.0729	0.000243609	SUG
Grain_Plant_Ratio	without PCA	8_6087110	8	6087110	4.4296	-0.022	0.3474	0.002	1.6827	3.72055e-05	SUG
Grain_Plant_Ratio	with PCA	9_9236211	9	9236211	8.5447	0.0663	0.0825	0.0045	3.6978	2.85476e-09	SIG
Grain_Plant_Ratio	with PCA	9_9462854	9	9462854	4.0664	-0.0207	0.2245	0.0021	1.6992	8.58515e-05	SUG
Grain_Plant_Ratio	without PCA	9_22735299	9	22735299	7.9343	-0.0618	0.0579	0.0031	2.5402	1.16405e-08	SIG
Grain_Plant_Ratio	with PCA	10_2000041	10	2000041	7.7442	-0.0193	0.4081	0.004	3.2677	1.80323e-08	SIG
Grain_Plant_Ratio	with PCA	10_4293222	10	4293222	3.1855	-0.0181	-0.5437	0.0014	1.1801	0.000652583	SUG
Grain_Plant_Ratio	with PCA	10_21224685	10	21224685	6.5392	-0.0347	0.302	0.0031	2.5899	2.89122e-07	SUG
Grain_Plant_Ratio	without PCA	10_21249640	10	21249640	5.7411	-0.0432	0.2322	0.0026	2.173	1.81599e-06	SUG
Grain_Plant_Ratio	without PCA	11_6319234	11	6319234	5.3043	0.0211	0.6885	0.0024	2.0124	4.96422e-06	SUG
Grain_Plant_Ratio	with PCA	11_6329746	11	6329746	3.8237	0.0431	0.0858	0.0013	1.0745	0.000150123	SUG
Grain_Plant_Ratio	with PCA	11_26546288	11	26546288	4.957	0.0191	0.5745	0.0021	1.7589	1.10461e-05	SUG
Grain_Plant_Ratio	without PCA	11_26546288	11	26546288	3.5967	0.0023	0.503	0.0016	1.3531	0.000253189	SUG
Grain_Plant_Ratio	without PCA	12_9286290	12	9286290	4.3814	-0.0465	0.0018	0.0016	1.3543	4.15699e-05	SUG
Grain_Plant_Ratio	without PCA	12_10058050	12	10058050	10.5961	-0.0008	0.6818	0.005	4.171	2.53681e-11	SIG
Grain_Plant_Ratio	without PCA	12_10786357	12	10786357	6.3323	-0.0257	0.3459	0.0031	2.5715	4.65511e-07	SUG
Grain_Plant_Ratio	without PCA	12_14084754	12	14084754	6.2099	0.012	-0.3252	0.0029	2.4339	6.17036e-07	SUG
Grain_Plant_Ratio	with PCA	12_19486006	12	19486006	8.6366	0.0679	-0.0305	0.0035	2.9283	2.31046e-09	SIG
Grain_Plant_Ratio	with PCA	12_21280756	12	21280756	26.8151	-0.1249	-0.2023	0.0038	3.1422	1.53432e-27	SIG
Grain_Weight_Per_Plant (g)	with PCA	1_24462031	1	24462031	5.0339	-0.3178	16.159	1.791	2.3102	9.25304e-06	SUG
Grain_Weight_Per_Plant (g)	without PCA	1_24462031	1	24462031	3.7662	0.1655	15.3629	1.5213	1.9622	0.000171382	SUG
Grain_Weight_Per_Plant (g)	with PCA	2_8808761	2	8808761	6.3451	-1.5127	-1.8107	1.4631	1.8872	4.51988e-07	SUG
Grain_Weight_Per_Plant (g)	without PCA	2_25586337	2	25586337	4.6969	-0.2915	13.1486	1.9741	2.5463	2.01058e-05	SUG
Grain_Weight_Per_Plant (g)	without PCA	2_33849194	2	33849194	6.954	0.0044	21.2291	2.9443	3.7978	1.1124e-07	SUG
Grain_Weight_Per_Plant (g)	without PCA	4_3238144	4	3238144	15.0379	2.6914	-2.279	3.8417	4.9552	9.17592e-16	SIG
Grain_Weight_Per_Plant (g)	with PCA	4_5535151	4	5535151	5.4118	0.5289	9.2461	1.6798	2.1667	3.87635e-06	SUG
Grain_Weight_Per_Plant (g)	without PCA	4_5535151	4	5535151	8.0273	0.7865	11.9993	2.871	3.7032	9.39779e-09	SIG
Grain_Weight_Per_Plant (g)	without PCA	5_17309519	5	17309519	8.0359	0.9562	19.6603	2.6531	3.4221	9.21267e-09	SIG
Grain_Weight_Per_Plant (g)	with PCA	5_19257965	5	19257965	4.7629	0.0116	10.5784	1.7069	2.2016	1.72685e-05	SUG
Grain_Weight_Per_Plant (g)	without PCA	5_29687081	5	29687081	5.644	-0.2134	11.5729	2.6071	3.3628	2.27097e-06	SUG
Grain_Weight_Per_Plant (g)	with PCA	6_1434486	6	1434486	6.2357	0.6112	17.0119	1.9995	2.5791	5.81437e-07	SUG
Grain_Weight_Per_Plant (g)	with PCA	6_13149302	6	13149302	4.8611	0.4507	15.3636	1.5086	1.9459	1.37733e-05	SUG
Grain_Weight_Per_Plant (g)	with PCA	6_16291549	6	16291549	7.6427	0.2492	20.3934	2.6922	3.4725	2.27797e-08	SIG
Grain_Weight_Per_Plant (g)	without PCA	6_16291549	6	16291549	4.8216	0.2253	17.3636	1.9504	2.5157	1.50868e-05	SUG
Grain_Weight_Per_Plant (g)	without PCA	6_20774321	6	20774321	6.2997	-0.6045	14.5299	2.5401	3.2763	5.01806e-07	SUG
Grain_Weight_Per_Plant (g)	with PCA	6_21900571	6	21900571	3.9939	1.1885	1.5957	1.4314	1.8463	0.000101454	SUG
Grain_Weight_Per_Plant (g)	with PCA	6_29341230	6	29341230	3.3962	-0.3038	16.013	1.1753	1.516	0.000401721	SUG
Grain_Weight_Per_Plant (g)	without PCA	6_31099039	6	31099039	4.7258	0.7437	18.1828	1.502	1.9374	1.88087e-05	SUG
Grain_Weight_Per_Plant (g)	with PCA	7_13666810	7	13666810	4.3821	0.6816	-13.0183	1.2782	1.6487	4.14993e-05	SUG
Grain_Weight_Per_Plant (g)	with PCA	8_15212562	8	15212562	3.659	-1.1847	-0.2983	0.8512	1.0979	0.000219356	SUG
Grain_Weight_Per_Plant (g)	without PCA	8_15212562	8	15212562	5.0575	-1.4376	-3.9451	1.5536	2.0039	8.76443e-06	SUG
Grain_Weight_Per_Plant (g)	with PCA	8_18504626	8	18504626	7.9965	0.2703	10.4303	2.8629	3.6927	1.00875e-08	SIG
Grain_Weight_Per_Plant (g)	with PCA	8_26314106	8	26314106	10.6126	-0.1538	29.8993	4.0413	5.2128	2.44222e-11	SIG
Grain_Weight_Per_Plant (g)	with PCA	8_28293653	8	28293653	8.4906	-0.96	22.5175	2.633	3.3962	3.23364e-09	SIG
Grain_Weight_Per_Plant (g)	without PCA	8_28293653	8	28293653	7.9544	-1.2176	21.1679	2.5235	3.2549	1.11148e-08	SIG
Grain_Weight_Per_Plant (g)	with PCA	9_14561312	9	14561312	15.3126	1.8385	13.8501	2.7768	3.5817	4.87442e-16	SIG
Grain_Weight_Per_Plant (g)	with PCA	10_18809915	10	18809915	8.518	-1.7618	-3.6186	0.7813	1.0077	3.03611e-09	SIG
Grain_Weight_Per_Plant (g)	with PCA	10_19170415	10	19170415	6.4821	-0.915	18.9368	1.9759	2.5487	3.29707e-07	SUG
Grain_Weight_Per_Plant (g)	with PCA	12_599854	12	599854	8.6447	1.2396	19.7133	1.7747	2.2891	2.26772e-09	SIG
Grain_Weight_Per_Plant (g)	with PCA	12_8056041	12	8056041	10.5893	0.41	29.3367	3.9156	5.0506	2.57683e-11	SIG
Grain_Weight_Per_Plant (g)	without PCA	12_8056041	12	8056041	9.4938	-0.4274	29.9222	4.2535	5.4864	3.21e-10	SIG
Grain_Weight_Per_Plant (g)	without PCA	12_9891717	12	9891717	4.7149	-0.5877	7.9521	2.0564	2.6524	1.9286e-05	SUG
Grain_Width (cm)	without PCA	1_28603056	1	28603056	7.0013	-0.0018	-0.0236	0	0.8361	9.97675e-08	SUG
Grain_Width (cm)	with PCA	2_22622523	2	22622523	32.7532	0.0064	0.0011	0	2.4444	1.77002e-33	SIG
Grain_Width (cm)	with PCA	2_33423201	2	33423201	16.7846	0.0034	0.0367	0	1.4869	1.6443e-17	SIG
Grain_Width (cm)	without PCA	3_7829189	3	7829189	37.0921	0.0069	0.0043	0	3.6093	8.11521e-38	SIG	qGW3
Grain_Width (cm)	with PCA	3_7843460	3	7843460	32.6126	0.0064	0.0105	0	3.304	2.44712e-33	SIG	qGW3
Grain_Width (cm)	with PCA	3_14329641	3	14329641	12.0893	-0.0007	0.0468	0	2.3429	8.15057e-13	SIG
Grain_Width (cm)	without PCA	3_17322636	3	17322636	8.4017	0.0026	0.0141	0	0.6483	3.96846e-09	SIG	GL3.2
Grain_Width (cm)	without PCA	4_21157825	4	21157825	12.2696	-0.0037	-0.0047	0	0.9156	5.38054e-13	SIG
Grain_Width (cm)	without PCA	5_2552955	5	2552955	23.6117	-0.0053	-0.0045	0	1.009	2.45006e-24	SIG
Grain_Width (cm)	with PCA	5_5356448	5	5356448	43.7855	0.0078	-0.0162	0	6.2923	1.64501e-44	SIG	GW5|GSE5
Grain_Width (cm)	without PCA	5_5356448	5	5356448	45.6097	0.0081	-0.0059	0	6.3152	2.46585e-46	SIG	GW5|GSE5
Grain_Width (cm)	with PCA	5_5489255	5	5489255	47.601	0.0081	0.0003	0	6.9365	2.51656e-48	SIG
Grain_Width (cm)	without PCA	5_5489255	5	5489255	46.0458	0.0078	-0.0078	0	7.0546	9.03463e-47	SIG
Grain_Width (cm)	with PCA	5_16578832	5	16578832	10.5856	-0.0026	0.0232	0	1.4862	2.59909e-11	SIG
Grain_Width (cm)	without PCA	5_16578832	5	16578832	7.454	-0.0007	0.0278	0	1.5104	3.51783e-08	SIG
Grain_Width (cm)	with PCA	5_18938320	5	18938320	9.9665	0.0014	0.0481	0	1.6351	1.08099e-10	SIG
Grain_Width (cm)	without PCA	5_18938320	5	18938320	12.3318	0.0019	0.0509	0	1.8818	4.66275e-13	SIG
Grain_Width (cm)	with PCA	5_27908094	5	27908094	14.1314	-0.004	-0.0044	0	2.5341	7.3984e-15	SIG
Grain_Width (cm)	without PCA	5_28308605	5	28308605	5.3046	-0.0025	-0.0019	0	1.0233	4.96103e-06	SUG
Grain_Width (cm)	with PCA	6_1180481	6	1180481	16.6849	-0.0038	0.0208	0	2.3505	2.06859e-17	SIG
Grain_Width (cm)	without PCA	6_1180481	6	1180481	13.1394	-0.0029	0.0226	0	2.1354	7.26255e-14	SIG
Grain_Width (cm)	without PCA	6_1827821	6	1827821	6.9433	-0.0025	-0.0074	0	0.9859	1.14007e-07	SUG
Grain_Width (cm)	with PCA	6_7961942	6	7961942	11.3156	-0.0003	-0.024	0	2.1982	4.84025e-12	SIG
Grain_Width (cm)	without PCA	6_9022369	6	9022369	3.3611	0.0008	-0.0095	0	0.6183	0.000435522	SUG
Grain_Width (cm)	with PCA	6_13832742	6	13832742	19.3031	0.004	0.0404	0	1.6022	4.98433e-20	SIG
Grain_Width (cm)	without PCA	6_14160818	6	14160818	19.615	0.0043	0.032	0	1.2932	2.43057e-20	SIG
Grain_Width (cm)	with PCA	6_16996196	6	16996196	8.2688	-0.0009	0.0264	0	1.5851	5.38938e-09	SIG
Grain_Width (cm)	with PCA	6_17537580	6	17537580	37.451	-0.0068	0.0125	0	2.4442	3.55159e-38	SIG
Grain_Width (cm)	without PCA	6_17537580	6	17537580	19.3662	-0.0046	0.0129	0	1.3293	4.31075e-20	SIG
Grain_Width (cm)	without PCA	6_19485381	6	19485381	4.0218	-0.0021	-0.0026	0	0.7101	9.51279e-05	SUG
Grain_Width (cm)	without PCA	6_26167144	6	26167144	10.5326	0.0034	0.0004	0	0.7643	2.93621e-11	SIG
Grain_Width (cm)	without PCA	6_28895734	6	28895734	11.5035	-0.0004	0.0563	0	2.2194	3.14029e-12	SIG
Grain_Width (cm)	without PCA	6_30086648	6	30086648	7.3874	-0.0014	0.0225	0	1.3064	4.10071e-08	SIG
Grain_Width (cm)	with PCA	7_6425515	7	6425515	5.4541	0	0.0223	0	1.0232	3.51648e-06	SUG
Grain_Width (cm)	without PCA	7_17479191	7	17479191	7.6896	-0.0029	0.0137	0	0.785	2.04476e-08	SIG
Grain_Width (cm)	with PCA	7_21540179	7	21540179	16.0118	-0.0043	0.0065	0	2.6636	9.74551e-17	SIG
Grain_Width (cm)	without PCA	7_21540179	7	21540179	8.3979	-0.0029	0.0096	0	1.4029	4.00287e-09	SIG
Grain_Width (cm)	without PCA	7_22388144	7	22388144	4.6291	-0.0001	0.0166	0	0.8618	2.35024e-05	SUG
Grain_Width (cm)	without PCA	7_24561679	7	24561679	7.8171	-0.0014	0.0182	0	1.1905	1.52477e-08	SIG
Grain_Width (cm)	without PCA	8_1824303	8	1824303	3.5748	-0.0001	0.0309	0	0.6659	0.000266264	SUG
Grain_Width (cm)	with PCA	8_20123886	8	20123886	8.0021	0.0031	-0.0021	0	1.4605	9.95765e-09	SIG
Grain_Width (cm)	with PCA	8_25310288	8	25310288	5.3151	-0.0024	-0.0028	0	0.7865	4.84262e-06	SUG
Grain_Width (cm)	without PCA	8_27342458	8	27342458	5.8516	-0.0025	-0.0018	0	1.0368	1.40793e-06	SUG
Grain_Width (cm)	with PCA	8_27482049	8	27482049	15.058	0.0026	0.0414	0	1.8136	8.76084e-16	SIG
Grain_Width (cm)	without PCA	8_27482049	8	27482049	7.8543	0.0018	0.0301	0	0.9502	1.39953e-08	SIG
Grain_Width (cm)	with PCA	8_27552333	8	27552333	8.4135	-0.003	0.0034	0	1.5956	3.86233e-09	SIG
Grain_Width (cm)	with PCA	10_5577473	10	5577473	5.0972	-0.0007	0.0169	0	0.9691	7.99854e-06	SUG
Grain_Width (cm)	without PCA	11_7093720	11	7093720	5.3008	-0.0011	0.0144	0	0.9883	5.00495e-06	SUG
Grain_Width (cm)	with PCA	11_20697932	11	20697932	7.0064	-0.0021	0.0109	0	1.155	9.85854e-08	SUG
Heading_Date	without PCA	1_576000	1	576000	5.3366	-0.0242	6.4606	0.4434	0.8295	4.60897e-06	SUG	OsMFT2
Heading_Date	with PCA	1_2113173	1	2113173	5.6925	-0.7145	-0.7655	0.5109	0.9557	2.03103e-06	SUG
Heading_Date	without PCA	1_2161841	1	2161841	10.7641	-0.9431	-1.4396	0.9118	1.7058	1.72319e-11	SIG
Heading_Date	without PCA	1_13635032	1	13635032	6.6364	0.7273	1.4965	0.3543	0.6628	2.31113e-07	SUG	OsGATA8
Heading_Date	without PCA	2_16852496	2	16852496	8.0331	-0.2518	8.5009	0.6531	1.2218	9.27161e-09	SIG
Heading_Date	without PCA	2_17294731	2	17294731	42.1098	2.0521	1.5274	2.5325	4.7376	7.79373e-43	SIG
Heading_Date	with PCA	2_17990423	2	17990423	4.7886	-0.3674	5.9063	0.3511	0.6568	1.62768e-05	SUG
Heading_Date	with PCA	2_22261056	2	22261056	11.5251	-0.5575	10.9313	0.8772	1.6409	2.9874e-12	SIG	OsMADS27
Heading_Date	without PCA	2_22261056	2	22261056	6.5937	-0.1858	9.0109	0.5379	1.0063	2.55004e-07	SUG	OsMADS27
Heading_Date	with PCA	2_30892132	2	30892132	25.2873	1.596	-0.2272	1.5219	2.8471	5.17204e-26	SIG
Heading_Date	without PCA	3_1298813	3	1298813	6.2451	-0.6958	1.4204	0.5223	0.977	5.68979e-07	SUG
Heading_Date	with PCA	3_2707604	3	2707604	6.0292	-0.7266	1.11	0.5378	1.0061	9.35508e-07	SUG
Heading_Date	without PCA	3_7430397	3	7430397	11.9943	-0.9955	-3.2862	0.3097	0.5794	1.01417e-12	SIG
Heading_Date	without PCA	3_34114111	3	34114111	8.9508	0.8448	-1.6154	0.6477	1.2116	1.1209e-09	SIG
Heading_Date	without PCA	4_3822023	4	3822023	7.0086	0.3945	-4.0186	0.6249	1.169	9.80893e-08	SUG	OsMADS81/OsMADS82/OsMADS83
Heading_Date	with PCA	4_5810180	4	5810180	3.7598	0.0944	-5.0693	0.3334	0.6237	0.000173913	SUG
Heading_Date	without PCA	4_14258270	4	14258270	28.3489	1.5978	-3.3109	1.2833	2.4007	4.48919e-29	SIG
Heading_Date	without PCA	4_33927516	4	33927516	6.9696	-0.3184	4.3672	0.5748	1.0754	1.07308e-07	SUG
Heading_Date	with PCA	5_7370	5	7370	7.0647	0.7614	1.4738	0.4453	0.8331	8.62066e-08	SUG
Heading_Date	with PCA	5_14294948	5	14294948	5.0598	0.056	10.3198	0.4432	0.8291	8.71775e-06	SUG
Heading_Date	with PCA	5_19008011	5	19008011	10.5534	0.1194	8.6879	0.9358	1.7507	2.79862e-11	SIG
Heading_Date	without PCA	5_19008011	5	19008011	11.2181	0.5485	7.2031	0.7697	1.4399	6.05791e-12	SIG
Heading_Date	with PCA	5_19043483	5	19043483	9.2775	-0.9092	-1.2778	0.6099	1.1409	5.28233e-10	SIG
Heading_Date	without PCA	5_19043483	5	19043483	12.4734	-1.0464	-0.4101	0.785	1.4684	3.36522e-13	SIG
Heading_Date	without PCA	6_1360439	6	1360439	46.3862	2.1777	-1.8886	2.2057	4.1262	4.12611e-47	SIG
Heading_Date	without PCA	6_3407682	6	3407682	16.5506	1.2125	-0.916	1.3903	2.6008	2.81844e-17	SIG	Hd3a
Heading_Date	with PCA	6_7909425	6	7909425	16.6998	-1.1936	2.5699	1.0902	2.0394	1.99879e-17	SIG
Heading_Date	without PCA	6_7909425	6	7909425	10.8958	-0.9037	2.0808	0.6385	1.1945	1.27219e-11	SIG
Heading_Date	with PCA	6_9268060	6	9268060	6.7451	-0.7236	1.8202	0.5975	1.1178	1.79958e-07	SUG	Hd1
Heading_Date	without PCA	6_24588172	6	24588172	4.7195	-0.2899	-3.634	0.3098	0.5796	1.90827e-05	SUG	OsFTIP1
Heading_Date	with PCA	6_27003538	6	27003538	25.0622	1.5724	-1.9981	0.5747	1.0752	8.68474e-26	SIG
Heading_Date	without PCA	6_29177200	6	29177200	4.804	-0.0196	5.1748	0.393	0.7351	1.57101e-05	SUG
Heading_Date	with PCA	6_29645490	6	29645490	8.2486	-0.153	-9.2771	0.7197	1.3464	5.64611e-09	SIG
Heading_Date	without PCA	6_29645490	6	29645490	6.5226	-0.0269	-8.0087	0.5399	1.01	3.00345e-07	SUG
Heading_Date	with PCA	7_5301025	7	5301025	6.0308	0.7124	-1.4988	0.5408	1.0117	9.3209e-07	SUG
Heading_Date	without PCA	7_5322419	7	5322419	5.9209	0.6425	2.246	0.4662	0.8721	1.2005e-06	SUG
Heading_Date	with PCA	7_17845970	7	17845970	9.7198	-0.9568	0.6299	0.6467	1.2097	1.90778e-10	SIG
Heading_Date	without PCA	7_18015484	7	18015484	17.4162	-1.1024	-4.4318	1.037	1.9399	3.84142e-18	SIG
Heading_Date	with PCA	7_20061895	7	20061895	40.3314	2.0803	2.2342	1.2228	2.2875	4.67866e-41	SIG
Heading_Date	with PCA	7_21686364	7	21686364	7.2025	-0.1764	-4.4299	0.6172	1.1546	6.2776e-08	SUG
Heading_Date	with PCA	7_29628500	7	29628500	8.7406	0.9212	-0.3604	0.8306	1.5538	1.81835e-09	SIG	Ghd7.1|Hd2|OsPRR37|DTH7
Heading_Date	without PCA	7_29628500	7	29628500	21.5993	1.4373	-0.3776	2.0186	3.7763	2.52043e-22	SIG	Ghd7.1|Hd2|OsPRR37|DTH7
Heading_Date	with PCA	8_6254153	8	6254153	5.1583	0.476	3.7986	0.4389	0.8211	6.94878e-06	SUG
Heading_Date	without PCA	8_20002943	8	20002943	19.2551	1.304	1.2412	1.4215	2.6592	5.56629e-20	SIG
Heading_Date	with PCA	8_27221650	8	27221650	17.1037	-1.2819	0.7572	1.6063	3.0049	7.88813e-18	SIG
Heading_Date	without PCA	8_27221650	8	27221650	11.9417	-1.0164	-0.5535	1.0031	1.8765	1.14481e-12	SIG
Heading_Date	with PCA	9_7513651	9	7513651	8.0672	-0.1062	-3.9423	0.6894	1.2897	8.5724e-09	SIG
Heading_Date	with PCA	9_20389437	9	20389437	29.4301	-1.7347		0.6315	1.1814	2.53379e-31	SIG
Heading_Date	without PCA	9_20389437	9	20389437	26.8949	-1.5825		0.5256	0.9833	9.08112e-29	SIG
Heading_Date	without PCA	10_4279243	10	4279243	6.3353	0.2366	6.097	0.4568	0.8546	4.6232e-07	SUG
Heading_Date	without PCA	10_7930916	10	7930916	7.1945	0.4367	-4.6622	0.5648	1.0566	6.39411e-08	SUG
Heading_Date	with PCA	10_9468021	10	9468021	21.5393	-1.5073	-0.9406	1.0406	1.9466	2.89388e-22	SIG
Heading_Date	without PCA	10_9468021	10	9468021	19.7973	-1.3756	-1.5035	0.8692	1.6259	1.59741e-20	SIG
Heading_Date	with PCA	10_11548044	10	11548044	15.2576	-0.2627	10.3972	1.47	2.7499	5.53268e-16	SIG
Heading_Date	without PCA	10_11548044	10	11548044	14.8575	-0.2043	9.922	1.3215	2.4721	1.38999e-15	SIG
Heading_Date	with PCA	12_8110919	12	8110919	4.5862	0.283	3.6313	0.3363	0.629	2.59413e-05	SUG
Heading_Date	with PCA	12_9084362	12	9084362	6.5788	-0.5187	6.3324	0.4973	0.9303	2.63876e-07	SUG
Heading_Date	with PCA	12_12953545	12	12953545	6.1454	-0.3081	5.2512	0.5709	1.068	7.15853e-07	SUG
Heading_Date	without PCA	12_14881061	12	14881061	10.4425	-0.8846	1.9627	0.6756	1.2638	3.61339e-11	SIG
Heading_Date	without PCA	12_15832311	12	15832311	7.6751	0.8253	0.1052	0.6128	1.1463	2.11417e-08	SIG
Heading_Date	with PCA	12_15966922	12	15966922	8.8408	0.8975	0.9404	0.643	1.2029	1.44392e-09	SIG
Leaf_Blast_Index_2010	without PCA	1_11955442	1	11955442	22.0974	-0.8568	-1.4865	0.1707	2.697	8.00692e-23	SIG
Leaf_Blast_Index_2010	without PCA	1_24391090	1	24391090	3.767	-0.0707	2.8801	0.1155	1.8259	0.000171049	SUG
Leaf_Blast_Index_2010	with PCA	1_30170532	1	30170532	7.1719	0.4553	-0.1554	0.179	2.8286	6.73551e-08	SUG
Leaf_Blast_Index_2010	with PCA	1_33604167	1	33604167	21.5129	-0.8135	0.6785	0.2375	3.7529	3.07552e-22	SIG
Leaf_Blast_Index_2010	without PCA	1_40592653	1	40592653	6.4271	-0.4452	-0.2128	0.1532	2.4215	3.74213e-07	SUG
Leaf_Blast_Index_2010	with PCA	2_5005543	2	5005543	10.3196	-0.5534	0.4532	0.1771	2.7989	4.79524e-11	SIG
Leaf_Blast_Index_2010	without PCA	2_7400195	2	7400195	7.7129	0.1859	2.6627	0.1954	3.0885	1.93813e-08	SIG
Leaf_Blast_Index_2010	with PCA	2_9032626	2	9032626	5.3921	0.2007	2.4944	0.1188	1.8768	4.05572e-06	SUG
Leaf_Blast_Index_2010	without PCA	2_9032626	2	9032626	6.7129	0.0931	3.2838	0.1983	3.1338	1.93797e-07	SUG
Leaf_Blast_Index_2010	without PCA	2_16156246	2	16156246	27.5042	-0.9784	0.1556	0.2638	4.1689	3.13886e-28	SIG
Leaf_Blast_Index_2010	with PCA	2_24797709	2	24797709	19.8112	0.7848		0.112	1.7702	1.27881e-21	SIG
Leaf_Blast_Index_2010	with PCA	4_3941709	4	3941709	5.0532	-0.0961	-1.9776	0.1361	2.1504	8.85105e-06	SUG
Leaf_Blast_Index_2010	with PCA	4_13584322	4	13584322	5.5807	0.063	2.2079	0.1489	2.3533	2.62748e-06	SUG
Leaf_Blast_Index_2010	with PCA	5_7476333	5	7476333	3.596	-0.3082	0.4437	0.0976	1.5428	0.000253604	SUG
Leaf_Blast_Index_2010	with PCA	5_17354642	5	17354642	6.7376	-0.2363	5.0743	0.1598	2.5247	1.83075e-07	SUG
Leaf_Blast_Index_2010	without PCA	5_22597872	5	22597872	7.6863	-0.4726	-1.2544	0.083	1.3124	2.06051e-08	SIG
Leaf_Blast_Index_2010	with PCA	5_29425394	5	29425394	3.9644	-0.3345	-0.1207	0.0912	1.4405	0.000108577	SUG
Leaf_Blast_Index_2010	without PCA	5_29425394	5	29425394	8.3015	-0.5106	0.0801	0.2145	3.3902	4.99841e-09	SIG
Leaf_Blast_Index_2010	without PCA	6_10145225	6	10145225	11.1407	0.6047	-0.1073	0.3064	4.8424	7.23902e-12	SIG	Pi2/Pi9/Pigm (qBR6)
Leaf_Blast_Index_2010	with PCA	6_10432373	6	10432373	13.1596	0.623	0.8634	0.3302	5.2173	6.93324e-14	SIG	Pi2/Pi9/Pigm (qBR6)
Leaf_Blast_Index_2010	without PCA	6_19427006	6	19427006	8.4752	-0.0939	-3.1132	0.2469	3.9011	3.35036e-09	SIG
Leaf_Blast_Index_2010	with PCA	6_28912703	6	28912703	4.2658	0.078	3.7927	0.1082	1.7101	5.42387e-05	SUG
Leaf_Blast_Index_2010	with PCA	6_30971516	6	30971516	4.4613	0.0726	3.3773	0.1153	1.8218	3.45826e-05	SUG
Leaf_Blast_Index_2010	without PCA	8_2437472	8	2437472	6.1468	-0.4331	-0.2426	0.0771	1.2177	7.13551e-07	SUG
Leaf_Blast_Index_2010	with PCA	9_20493604	9	20493604	4.4412	-0.3407	-0.7156	0.0624	0.9853	3.62253e-05	SUG
Leaf_Blast_Index_2010	without PCA	9_20596243	9	20596243	9.5801	-0.538	-0.8404	0.1583	2.5009	2.63158e-10	SIG
Leaf_Blast_Index_2010	without PCA	10_1025969	10	1025969	8.7081	-0.1453	4.878	0.2663	4.2075	1.95966e-09	SIG	qBR10
Leaf_Blast_Index_2010	with PCA	11_20001516	11	20001516	16.1867	-0.6978	-0.4985	0.1495	2.362	6.51402e-17	SIG
Leaf_Blast_Index_2010	without PCA	11_23182872	11	23182872	12.3155	0.4414	3.865	0.2333	3.6875	4.84167e-13	SIG
Leaf_Blast_Index_2010	with PCA	11_23204662	11	23204662	17.1191	0.7205	0.1532	0.191	3.0182	7.61259e-18	SIG
Leaf_Blast_Index_2010	with PCA	12_13885612	12	13885612	7.6443	-0.1541	3.2546	0.2136	3.3751	2.26994e-08	SIG
Panicle_Angle	with PCA	1_23498219	1	23498219	6.5941	0.3411	21.3257	2.9344	1.4748	2.54765e-07	SUG
Panicle_Angle	with PCA	1_33087166	1	33087166	14.7606	-2.7686	1.3828	4.029	2.025	1.73777e-15	SIG
Panicle_Angle	without PCA	1_33087166	1	33087166	19.6363	-3.7348	-1.7842	7.0697	3.5532	2.3143e-20	SIG
Panicle_Angle	with PCA	2_12960083	2	12960083	7.7422	-1.2651	21.7561	2.5951	1.3043	1.81162e-08	SIG
Panicle_Angle	with PCA	2_19591799	2	19591799	14.2341	-2.4356	7.3958	6.7951	3.4152	5.83962e-15	SIG
Panicle_Angle	without PCA	2_19591799	2	19591799	10.5178	-2.4167	6.9355	6.5555	3.2947	3.03799e-11	SIG
Panicle_Angle	without PCA	2_35007207	2	35007207	7.3794	1.5204	10.4476	2.7241	1.3691	4.17723e-08	SIG
Panicle_Angle	with PCA	2_35597506	2	35597506	11.1503	-1.1481	-19.2833	3.9474	1.9839	7.08138e-12	SIG
Panicle_Angle	without PCA	2_35597506	2	35597506	15.0695	-2.2246	-21.3651	5.2822	2.6548	8.53159e-16	SIG
Panicle_Angle	without PCA	3_29009848	3	29009848	5.7198	-1.8438	3.1874	3.5348	1.7766	1.90706e-06	SUG
Panicle_Angle	without PCA	4_4574040	4	4574040	12.4836	2.8109	-5.4426	2.722	1.368	3.28751e-13	SIG
Panicle_Angle	with PCA	4_29392475	4	29392475	7.8569	1.894	3.3205	3.6841	1.8516	1.39121e-08	SIG
Panicle_Angle	with PCA	4_30913837	4	30913837	14.2674	2.3403	-9.6566	6.8579	3.4467	5.4095e-15	SIG
Panicle_Angle	without PCA	4_30913837	4	30913837	11.3415	2.6348	-5.3956	7.2017	3.6195	4.55968e-12	SIG
Panicle_Angle	with PCA	5_7504385	5	7504385	20.2992	-3.2067	3.9856	3.521	1.7696	5.02955e-21	SIG
Panicle_Angle	with PCA	5_17534154	5	17534154	6.4249	0.997	21.5411	2.2165	1.114	3.76105e-07	SUG
Panicle_Angle	without PCA	5_17534154	5	17534154	5.1483	0.3179	26.6282	3.0712	1.5435	7.11036e-06	SUG
Panicle_Angle	with PCA	6_4550713	6	4550713	7.2418	0.4942	-9.8502	3.4087	1.7132	5.73374e-08	SIG
Panicle_Angle	without PCA	6_4550713	6	4550713	10.451	0.1444	-14.2469	6.6035	3.3189	3.54339e-11	SIG
Panicle_Angle	with PCA	6_8954144	6	8954144	32.4885	-4.4082	-3.7854	8.2551	4.1489	3.25609e-33	SIG	qPA6
Panicle_Angle	without PCA	6_8954144	6	8954144	23.8707	-4.2916	-0.3442	7.9598	4.0005	1.34953e-24	SIG	qPA6
Panicle_Angle	with PCA	6_19831675	6	19831675	6.6361	0.4471	12.1946	2.8569	1.4359	2.31307e-07	SUG
Panicle_Angle	with PCA	6_30040712	6	30040712	5.7787	0.0291	14.3532	2.6735	1.3437	1.66548e-06	SUG
Panicle_Angle	without PCA	7_7453629	7	7453629	9.966	2.4224	-6.6344	5.8394	2.9348	1.08236e-10	SIG
Panicle_Angle	with PCA	7_19780773	7	19780773	6.0957	0.978	13.2721	1.9599	0.985	8.02603e-07	SUG
Panicle_Angle	with PCA	7_21540480	7	21540480	3.3167	0.6989	6.9884	1.3544	0.6807	0.000482383	SUG
Panicle_Angle	with PCA	7_22313503	7	22313503	5.1448	-1.5265	-3.3495	1.296	0.6514	7.16778e-06	SUG
Panicle_Angle	without PCA	7_23590103	7	23590103	5.9842	-1.9656	-1.3233	3.3831	1.7003	1.03746e-06	SUG
Panicle_Angle	with PCA	8_7706682	8	7706682	10.9725	-0.3765	19.7822	5.3457	2.6867	1.06626e-11	SIG
Panicle_Angle	without PCA	8_7706682	8	7706682	8.0851	-0.5136	19.2203	5.1689	2.5978	8.22566e-09	SIG
Panicle_Angle	with PCA	8_16483159	8	16483159	7.5511	-0.6748	14.2862	3.6173	1.818	2.81274e-08	SIG
Panicle_Angle	without PCA	8_16704133	8	16704133	5.3114	0.6355	11.0056	3.0279	1.5218	4.88379e-06	SUG
Panicle_Angle	without PCA	8_17147088	8	17147088	4.6656	-1.0851	8.1683	2.7155	1.3648	2.1608e-05	SUG
Panicle_Angle	with PCA	8_26470314	8	26470314	40.8493	4.4323	23.286	5.7275	2.8786	1.41987e-41	SIG
Panicle_Angle	without PCA	8_26470314	8	26470314	28.5158	4.0812	23.2852	5.3062	2.6669	3.05696e-29	SIG
Panicle_Angle	with PCA	9_4585805	9	4585805	3.8316	0.0686	7.8919	1.7459	0.8775	0.000147429	SUG
Panicle_Angle	without PCA	9_12301665	9	12301665	3.9135	1.5593	1.4733	1.5512	0.7796	0.00012208	SUG
Panicle_Angle	with PCA	9_14679141	9	14679141	27.008	-3.7615	3.7592	5.4276	2.7279	9.83923e-28	SIG
Panicle_Angle	without PCA	9_14679141	9	14679141	8.7502	-2.3651	1.8099	2.0786	1.0447	1.77865e-09	SIG
Panicle_Angle	with PCA	9_15002257	9	15002257	18.9905	3.1235	2.518	7.1996	3.6185	1.02366e-19	SIG
Panicle_Angle	without PCA	9_15025014	9	15025014	13.1102	3.0444	3.9287	6.6753	3.355	7.76744e-14	SIG
Panicle_Angle	with PCA	10_4448138	10	4448138	5.4291	0.6777	-10.9271	2.5276	1.2703	3.7252e-06	SUG
Panicle_Angle	with PCA	10_9318261	10	9318261	13.226	-2.6134	5.6969	4.1962	2.109	5.94919e-14	SIG
Panicle_Angle	with PCA	10_10444601	10	10444601	12.9642	1.5074	30.4223	4.221	2.1214	1.08717e-13	SIG
Panicle_Angle	with PCA	10_13518507	10	13518507	6.1245	-0.3883	-20.3699	2.6684	1.3411	7.51093e-07	SUG
Panicle_Angle	without PCA	10_13518507	10	13518507	9.8959	-2.1007	-17.2541	2.5807	1.297	1.27183e-10	SIG
Panicle_Angle	without PCA	10_18818932	10	18818932	10.9495	-2.3577	15.2206	2.9942	1.5048	1.12446e-11	SIG
Panicle_Angle	without PCA	11_9266470	11	9266470	6.1485	-0.0444	15.8409	3.9196	1.97	7.10685e-07	SUG
Panicle_Angle	with PCA	11_11619633	11	11619633	9.8459	1.8813	-6.7577	4.7373	2.3809	1.42729e-10	SIG
Panicle_Angle	with PCA	11_22697627	11	22697627	3.1347	1.259	0.5433	1.4012	0.7042	0.000733541	SUG
Panicle_Angle	with PCA	11_24224377	11	24224377	11.8745	-2.3201	-4.9523	3.0452	1.5305	1.33654e-12	SIG
Panicle_Angle	with PCA	12_4211623	12	4211623	8.3344	1.9856	-2.8977	2.4427	1.2277	4.63336e-09	SIG
Panicle_Angle	without PCA	12_4443331	12	4443331	14.6697	3.1208	-2.0838	6.1821	3.1071	2.14222e-15	SIG
Panicle_Blast_Index_2010	with PCA	1_6703439	1	6703439	5.4884	-0.4603	0.4531	0.2096	2.1924	3.24955e-06	SUG
Panicle_Blast_Index_2010	with PCA	1_33275706	1	33275706	6.4647	0.5033	-0.1236	0.1409	1.4736	3.43183e-07	SUG
Panicle_Blast_Index_2010	without PCA	1_33275706	1	33275706	8.5699	0.6108	-0.1605	0.2077	2.1724	2.69388e-09	SIG
Panicle_Blast_Index_2010	with PCA	2_24471779	2	24471779	15.8497	-0.7623	-1.9375	0.1926	2.0142	1.41547e-16	SIG
Panicle_Blast_Index_2010	with PCA	2_25748299	2	25748299	5.9503	0.0717	3.2381	0.207	2.1652	1.12171e-06	SUG
Panicle_Blast_Index_2010	without PCA	2_25748299	2	25748299	8.467	-0.3558	3.3159	0.3138	3.2822	3.41409e-09	SIG
Panicle_Blast_Index_2010	without PCA	2_32152678	2	32152678	3.9028	0.4207	0.1906	0.1753	1.8331	0.000125128	SUG
Panicle_Blast_Index_2010	without PCA	3_2526600	3	2526600	5.0703	-0.4625	-0.2823	0.1512	1.5811	8.50829e-06	SUG
Panicle_Blast_Index_2010	without PCA	4_31472489	4	31472489	8.6535	-0.5913	0.9479	0.319	3.3371	2.22254e-09	SIG
Panicle_Blast_Index_2010	with PCA	4_31722914	4	31722914	5.9843	0.4717	0.5471	0.154	1.6104	1.03745e-06	SUG
Panicle_Blast_Index_2010	with PCA	6_6469668	6	6469668	4.969	0.3944	-1.2408	0.183	1.9139	1.07441e-05	SUG
Panicle_Blast_Index_2010	with PCA	6_10323185	6	10323185	18.6051	0.8895	-0.4189	0.6109	6.3894	2.48667e-19	SIG	Pi2/Pi9/Pigm (qBR6)
Panicle_Blast_Index_2010	without PCA	6_10323185	6	10323185	15.9458	0.8569	-0.1617	0.5615	5.8735	1.13456e-16	SIG	Pi2/Pi9/Pigm (qBR6)
Panicle_Blast_Index_2010	with PCA	6_23663974	6	23663974	3.7848	-0.1575	1.4999	0.1339	1.4004	0.000164172	SUG
Panicle_Blast_Index_2010	with PCA	7_19581227	7	19581227	7.0075	0.1546	4.3091	0.2446	2.5585	9.83578e-08	SUG
Panicle_Blast_Index_2010	without PCA	7_19581227	7	19581227	6.7612	0.2813	3.9522	0.2289	2.3938	1.73396e-07	SUG
Panicle_Blast_Index_2010	without PCA	7_29374030	7	29374030	9.1017	-0.6143	-0.6988	0.3791	3.9656	7.91834e-10	SIG
Panicle_Blast_Index_2010	with PCA	8_14999566	8	14999566	4.6429	0.4156	0.4936	0.1413	1.4774	2.2765e-05	SUG
Panicle_Blast_Index_2010	without PCA	8_19650320	8	19650320	6.1664	0.0459	-3.1136	0.2462	2.5752	6.82065e-07	SUG
Panicle_Blast_Index_2010	without PCA	8_21743925	8	21743925	8.2732	-0.6153	-1.357	0.2514	2.6291	5.33449e-09	SIG
Panicle_Blast_Index_2010	without PCA	9_501720	9	501720	4.3636	-0.0002	2.1356	0.1699	1.7775	4.33049e-05	SUG
Panicle_Blast_Index_2010	without PCA	9_5105716	9	5105716	5.2194	-0.2213	-2.6601	0.1705	1.7831	6.03655e-06	SUG
Panicle_Blast_Index_2010	with PCA	10_283313	10	283313	27.2806	-1.0693	2.1565	0.542	5.6686	5.25346e-28	SIG
Panicle_Blast_Index_2010	without PCA	10_283313	10	283313	20.3113	-0.9354	2.3386	0.4415	4.6175	4.8911e-21	SIG
Panicle_Blast_Index_2010	with PCA	10_4444257	10	4444257	5.7395	-0.0154	-2.5208	0.2106	2.2023	1.82282e-06	SUG
Panicle_Blast_Index_2010	with PCA	10_9982642	10	9982642	5.6782	-0.042	-4.0275	0.2043	2.1365	2.09922e-06	SUG
Panicle_Blast_Index_2010	with PCA	11_24740741	11	24740741	13.4362	0.7201	1.0218	0.2035	2.1289	3.66719e-14	SIG
Panicle_Blast_Index_2010	without PCA	11_24740741	11	24740741	11.2544	0.692	0.5495	0.1854	1.9394	5.57162e-12	SIG
Panicle_Blast_Index_2010	with PCA	11_24798714	11	24798714	5.6325	-0.0181	2.7132	0.2052	2.1459	2.33208e-06	SUG
Panicle_Blast_Index_2010	without PCA	11_24798714	11	24798714	4.5247	0.1498	2.3858	0.175	1.8308	2.98842e-05	SUG
Panicle_Blast_Index_2010	without PCA	11_27025333	11	27025333	3.5836	-0.096	-2.1844	0.1308	1.368	0.000260939	SUG
Panicle_Blast_Index_2010	with PCA	12_6053063	12	6053063	3.2492	-0.0751	2.7092	0.1227	1.2831	0.000563512	SUG
Panicle_Blast_Index_2010	without PCA	12_13786838	12	13786838	4.1702	-0.2193	2.7968	0.1621	1.6955	6.75964e-05	SUG
Panicle_Blast_Index_2010	with PCA	12_19063663	12	19063663	3.9149	0.123	1.9682	0.1447	1.5138	0.000121692	SUG
Panicle_Blast_Index_2011	without PCA	1_24799407	1	24799407	10.3877	0.4915	0.487	0.1904	2.9323	4.09898e-11	SIG
Panicle_Blast_Index_2011	without PCA	1_32927570	1	32927570	7.988	0.4342	0.585	0.1021	1.5728	1.0286e-08	SIG
Panicle_Blast_Index_2011	without PCA	1_33604167	1	33604167	13.2602	-0.554	-0.5887	0.1039	1.6002	5.49932e-14	SIG
Panicle_Blast_Index_2011	with PCA	2_15814403	2	15814403	21.5118	-0.6818	-1.1171	0.2068	3.1853	3.08306e-22	SIG
Panicle_Blast_Index_2011	without PCA	2_15814403	2	15814403	14.4163	-0.582	-0.8894	0.1495	2.3032	3.83888e-15	SIG
Panicle_Blast_Index_2011	without PCA	2_25755108	2	25755108	12.7336	-0.521	-1.3834	0.1099	1.6935	1.84852e-13	SIG
Panicle_Blast_Index_2011	without PCA	2_35293445	2	35293445	15.8367	0.6103	-0.554	0.1749	2.694	1.45838e-16	SIG
Panicle_Blast_Index_2011	with PCA	2_35304525	2	35304525	13.3488	0.5283	0.2386	0.1222	1.8825	4.48441e-14	SIG
Panicle_Blast_Index_2011	without PCA	3_8272748	3	8272748	5.0749	-0.125	-1.4042	0.1057	1.6288	8.4199e-06	SUG
Panicle_Blast_Index_2011	with PCA	3_22274656	3	22274656	3.7988	-0.0264	1.7693	0.0725	1.1166	0.000158986	SUG
Panicle_Blast_Index_2011	without PCA	3_22274656	3	22274656	5.1217	0.0393	2.1865	0.1092	1.6823	7.55925e-06	SUG
Panicle_Blast_Index_2011	with PCA	4_6798533	4	6798533	9.3074	-0.4268	-0.7788	0.0785	1.2092	4.93065e-10	SIG
Panicle_Blast_Index_2011	without PCA	4_6798533	4	6798533	8.6545	-0.4196	1.4153	0.1047	1.612	2.21747e-09	SIG
Panicle_Blast_Index_2011	with PCA	4_17018421	4	17018421	17.1697	0.5922	-1.1615	0.1518	2.3384	6.77565e-18	SIG
Panicle_Blast_Index_2011	with PCA	4_31448305	4	31448305	5.6372	-0.2037	-1.5712	0.1106	1.7042	2.30699e-06	SUG
Panicle_Blast_Index_2011	with PCA	5_16489067	5	16489067	43.3045	-1.0582		0.229	3.5275	2.799e-45	SIG
Panicle_Blast_Index_2011	with PCA	6_2276709	6	2276709	20.642	0.6672	0.4717	0.172	2.65	2.28421e-21	SIG
Panicle_Blast_Index_2011	without PCA	6_2276709	6	2276709	17.1105	0.6404	-0.0337	0.1621	2.4967	7.76551e-18	SIG
Panicle_Blast_Index_2011	with PCA	6_6296546	6	6296546	13.4506	-0.5323	0.8167	0.0689	1.0609	3.54689e-14	SIG
Panicle_Blast_Index_2011	with PCA	6_10142060	6	10142060	6.8778	0.3461	1.8609	0.0293	0.4508	1.32574e-07	SUG
Panicle_Blast_Index_2011	with PCA	6_10557815	6	10557815	35.4538	0.9154	-0.7447	0.6823	10.509	3.52787e-36	SIG	Pi2/Pi9/Pigm (qBR6)
Panicle_Blast_Index_2011	without PCA	6_10557815	6	10557815	34.9894	0.9534	-1.2335	0.7699	11.8581	1.02772e-35	SIG	Pi2/Pi9/Pigm (qBR6)
Panicle_Blast_Index_2011	with PCA	6_29677757	6	29677757	8.5686	-0.2075	3.1509	0.1593	2.4544	2.70191e-09	SIG
Panicle_Blast_Index_2011	with PCA	7_13455131	7	13455131	5.3385	-0.3224	-0.7799	0.0911	1.4031	4.58852e-06	SUG
Panicle_Blast_Index_2011	without PCA	7_13455131	7	13455131	9.7651	-0.4816	-0.8468	0.1934	2.9785	1.71877e-10	SIG
Panicle_Blast_Index_2011	with PCA	7_14654089	7	14654089	4.3941	-0.0844	1.7413	0.0846	1.3037	4.03661e-05	SUG
Panicle_Blast_Index_2011	with PCA	7_15548555	7	15548555	15.3721	0.5472	-1.4785	0.0983	1.514	4.25087e-16	SIG
Panicle_Blast_Index_2011	with PCA	8_17135822	8	17135822	5.88	-0.0318	2.5123	0.1142	1.7583	1.31885e-06	SUG
Panicle_Blast_Index_2011	with PCA	8_20082551	8	20082551	14.2611	-0.5521	-0.0849	0.2549	3.9258	5.48793e-15	SIG
Panicle_Blast_Index_2011	without PCA	8_20082551	8	20082551	4.4636	-0.3097	0.5905	0.088	1.3551	3.43985e-05	SUG
Panicle_Blast_Index_2011	with PCA	10_1589525	10	1589525	5.7419	-0.335	0.5407	0.0524	0.8072	1.81283e-06	SUG
Panicle_Blast_Index_2011	without PCA	10_2269222	10	2269222	7.3422	-0.3888	1.4742	0.1467	2.2599	4.55091e-08	SIG
Panicle_Blast_Index_2011	without PCA	10_6093447	10	6093447	6.6322	0.0044	3.0816	0.145	2.2331	2.33363e-07	SUG
Panicle_Blast_Index_2011	with PCA	11_4136651	11	4136651	7.6369	-0.1296	2.4071	0.135	2.0799	2.30893e-08	SIG
Panicle_Blast_Index_2011	with PCA	11_19861509	11	19861509	11.7025	0.5052		0.0756	1.1646	2.12015e-13	SIG
Panicle_Blast_Index_2011	without PCA	11_19861509	11	19861509	22.9636	0.7782		0.1794	2.7634	8.37679e-25	SIG
Panicle_Blast_Index_2011	with PCA	11_22426715	11	22426715	14.7056	0.4262	-2.6533	0.1922	2.961	1.97199e-15	SIG
Panicle_Blast_Index_2011	without PCA	11_22426715	11	22426715	9.2872	0.2328	-2.9451	0.1869	2.878	5.16619e-10	SIG
Panicle_Blast_Index_2011	without PCA	11_25229923	11	25229923	4.2308	0.2991	0.4626	0.0741	1.1419	5.87948e-05	SUG
Panicle_Blast_Index_2011	with PCA	11_27469989	11	27469989	12.3742	-0.5052	0.5106	0.1753	2.7	4.2293e-13	SIG
Panicle_Blast_Index_2011	without PCA	11_27469989	11	27469989	5.8191	-0.3632	-0.1675	0.0854	1.3154	1.51747e-06	SUG
Panicle_Blast_Index_2011	without PCA	11_28785096	11	28785096	12.9107	-0.5421	-0.8195	0.0905	1.3932	1.22953e-13	SIG
Panicle_Length (cm)	with PCA	1_2391117	1	2391117	4.3353	0.0687	-0.9669	0.0289	0.6814	4.62236e-05	SUG
Panicle_Length (cm)	without PCA	1_4946751	1	4946751	7.1675	0.2304	-0.1556	0.0524	1.2334	6.80475e-08	SUG
Panicle_Length (cm)	with PCA	1_22086576	1	22086576	5.7139	0.1982	-0.4793	0.0183	0.4317	1.93326e-06	SUG
Panicle_Length (cm)	with PCA	1_41642423	1	41642423	15.0405	0.3422	0.1694	0.0744	1.7525	9.12178e-16	SIG
Panicle_Length (cm)	without PCA	1_41642423	1	41642423	7.7445	0.2112	0.7068	0.0371	0.8724	1.80229e-08	SIG
Panicle_Length (cm)	with PCA	2_21339299	2	21339299	6.5886	0.2187	0.3187	0.0339	0.7977	2.58014e-07	SUG
Panicle_Length (cm)	with PCA	2_24775476	2	24775476	6.2795	0.0493	2.5692	0.0449	1.0568	5.25696e-07	SUG
Panicle_Length (cm)	with PCA	2_35844790	2	35844790	7.0803	-0.119	1.8553	0.0452	1.065	8.31758e-08	SUG
Panicle_Length (cm)	without PCA	2_35844790	2	35844790	5.7724	-0.1509	1.3219	0.0288	0.6775	1.68957e-06	SUG
Panicle_Length (cm)	with PCA	3_11256682	3	11256682	7.2026	-0.2291	0.524	0.0552	1.3005	6.27513e-08	SUG
Panicle_Length (cm)	without PCA	3_26332901	3	26332901	14.4974	-0.1515	-3.1457	0.0898	2.1142	3.18547e-15	SIG
Panicle_Length (cm)	without PCA	4_4496885	4	4496885	25.2967	0.4521	-0.6121	0.0631	1.4859	5.06079e-26	SIG
Panicle_Length (cm)	with PCA	4_5970721	4	5970721	27.4577	0.4881	0.6397	0.0837	1.9708	3.49412e-28	SIG
Panicle_Length (cm)	without PCA	4_5970721	4	5970721	14.7475	0.3186	1.4328	0.0484	1.1383	1.79091e-15	SIG
Panicle_Length (cm)	with PCA	4_12680593	4	12680593	15.671	0.234	3.1503	0.0656	1.5432	2.1359e-16	SIG
Panicle_Length (cm)	with PCA	4_16683903	4	16683903	14.4834	-0.329	-1.109	0.0437	1.0291	3.28934e-15	SIG
Panicle_Length (cm)	without PCA	4_16683903	4	16683903	9.5574	-0.261	-0.9756	0.0285	0.6699	2.77309e-10	SIG
Panicle_Length (cm)	without PCA	5_14582989	5	14582989	52.5776	-0.7111	0.1647	0.1237	2.9121	2.65677e-53	SIG
Panicle_Length (cm)	with PCA	5_15753682	5	15753682	8.2816	0.0671	2.9287	0.0557	1.3101	5.23276e-09	SIG
Panicle_Length (cm)	without PCA	5_15753682	5	15753682	6.9026	0.0412	2.7134	0.0476	1.1212	1.25211e-07	SUG
Panicle_Length (cm)	with PCA	5_16660146	5	16660146	22.9043	-0.3813	2.0758	0.0944	2.2219	1.24885e-23	SIG
Panicle_Length (cm)	with PCA	5_21848900	5	21848900	10.5614	0.2219	2.1266	0.0374	0.881	2.74752e-11	SIG
Panicle_Length (cm)	without PCA	5_21848900	5	21848900	18.3978	0.3243	2.3869	0.0566	1.3326	4.00738e-19	SIG
Panicle_Length (cm)	with PCA	5_25704257	5	25704257	15.4945	0.3485	-0.0157	0.0569	1.3387	3.20684e-16	SIG
Panicle_Length (cm)	without PCA	5_26030685	5	26030685	14.9078	0.3446	0.0162	0.0543	1.2785	1.23796e-15	SIG
Panicle_Length (cm)	without PCA	5_27841978	5	27841978	22.5847	0.4254	-0.499	0.0676	1.5915	2.60703e-23	SIG
Panicle_Length (cm)	without PCA	6_1428092	6	1428092	24.1017	0.4473		0.0923	2.1725	5.95136e-26	SIG	DLT|OsGRAS-32|D62|GS6|SMOS2
Panicle_Length (cm)	without PCA	6_14946211	6	14946211	12.2584	0.1852	2.5595	0.0579	1.3623	5.521e-13	SIG
Panicle_Length (cm)	without PCA	6_20376060	6	20376060	3.575	0.0079	1.1358	0.0247	0.5818	0.000266132	SUG
Panicle_Length (cm)	with PCA	6_22796354	6	22796354	8.9966	0.0233	2.0713	0.0661	1.5558	1.00856e-09	SIG
Panicle_Length (cm)	with PCA	6_23118702	6	23118702	18.5805	-0.3833	0.051	0.054	1.2716	2.6315e-19	SIG
Panicle_Length (cm)	without PCA	6_23118702	6	23118702	14.2599	-0.328	0.4333	0.0438	1.0315	5.50374e-15	SIG
Panicle_Length (cm)	with PCA	6_26031538	6	26031538	10.3794	0.2792	-0.2508	0.0764	1.7993	4.1778e-11	SIG
Panicle_Length (cm)	without PCA	6_26031538	6	26031538	10.1373	0.2512	-0.6739	0.0733	1.726	7.29538e-11	SIG
Panicle_Length (cm)	with PCA	6_27970800	6	27970800	33.4206	-0.5296	-0.5564	0.088	2.0709	3.80755e-34	SIG
Panicle_Length (cm)	without PCA	6_27970800	6	27970800	68.6278	-0.8383	-0.1094	0.2237	5.267	2.36973e-69	SIG
Panicle_Length (cm)	with PCA	6_29142214	6	29142214	16.3283	-0.3322	-1.8793	0.0475	1.1178	4.70233e-17	SIG
Panicle_Length (cm)	without PCA	6_29142214	6	29142214	26.1267	-0.4528	1.1611	0.0775	1.8237	7.48706e-27	SIG
Panicle_Length (cm)	with PCA	7_126370	7	126370	12.9627	-0.3161	0.1782	0.0942	2.2167	1.09088e-13	SIG
Panicle_Length (cm)	without PCA	7_126370	7	126370	9.0992	-0.2611	-0.1742	0.0636	1.4965	7.96411e-10	SIG
Panicle_Length (cm)	with PCA	7_5465396	7	5465396	15.036	0.3344	-0.4995	0.1122	2.6415	9.21661e-16	SIG
Panicle_Length (cm)	without PCA	7_15566051	7	15566051	12.3167	-0.2616	1.6991	0.0444	1.0441	4.8276e-13	SIG
Panicle_Length (cm)	with PCA	7_15836570	7	15836570	28.5308	-0.4856	0.7167	0.0706	1.6622	2.95319e-29	SIG
Panicle_Length (cm)	with PCA	7_22945262	7	22945262	16.0588	0.0923	2.0867	0.1205	2.8356	8.74516e-17	SIG
Panicle_Length (cm)	without PCA	8_3100996	8	3100996	9.8636	-0.0281	-2.8636	0.0727	1.712	1.37002e-10	SIG
Panicle_Length (cm)	with PCA	8_4368614	8	4368614	33.3501	-0.5066	-2.3097	0.0802	1.8869	4.47885e-34	SIG	Hd5|DTH8|Ghd8
Panicle_Length (cm)	without PCA	8_6184619	8	6184619	11.6586	-0.0837	2.6993	0.0874	2.0577	2.19697e-12	SIG
Panicle_Length (cm)	without PCA	8_12539967	8	12539967	6.6292	-0.0897	1.6315	0.0472	1.1106	2.34982e-07	SUG
Panicle_Length (cm)	without PCA	8_26158924	8	26158924	9.0872	0.2628	0.3412	0.0692	1.6288	8.18651e-10	SIG
Panicle_Length (cm)	without PCA	9_9888948	9	9888948	10.4669	0.2521	0.8674	0.0541	1.2742	3.41612e-11	SIG
Panicle_Length (cm)	with PCA	9_14660981	9	14660981	4.7064	-0.17	0.6029	0.0239	0.5635	1.96683e-05	SUG
Panicle_Length (cm)	without PCA	9_14660981	9	14660981	9.0463	-0.26	0.0095	0.0384	0.9035	8.99528e-10	SIG
Panicle_Length (cm)	with PCA	9_16271846	9	16271846	40.3975	0.5933	-0.529	0.0748	1.7604	4.01749e-41	SIG
Panicle_Length (cm)	with PCA	10_3915498	10	3915498	11.048	0.3037	-0.1099	0.08	1.8832	8.96121e-12	SIG
Panicle_Length (cm)	without PCA	10_3915498	10	3915498	5.1276	0.2016	-0.1733	0.0355	0.8366	7.45664e-06	SUG
Panicle_Length (cm)	without PCA	10_6940562	10	6940562	4.5659	-0.1819	0.1687	0.0218	0.5124	2.71828e-05	SUG
Panicle_Length (cm)	with PCA	10_9816965	10	9816965	4.6647	0.0302	-1.7289	0.0339	0.7977	2.16502e-05	SUG
Panicle_Length (cm)	with PCA	10_19467380	10	19467380	19.163	0.3864	0.4319	0.0672	1.5827	6.88264e-20	SIG
Panicle_Length (cm)	without PCA	11_6544593	11	6544593	3.392	-0.0571	0.8276	0.0233	0.5491	0.000405669	SUG
Panicle_Length (cm)	with PCA	11_7099183	11	7099183	6.1847	0.2121	-0.2153	0.0427	1.0062	6.53972e-07	SUG
Panicle_Length (cm)	without PCA	11_7099183	11	7099183	4.1262	0.169	-0.3419	0.0282	0.665	7.4816e-05	SUG
Panicle_Length (cm)	without PCA	11_19872983	11	19872983	4.3841	0.019	1.6834	0.0304	0.7148	4.13089e-05	SUG
Panicle_Length (cm)	without PCA	11_23678575	11	23678575	32.5105	-0.5208	-1.1303	0.055	1.2952	3.09538e-33	SIG
Panicle_Length (cm)	without PCA	12_4945476	12	4945476	12.8655	-0.3203	-0.1258	0.0405	0.9539	1.36447e-13	SIG
Panicle_Length (cm)	with PCA	12_19061056	12	19061056	17.5952	0.3629	0.838	0.1385	3.2608	2.5438e-18	SIG
Panicle_Length (cm)	without PCA	12_19061056	12	19061056	12.9813	0.3108	-0.5833	0.098	2.3076	1.04509e-13	SIG
Panicle_Number	with PCA	1_6724386	1	6724386	3.1024	0.4748	-1.4473	0.2155	0.9886	0.000790146	SUG
Panicle_Number	without PCA	1_8756558	1	8756558	6.6128	-0.7887	-3.0841	0.4107	1.8842	2.44035e-07	SUG
Panicle_Number	with PCA	2_18422362	2	18422362	11.4742	-0.2049	12.2367	1.0263	4.7089	3.35931e-12	SIG
Panicle_Number	without PCA	2_18422362	2	18422362	5.9462	-0.0903	9.2685	0.578	2.6519	1.13254e-06	SUG
Panicle_Number	with PCA	2_25317072	2	25317072	4.9599	-0.3309	8.5468	0.3827	1.756	1.0972e-05	SUG
Panicle_Number	with PCA	2_33251620	2	33251620	6.9249	0.14	11.5557	0.573	2.6289	1.18948e-07	SUG
Panicle_Number	with PCA	3_28393082	3	28393082	14.5259	-1.0368	-5.412	0.476	2.184	2.9827e-15	SIG	OsTB1|FC1|SCM3
Panicle_Number	with PCA	4_17568645	4	17568645	8.8844	0.3763	4.4363	0.6441	2.955	1.30589e-09	SIG
Panicle_Number	with PCA	5_10981831	5	10981831	3.9229	-0.0118	7.1628	0.3363	1.5431	0.000119455	SUG
Panicle_Number	with PCA	6_1434486	6	1434486	7.7168	0.0534	10.1248	0.6823	3.1304	1.92076e-08	SIG	DLT|OsGRAS-32|D62|GS6|SMOS2
Panicle_Number	without PCA	6_2412183	6	2412183	9.5358	0.9761	0.0761	0.3983	1.8274	2.91476e-10	SIG
Panicle_Number	with PCA	6_25972985	6	25972985	7.0612	0.4106	10.1261	0.4857	2.2284	8.69109e-08	SUG
Panicle_Number	with PCA	7_19609050	7	19609050	5.7342	-0.0815	10.5891	0.5197	2.3845	1.84499e-06	SUG
Panicle_Number	without PCA	7_19609050	7	19609050	5.9356	0.1544	11.1921	0.5708	2.6191	1.16054e-06	SUG
Panicle_Number	with PCA	8_9084709	8	9084709	4.3939	-0.6196	-0.3157	0.3651	1.6753	4.03917e-05	SUG
Panicle_Number	without PCA	8_15212547	8	15212547	5.0897	-0.6872	1.73	0.4887	2.2422	8.13676e-06	SUG
Panicle_Number	with PCA	8_17809555	8	17809555	12.4967	0.7091	7.5723	0.6811	3.1249	3.18967e-13	SIG
Panicle_Number	with PCA	8_18238063	8	18238063	3.9789	-0.0535	2.9342	0.335	1.5371	0.000105006	SUG
Panicle_Number	without PCA	8_18238063	8	18238063	3.7999	-0.1994	2.8656	0.3623	1.6623	0.000158589	SUG
Panicle_Number	with PCA	9_14933249	9	14933249	8.2223	0.8582	-0.4209	0.4706	2.1593	5.9975e-09	SIG
Panicle_Number	without PCA	9_15055687	9	15055687	4.7657	0.7089	-0.1489	0.3286	1.5077	1.7158e-05	SUG
Panicle_Number	without PCA	9_20010860	9	20010860	7.1041	-0.8399	0.2796	0.3996	1.8335	7.87296e-08	SUG
Panicle_Number	without PCA	10_4292060	10	4292060	8.4052	-0.3532	8.9129	0.769	3.5281	3.93619e-09	SIG
Panicle_Number	without PCA	10_21330997	10	21330997	9.1834	-0.9538	0.5999	0.3548	1.6278	6.56115e-10	SIG
Panicle_Number	with PCA	11_15088870	11	15088870	7.6764	-0.4246	8.7517	0.61	2.7989	2.10816e-08	SIG
Panicle_Number	without PCA	11_15088870	11	15088870	7.8276	-0.177	10.5509	0.797	3.6569	1.48831e-08	SIG
Panicle_Number	without PCA	11_17477788	11	17477788	6.9409	-0.8239	2.4615	0.3603	1.6531	1.14657e-07	SUG
Panicle_Number	without PCA	11_22945213	11	22945213	11.0023	-0.4291	14.3744	0.8871	4.0701	9.95588e-12	SIG
Panicle_Number	with PCA	11_24998826	11	24998826	4.5371	0.6081	1.1862	0.3854	1.7683	2.90479e-05	SUG
Panicle_Number	without PCA	11_25527659	11	25527659	3.3324	0.4758	-2.115	0.2735	1.255	0.000465305	SUG
Panicle_Number	without PCA	12_7439090	12	7439090	5.6113	0.7405	-0.357	0.3342	1.5335	2.44856e-06	SUG
Panicle_Number	with PCA	12_7648527	12	7648527	10.6867	-0.2789	11.5442	0.9523	4.3695	2.05896e-11	SIG
Panicle_Number	without PCA	12_7648527	12	7648527	3.4734	0.155	6.8351	0.3085	1.4152	0.000336264	SUG
Panicle_Number	with PCA	12_8183978	12	8183978	6.501	0.2692	10.6776	0.5376	2.4664	3.15644e-07	SUG
Panicle_Number	without PCA	12_8183978	12	8183978	9.0972	0.105	14.1727	0.9372	4.3002	8.00045e-10	SIG
Panicle_Number	with PCA	12_14727533	12	14727533	9.9536	-0.1044	14.1063	0.891	4.0881	1.11379e-10	SIG
Panicle_Number	without PCA	12_14727533	12	14727533	5.6848	-0.0772	11.1103	0.552	2.5327	2.06713e-06	SUG
Plant_Height (cm)	without PCA	1_1623800	1	1623800	5.8732	-1.1678	-0.5888	1.3217	1.5739	1.33988e-06	SUG
Plant_Height (cm)	with PCA	1_1665136	1	1665136	7.5835	-1.2203	-0.8169	1.4737	1.7549	2.61096e-08	SIG
Plant_Height (cm)	with PCA	1_2146384	1	2146384	5.9089	-0.0402	-6.2751	1.0957	1.3047	1.23405e-06	SUG
Plant_Height (cm)	with PCA	1_5424689	1	5424689	8.1497	-1.0614	-4.3977	1.5552	1.8519	7.08857e-09	SIG
Plant_Height (cm)	without PCA	1_25676428	1	25676428	8.3865	0.7956	13.9828	1.2578	1.4977	4.10997e-09	SIG
Plant_Height (cm)	with PCA	1_26269481	1	26269481	18.7821	1.9797	3.0661	1.0389	1.2371	1.65404e-19	SIG
Plant_Height (cm)	with PCA	2_10532752	2	10532752	3.6907	-0.1142	8.8147	0.7048	0.8393	0.000203917	SUG
Plant_Height (cm)	without PCA	2_10532752	2	10532752	6.627	-0.2372	12.8392	1.5171	1.8066	2.36201e-07	SUG
Plant_Height (cm)	with PCA	2_23182326	2	23182326	6.8984	-1.1607	0.2492	1.0551	1.2564	1.26434e-07	SUG
Plant_Height (cm)	with PCA	2_24229483	2	24229483	4.0457	0.1793	3.9893	0.7562	0.9005	9.00454e-05	SUG
Plant_Height (cm)	with PCA	2_35597552	2	35597552	6.2421	-0.5317	-7.7018	0.8627	1.0274	5.73007e-07	SUG
Plant_Height (cm)	with PCA	3_4109313	3	4109313	11.5362	1.5141	-0.7012	1.0337	1.231	2.91226e-12	SIG
Plant_Height (cm)	with PCA	3_11956037	3	11956037	23.5366	-2.2341	-0.2663	2.0487	2.4395	2.9126e-24	SIG
Plant_Height (cm)	without PCA	3_11956037	3	11956037	23.025	-2.4035	-0.0905	2.3797	2.8337	9.45996e-24	SIG
Plant_Height (cm)	with PCA	3_15390847	3	15390847	7.573	-1.2156	-0.505	0.7865	0.9365	2.67474e-08	SIG
Plant_Height (cm)	with PCA	3_16630882	3	16630882	8.5199	-1.2667	-1.8897	1.024	1.2194	3.02265e-09	SIG
Plant_Height (cm)	without PCA	3_27676317	3	27676317	11.1187	-1.5899	-2.2959	1.5249	1.8159	7.61612e-12	SIG
Plant_Height (cm)	with PCA	4_1147513	4	1147513	6.986	-1.1647	-0.2061	1.1448	1.3633	1.03343e-07	SUG
Plant_Height (cm)	with PCA	4_5215471	4	5215471	17.9867	1.9286	-3.1089	0.9176	1.0927	1.03267e-18	SIG
Plant_Height (cm)	without PCA	5_14137871	5	14137871	15.5048	-1.9455	2.1778	2.4215	2.8836	3.13157e-16	SIG
Plant_Height (cm)	with PCA	5_14433522	5	14433522	8.9179	1.3349	-0.6934	1.5166	1.8059	1.20889e-09	SIG
Plant_Height (cm)	with PCA	5_17395063	5	17395063	7.7425	0.6309	11.1901	1.1416	1.3595	1.81029e-08	SIG
Plant_Height (cm)	with PCA	5_18299302	5	18299302	16.5575	-1.916	1.7715	3.2504	3.8705	2.77402e-17	SIG
Plant_Height (cm)	without PCA	5_18299302	5	18299302	11.6803	-1.6246	3.8105	2.7591	3.2855	2.08996e-12	SIG
Plant_Height (cm)	without PCA	5_21277047	5	21277047	28.2432	2.7169	-1.6004	1.7343	2.0652	5.72559e-29	SIG
Plant_Height (cm)	with PCA	5_27727947	5	27727947	6.6824	-0.1755	16.855	1.2859	1.5312	2.07889e-07	SUG
Plant_Height (cm)	without PCA	6_9570403	6	9570403	10.19	-0.461	-7.8192	2.3038	2.7433	6.46259e-11	SIG
Plant_Height (cm)	without PCA	6_10066502	6	10066502	8.107	1.356	-2.0799	1.7241	2.0531	7.82147e-09	SIG
Plant_Height (cm)	with PCA	6_10788671	6	10788671	10.062	-1.3815	-1.8885	1.9329	2.3017	8.67605e-11	SIG
Plant_Height (cm)	with PCA	6_22015340	6	22015340	3.5604	-0.1042	-5.7776	0.6471	0.7706	0.00027523	SUG	D35
Plant_Height (cm)	without PCA	6_22015340	6	22015340	8.3813	-0.5364	-9.1058	1.7116	2.0382	4.15901e-09	SIG	D35
Plant_Height (cm)	with PCA	6_22133494	6	22133494	7.126	0.2362	6.7783	1.3459	1.6027	7.48557e-08	SUG
Plant_Height (cm)	without PCA	6_30403569	6	30403569	5.1169	0.1879	7.1327	1.0703	1.2745	7.64302e-06	SUG
Plant_Height (cm)	without PCA	7_383094	7	383094	12.7352	-1.5724	7.8969	1.3105	1.5605	1.84191e-13	SIG	OsMADS15
Plant_Height (cm)	without PCA	7_6833267	7	6833267	4.4104	0.8212	3.0782	0.9727	1.1583	3.88799e-05	SUG
Plant_Height (cm)	without PCA	7_9641928	7	9641928	6.3413	0.7463	6.4981	1.5265	1.8178	4.55931e-07	SUG
Plant_Height (cm)	with PCA	7_29518053	7	29518053	16.0545	1.7241	3.8764	3.2473	3.8669	8.83308e-17	SIG	Ghd7.1|Hd2|OsPRR37|DTH7
Plant_Height (cm)	without PCA	7_29518053	7	29518053	20.7008	2.2897	0.4667	5.0269	5.9861	1.99491e-21	SIG	Ghd7.1|Hd2|OsPRR37|DTH7
Plant_Height (cm)	with PCA	8_3107256	8	3107256	8.0002	-0.8257	-7.5927	1.5799	1.8813	1.00028e-08	SIG
Plant_Height (cm)	without PCA	8_3107256	8	3107256	5.6192	-0.6438	-7.5238	1.2995	1.5474	2.40443e-06	SUG
Plant_Height (cm)	without PCA	8_9165623	8	9165623	4.4926	-1.0212	0.7306	0.7434	0.8853	3.21792e-05	SUG
Plant_Height (cm)	without PCA	8_17308463	8	17308463	7.0756	0.2077	10.0944	1.5476	1.8429	8.40682e-08	SUG
Plant_Height (cm)	with PCA	8_25251212	8	25251212	13.9458	1.6543	1.9993	1.202	1.4314	1.13435e-14	SIG	OsSPL14|IPA1|WFP
Plant_Height (cm)	without PCA	8_25251212	8	25251212	20.0389	2.1483	4.2622	2.1319	2.5387	9.15814e-21	SIG	OsSPL14|IPA1|WFP
Plant_Height (cm)	with PCA	10_7445639	10	7445639	6.7624	0.1696	12.0021	1.2367	1.4727	1.72926e-07	SUG
Plant_Height (cm)	with PCA	10_11416901	10	11416901	12.2847	0.9551	-15.2625	2.0089	2.3922	5.19692e-13	SIG
Plant_Height (cm)	with PCA	11_3363445	11	3363445	10.1062	1.3907	3.131	0.5221	0.6217	7.83802e-11	SIG
Plant_Height (cm)	without PCA	11_6277970	11	6277970	4.8771	0.244	6.5551	1.0082	1.2005	1.32779e-05	SUG
Plant_Height (cm)	with PCA	11_7937353	11	7937353	11.5249	1.4741	-2.446	1.0012	1.1922	2.98934e-12	SIG
Plant_Height (cm)	without PCA	11_7937353	11	7937353	12.3125	1.6283	-3.558	1.2923	1.5389	4.87473e-13	SIG
Plant_Height (cm)	without PCA	11_10663824	11	10663824	57.0721	-4.0985	-5.2705	2.8371	3.3784	8.51121e-58	SIG
Plant_Height (cm)	with PCA	11_14271463	11	14271463	21.8416	-2.1475	-0.1674	1.6854	2.0069	1.44293e-22	SIG
Plant_Height (cm)	with PCA	11_28781312	11	28781312	22.3421	1.5343	10.8394	2.9521	3.5154	4.55776e-23	SIG
Plant_Height (cm)	without PCA	11_28781312	11	28781312	11.0039	1.1762	7.7733	1.5855	1.888	9.92005e-12	SIG
Plant_Height (cm)	without PCA	12_6761997	12	6761997	9.2465	-1.4698	0.8853	2.1235	2.5286	5.67355e-10	SIG
Plant_Height (cm)	with PCA	12_6875384	12	6875384	13.0521	-1.6265	-0.6056	2.2199	2.6434	8.88033e-14	SIG
Plant_Weight (g)	without PCA	2_3854056	2	3854056	13.2641	1.8228		0.6699	1.0199	5.47687e-15	SIG	OsMADS29
Plant_Weight (g)	with PCA	2_8536724	2	8536724	12.0408	-1.4801	-3.8633	2.2057	3.358	9.11327e-13	SIG
Plant_Weight (g)	with PCA	2_8794385	2	8794385	8.248	0.681	16.6687	1.3008	1.9804	5.65311e-09	SIG
Plant_Weight (g)	without PCA	2_18377866	2	18377866	13.6945	-0.7389	20.4257	3.2006	4.8726	2.02311e-14	SIG
Plant_Weight (g)	with PCA	2_27580013	2	27580013	8.5127	-1.3314	-0.9928	1.4835	2.2586	3.07347e-09	SIG
Plant_Weight (g)	with PCA	2_33884459	2	33884459	9.9776	0.4797	20.3952	1.7963	2.7348	1.05392e-10	SIG
Plant_Weight (g)	without PCA	2_33884459	2	33884459	9.4942	0.8186	18.782	1.5607	2.3761	3.20708e-10	SIG
Plant_Weight (g)	with PCA	2_35745953	2	35745953	20.969	-2.1795	-5.2193	1.1302	1.7207	1.0759e-21	SIG
Plant_Weight (g)	without PCA	2_35745953	2	35745953	24.5929	-2.5744	-3.3019	1.4778	2.2498	2.55836e-25	SIG
Plant_Weight (g)	without PCA	3_8956780	3	8956780	7.2261	0.1117	15.8381	1.6268	2.4767	5.94488e-08	SIG
Plant_Weight (g)	without PCA	4_4123248	4	4123248	4.2201	1.0214	0.5417	0.9773	1.4878	6.02676e-05	SUG
Plant_Weight (g)	with PCA	4_5504519	4	5504519	6.3105	0.0082	10.7778	1.2584	1.9158	4.89503e-07	SUG
Plant_Weight (g)	with PCA	4_19730263	4	19730263	11.7598	-0.763	13.1087	2.2326	3.399	1.74025e-12	SIG
Plant_Weight (g)	with PCA	5_15173997	5	15173997	6.63	0.4706	11.3869	1.1889	1.81	2.34555e-07	SUG
Plant_Weight (g)	with PCA	5_17126983	5	17126983	17.7286	1.3161	17.756	2.3982	3.651	1.87108e-18	SIG
Plant_Weight (g)	without PCA	5_17126983	5	17126983	10.424	0.6344	17.601	2.0421	3.109	3.77054e-11	SIG
Plant_Weight (g)	with PCA	6_14871457	6	14871457	6.0035	-0.7719	11.9072	0.8317	1.2662	9.92454e-07	SUG
Plant_Weight (g)	without PCA	6_14871457	6	14871457	7.8601	-0.3133	19.7888	1.7955	2.7335	1.38102e-08	SIG
Plant_Weight (g)	without PCA	6_19843180	6	19843180	6.9186	0.5509	14.0134	1.3054	1.9873	1.20681e-07	SUG
Plant_Weight (g)	with PCA	7_5022133	7	5022133	4.8317	0.9591	1.7653	0.9588	1.4597	1.47378e-05	SUG
Plant_Weight (g)	with PCA	7_7929071	7	7929071	5.4742	0.5838	-5.9397	1.0905	1.6602	3.35732e-06	SUG
Plant_Weight (g)	without PCA	7_8556052	7	8556052	20.049	2.2498	-0.9554	4.4157	6.7226	8.94823e-21	SIG
Plant_Weight (g)	without PCA	7_12671461	7	12671461	4.9274	-0.7921	-4.801	1.0902	1.6597	1.18257e-05	SUG
Plant_Weight (g)	without PCA	7_19609050	7	19609050	9.6096	0.1533	22.4765	2.2903	3.4868	2.45872e-10	SIG
Plant_Weight (g)	without PCA	7_21812254	7	21812254	7.3155	1.3221	-0.6676	1.0642	1.6202	4.83884e-08	SIG
Plant_Weight (g)	without PCA	7_23094656	7	23094656	5.739	1.0754	2.6479	1.3023	1.9827	1.82472e-06	SUG
Plant_Weight (g)	without PCA	7_29282304	7	29282304	6.922	1.2851	-0.8693	1.6162	2.4605	1.19739e-07	SUG
Plant_Weight (g)	with PCA	8_3645936	8	3645936	8.4212	1.3254	0.8544	1.6208	2.4675	3.79418e-09	SIG
Plant_Weight (g)	with PCA	8_23251026	8	23251026	9.4269	-0.1317	20.9026	1.9634	2.9891	3.7452e-10	SIG
Plant_Weight (g)	without PCA	8_23251026	8	23251026	11.4356	0.8626	21.1351	2.1517	3.2758	3.67095e-12	SIG
Plant_Weight (g)	with PCA	8_26314106	8	26314106	6.7091	-0.4472	16.2817	1.2791	1.9473	1.95512e-07	SUG
Plant_Weight (g)	without PCA	8_26314106	8	26314106	6.0692	0.088	17.7428	1.397	2.1269	8.53238e-07	SUG
Plant_Weight (g)	with PCA	11_18519188	11	18519188	10.6522	0.6018	12.9797	2.1973	3.3452	2.22967e-11	SIG
Plant_Weight (g)	with PCA	11_23461327	11	23461327	15.594	1.8617	-3.3106	1.2249	1.8648	2.55022e-16	SIG
Plant_Weight (g)	with PCA	12_2205149	12	2205149	5.7855	-0.2516	-6.7617	1.1586	1.7639	1.63969e-06	SUG
Plant_Weight (g)	without PCA	12_6758237	12	6758237	5.273	0.4451	6.7765	1.1819	1.7994	5.33593e-06	SUG
Plant_Weight (g)	with PCA	12_8056041	12	8056041	9.8718	0.0962	21.4626	2.0928	3.1861	1.34437e-10	SIG
Plant_Weight (g)	without PCA	12_8056041	12	8056041	10.014	-0.4302	22.1971	2.3934	3.6438	9.69174e-11	SIG
Plant_Weight (g)	with PCA	12_8183978	12	8183978	7.3297	-0.7073	15.2892	1.3452	2.0479	4.68332e-08	SIG
Plant_Weight (g)	without PCA	12_8183978	12	8183978	9.4462	0.73	19.7235	1.8907	2.8785	3.58221e-10	SIG
Plant_Weight (g)	with PCA	12_8887675	12	8887675	12.333	-0.3138	15.0085	2.5661	3.9068	4.64975e-13	SIG
Plant_Weight (g)	with PCA	12_15431797	12	15431797	4.5644	-0.9565	1.2916	0.6314	0.9612	2.72737e-05	SUG
Primary_Branching_per_Panicle	with PCA	1_5119790	1	5119790	25.6891	-0.339	-0.7169	0.0959	3.3342	2.05039e-26	SIG
Primary_Branching_per_Panicle	without PCA	1_5119790	1	5119790	10.8623	-0.1968	-0.7222	0.0362	1.2573	1.37451e-11	SIG
Primary_Branching_per_Panicle	with PCA	2_15665694	2	15665694	17.683	-0.2646	0.6721	0.0505	1.7558	2.07793e-18	SIG
Primary_Branching_per_Panicle	without PCA	2_17596186	2	17596186	6.3824	0.0465	-1.3405	0.0254	0.8829	4.14789e-07	SUG
Primary_Branching_per_Panicle	with PCA	2_24740681	2	24740681	12.6432	-0.2265	0.8791	0.0278	0.9658	2.27644e-13	SIG
Primary_Branching_per_Panicle	without PCA	2_24740681	2	24740681	16.5133	-0.2275	1.7389	0.045	1.5641	3.07122e-17	SIG
Primary_Branching_per_Panicle	with PCA	2_25337388	2	25337388	9.482	0.2026	0.0482	0.0147	0.512	3.29889e-10	SIG
Primary_Branching_per_Panicle	without PCA	2_25337388	2	25337388	17.3621	0.2692	0.5376	0.0267	0.9286	4.35089e-18	SIG
Primary_Branching_per_Panicle	with PCA	3_16650141	3	16650141	13.0089	-0.2288	0.7459	0.039	1.3558	9.8074e-14	SIG
Primary_Branching_per_Panicle	with PCA	3_16898232	3	16898232	8.5748	-0.0395	-1.0321	0.0339	1.1788	2.66392e-09	SIG
Primary_Branching_per_Panicle	with PCA	3_25416136	3	25416136	7.1626	0.0834	0.717	0.03	1.0428	6.8816e-08	SUG
Primary_Branching_per_Panicle	with PCA	3_25595779	3	25595779	12.8058	0.041	1.1116	0.0545	1.8947	1.56543e-13	SIG
Primary_Branching_per_Panicle	without PCA	3_25595779	3	25595779	17.2098	0.2351	0.6921	0.0737	2.5611	6.1778e-18	SIG
Primary_Branching_per_Panicle	with PCA	4_4218904	4	4218904	6.8662	0.1616	0.4524	0.0285	0.9903	1.36158e-07	SUG
Primary_Branching_per_Panicle	without PCA	4_4218904	4	4218904	11.6976	0.2211	-0.2328	0.0484	1.6841	2.00828e-12	SIG
Primary_Branching_per_Panicle	without PCA	4_5061865	4	5061865	26.2557	0.3433	-0.2927	0.0266	0.9253	5.56209e-27	SIG
Primary_Branching_per_Panicle	with PCA	4_7760155	4	7760155	6.7547	0.1644	0.3073	0.0279	0.9708	1.76034e-07	SUG
Primary_Branching_per_Panicle	with PCA	4_19636949	4	19636949	23.6181	0.2769	1.7599	0.0589	2.0481	2.41419e-24	SIG
Primary_Branching_per_Panicle	without PCA	4_19636949	4	19636949	20.1884	0.2028	1.9694	0.0603	2.0947	6.49153e-21	SIG
Primary_Branching_per_Panicle	without PCA	4_28424540	4	28424540	7.657	-0.1768	0.151	0.0307	1.0672	2.20456e-08	SIG
Primary_Branching_per_Panicle	with PCA	5_5482646	5	5482646	12.5143	-0.2367	0.0288	0.0452	1.5727	3.0633e-13	SIG
Primary_Branching_per_Panicle	without PCA	5_5482646	5	5482646	13.8379	-0.2349	-0.4114	0.0467	1.6224	1.45428e-14	SIG
Primary_Branching_per_Panicle	with PCA	5_13774157	5	13774157	6.8509	-0.1241	0.7613	0.0246	0.8541	1.41029e-07	SUG
Primary_Branching_per_Panicle	without PCA	5_13900728	5	13900728	4.1736	-0.0383	1.1804	0.0171	0.594	6.70696e-05	SUG
Primary_Branching_per_Panicle	with PCA	5_28609780	5	28609780	7.2815	-0.1699	0.2953	0.0285	0.9914	5.23316e-08	SIG
Primary_Branching_per_Panicle	without PCA	5_28609780	5	28609780	6.2252	-0.157	0.199	0.0234	0.8125	5.9572e-07	SUG
Primary_Branching_per_Panicle	with PCA	6_3653453	6	3653453	47.5072	-0.4937	0.9982	0.0565	1.9636	3.12284e-48	SIG
Primary_Branching_per_Panicle	without PCA	6_3653453	6	3653453	60.5614	-0.5694	0.81	0.0685	2.3798	2.75935e-61	SIG
Primary_Branching_per_Panicle	without PCA	6_4000914	6	4000914	3.1647	0.1127	-0.0851	0.0126	0.4365	0.000684562	SUG
Primary_Branching_per_Panicle	without PCA	6_7961607	6	7961607	14.3129	-0.2451	-0.2914	0.0455	1.5824	4.87124e-15	SIG
Primary_Branching_per_Panicle	with PCA	6_9279850	6	9279850	11.6265	-0.0244	-1.3751	0.0492	1.7093	2.36552e-12	SIG	Hd1
Primary_Branching_per_Panicle	without PCA	6_9279850	6	9279850	3.6343	-0.016	-0.7353	0.0142	0.4919	0.000232182	SUG	Hd1
Primary_Branching_per_Panicle	with PCA	6_11305804	6	11305804	116.129	-0.9594	-0.1295	0.1435	4.9897	7.4979e-117	SIG
Primary_Branching_per_Panicle	without PCA	6_11305804	6	11305804	101.331	-0.839	0.6327	0.1132	3.9358	4.7105e-102	SIG
Primary_Branching_per_Panicle	without PCA	6_14876118	6	14876118	6.5086	0.0016	-2.4491	0.0262	0.9096	3.10197e-07	SUG
Primary_Branching_per_Panicle	without PCA	6_16906492	6	16906492	11.0017	0.211	-0.3439	0.0423	1.4707	9.97076e-12	SIG
Primary_Branching_per_Panicle	without PCA	6_30901606	6	30901606	10.732	-0.0841	1.4596	0.0428	1.4872	1.85526e-11	SIG
Primary_Branching_per_Panicle	with PCA	7_8667735	7	8667735	9.9024	0.207	0.1206	0.0384	1.3346	1.25307e-10	SIG
Primary_Branching_per_Panicle	without PCA	7_13201478	7	13201478	9.5141	0.1794	0.6255	0.033	1.1455	3.06363e-10	SIG
Primary_Branching_per_Panicle	with PCA	7_13609943	7	13609943	6.9082	0.0618	-1.2044	0.0292	1.0137	1.23598e-07	SUG
Primary_Branching_per_Panicle	with PCA	7_14002541	7	14002541	15.2133	0.269	0.1139	0.0638	2.2186	6.12666e-16	SIG
Primary_Branching_per_Panicle	without PCA	7_21691305	7	21691305	3.0393	-0.0124	0.7373	0.012	0.4175	0.00091363	SUG
Primary_Branching_per_Panicle	without PCA	7_28161300	7	28161300	7.591	0.1684	0.3584	0.0285	0.9921	2.56635e-08	SIG
Primary_Branching_per_Panicle	without PCA	7_29518053	7	29518053	20.3912	0.3035	0.0471	0.0883	3.0681	4.0699e-21	SIG	Ghd7.1|Hd2|OsPRR37|DTH7
Primary_Branching_per_Panicle	with PCA	7_29628500	7	29628500	9.3452	0.2042	-0.2354	0.0413	1.4353	4.52051e-10	SIG	Ghd7.1|Hd2|OsPRR37|DTH7
Primary_Branching_per_Panicle	with PCA	8_10619243	8	10619243	17.3395	0.2833	-0.1628	0.0517	1.7965	4.58339e-18	SIG
Primary_Branching_per_Panicle	without PCA	8_20015979	8	20015979	10.0824	0.1963	-0.4728	0.0395	1.3718	8.27835e-11	SIG
Primary_Branching_per_Panicle	without PCA	8_26152263	8	26152263	13.9489	0.2385	0.5455	0.0595	2.0698	1.12631e-14	SIG
Primary_Branching_per_Panicle	without PCA	8_26469666	8	26469666	32.9555	-0.3914	0.4816	0.0337	1.1718	1.11097e-33	SIG
Primary_Branching_per_Panicle	with PCA	8_26631497	8	26631497	14.7563	-0.2549	-0.5829	0.0608	2.1134	1.75507e-15	SIG
Primary_Branching_per_Panicle	without PCA	8_27629352	8	27629352	39.6302	0.4249	-1.7045	0.0555	1.9311	2.35085e-40	SIG
Primary_Branching_per_Panicle	with PCA	10_2267673	10	2267673	10.5889	0.0214	1.4352	0.0461	1.6016	2.57933e-11	SIG
Primary_Branching_per_Panicle	with PCA	10_2596283	10	2596283	19.4857	-0.3004	0.2653	0.0623	2.1642	3.27332e-20	SIG
Primary_Branching_per_Panicle	with PCA	10_4946851	10	4946851	10.8187	-0.0901	1.8789	0.0453	1.5763	1.51966e-11	SIG
Primary_Branching_per_Panicle	without PCA	10_6350454	10	6350454	5.5268	-0.1498	-0.1321	0.0132	0.4605	2.9741e-06	SUG
Primary_Branching_per_Panicle	with PCA	10_8323174	10	8323174	85.3316	-0.7427	-1.0841	0.1069	3.7151	4.6936e-86	SIG
Primary_Branching_per_Panicle	without PCA	10_17092925	10	17092925	8.2633	-0.1753	0.3789	0.0285	0.9901	5.45718e-09	SIG
Primary_Branching_per_Panicle	with PCA	10_21211800	10	21211800	12.8165	0.2349	0.5574	0.0303	1.0525	1.52734e-13	SIG
Primary_Branching_per_Panicle	without PCA	10_21211800	10	21211800	25.7113	0.3457	0.5217	0.0566	1.9667	1.94816e-26	SIG
Primary_Branching_per_Panicle	without PCA	11_16719876	11	16719876	10.0477	-0.2002	-0.3297	0.0304	1.0557	8.96751e-11	SIG
Primary_Branching_per_Panicle	with PCA	11_16786711	11	16786711	24.6932	-0.3441	-0.1173	0.0813	2.8272	2.03115e-25	SIG
Primary_Branching_per_Panicle	with PCA	11_23291718	11	23291718	5.5352	0.1457	-0.306	0.0223	0.7761	2.9172e-06	SUG
Primary_Branching_per_Panicle	without PCA	11_23428029	11	23428029	13.2485	-0.163	2.1119	0.0403	1.4016	5.6494e-14	SIG
Primary_Branching_per_Panicle	with PCA	11_28857790	11	28857790	6.097	0.1552	-0.2748	0.0256	0.8887	8.0034e-07	SUG
Primary_Branching_per_Panicle	without PCA	11_28857790	11	28857790	9.4112	0.199	0.0873	0.0379	1.3183	3.88275e-10	SIG
Primary_Branching_per_Panicle	with PCA	12_694855	12	694855	4.9084	-0.1449	0.2412	0.0123	0.4293	1.23528e-05	SUG
Primary_Branching_per_Panicle	without PCA	12_694855	12	694855	28.0259	-0.3565	-0.8367	0.0725	2.5217	9.44443e-29	SIG
Primary_Branching_per_Panicle	without PCA	12_4549920	12	4549920	20.2623	-0.2923	0.6441	0.0588	2.0439	5.47555e-21	SIG
Primary_Branching_per_Panicle	without PCA	12_8893914	12	8893914	5.4889	-0.0117	0.9537	0.0218	0.7572	3.24542e-06	SUG
Primary_Branching_per_Panicle	without PCA	12_9003110	12	9003110	4.8205	-0.008	-0.792	0.0184	0.6399	1.51239e-05	SUG
Primary_Branching_per_Panicle	with PCA	12_10701423	12	10701423	5.5244	-0.0695	0.8382	0.0232	0.8059	2.99085e-06	SUG
Primary_Branching_per_Panicle	with PCA	12_13961043	12	13961043	3.9146	-0.0644	1.1797	0.0157	0.5452	0.00012176	SUG
Primary_Branching_per_Panicle	with PCA	12_18168947	12	18168947	7.4639	-0.0033	-0.7752	0.0299	1.0396	3.43835e-08	SIG
Primary_Branching_per_Panicle	without PCA	12_25872203	12	25872203	7.9228	-0.1802	-0.1411	0.0188	0.6534	1.19523e-08	SIG
Productivity	with PCA	2_3715475	2	3715475	10.4635	3.4475	-1.207	2.7098	1.1902	3.44268e-11	SIG
Productivity	with PCA	2_18377866	2	18377866	15.7178	-0.1603	50.8952	18.009	7.9098	1.91778e-16	SIG
Productivity	without PCA	2_18377866	2	18377866	5.9579	-1.0926	26.9531	5.6714	2.491	1.10234e-06	SUG
Productivity	with PCA	2_27920091	2	27920091	5.8925	2.4749	-2.463	6.0984	2.6785	1.28163e-06	SUG
Productivity	without PCA	2_27920091	2	27920091	5.0224	2.2602	-0.5906	4.9469	2.1728	9.50228e-06	SUG
Productivity	with PCA	3_8055513	3	8055513	5.3823	-0.109	18.9827	6.0053	2.6376	4.1484e-06	SUG
Productivity	with PCA	4_3238144	4	3238144	8.0243	2.9512	-5.055	5.1765	2.2736	9.4617e-09	SIG
Productivity	without PCA	4_3238144	4	3238144	10.0684	3.3374	-1.598	5.6985	2.5029	8.54963e-11	SIG
Productivity	without PCA	4_19730263	4	19730263	5.9521	0.0442	23.181	6.0367	2.6514	1.11713e-06	SUG
Productivity	with PCA	5_7115435	5	7115435	4.9223	-0.9107	12.7069	4.828	2.1205	1.19648e-05	SUG
Productivity	without PCA	5_17126987	5	17126987	3.9999	0.7598	17.481	3.2766	1.4391	0.000100062	SUG
Productivity	with PCA	6_6080721	6	6080721	4.841	-0.463	-15.5338	4.9747	2.1849	1.44255e-05	SUG
Productivity	with PCA	6_14934281	6	14934281	6.4086	-0.8018	36.9666	6.3407	2.7849	3.90497e-07	SUG
Productivity	without PCA	6_14934281	6	14934281	6.6366	-0.8819	36.4288	6.218	2.731	2.30995e-07	SUG
Productivity	without PCA	7_8556052	7	8556052	10.2339	3.1926	-4.4516	9.1655	4.0256	5.841e-11	SIG
Productivity	with PCA	7_21812254	7	21812254	5.847	2.4458	3.914	4.221	1.8539	1.42311e-06	SUG
Productivity	without PCA	7_21812254	7	21812254	6.1398	2.2696	7.6301	4.746	2.0845	7.25204e-07	SUG
Productivity	without PCA	8_3022285	8	3022285	11.6013	-3.4418	-3.2788	7.3078	3.2097	2.50668e-12	SIG
Productivity	with PCA	8_18504626	8	18504626	6.5621	-0.5862	15.6826	6.9417	3.0489	2.74262e-07	SUG
Productivity	without PCA	8_23251026	8	23251026	10.8901	0.3162	49.9917	11.0135	4.8373	1.28921e-11	SIG
Productivity	with PCA	8_26314106	8	26314106	6.9939	-0.6589	39.4887	7.2623	3.1897	1.01476e-07	SUG
Productivity	without PCA	8_26314106	8	26314106	8.155	-0.4742	42.5694	8.3106	3.6502	7.00403e-09	SIG
Productivity	without PCA	10_2407188	10	2407188	10.5333	-0.643	48.384	10.5996	4.6555	2.93132e-11	SIG
Productivity	with PCA	10_5464618	10	5464618	4.3309	-0.7356	24.3755	4.3298	1.9017	4.66899e-05	SUG
Productivity	with PCA	10_15617021	10	15617021	6.1188	-1.0307	28.3182	6.0436	2.6544	7.61141e-07	SUG
Productivity	without PCA	10_15617021	10	15617021	4.1594	-0.3888	24.448	4.0933	1.7978	6.93025e-05	SUG
Productivity	with PCA	11_15088870	11	15088870	3.7343	-0.6967	22.5873	3.8097	1.6733	0.000184441	SUG
Productivity	without PCA	11_18519188	11	18519188	6.3699	-1.114	21.605	5.6301	2.4728	4.2688e-07	SUG
Productivity	without PCA	11_28756476	11	28756476	3.5697	-0.061	14.1015	3.4668	1.5227	0.000269449	SUG
Productivity	without PCA	12_7461865	12	7461865	5.5482	1.1965	21.5149	4.1978	1.8437	2.8316e-06	SUG
Productivity	with PCA	12_7889049	12	7889049	6.747	-0.4722	27.8021	7.1637	3.1464	1.79152e-07	SUG
Productivity	without PCA	12_7889049	12	7889049	8.3918	-1.3823	27.359	8.1384	3.5745	4.06013e-09	SIG
Productivity	with PCA	12_8056041	12	8056041	10.1283	-0.4859	48.8359	11.1538	4.8989	7.44839e-11	SIG
Productivity	with PCA	12_8183978	12	8183978	9.154	1.7615	39.2132	7.7003	3.3821	7.02062e-10	SIG
Productivity	without PCA	12_8183978	12	8183978	8.0666	0.0278	42.9044	8.6534	3.8007	8.58421e-09	SIG
Secondary_Branching_per_Panicle	with PCA	1_6854617	1	6854617	16.6558	-1.014	-1.1123	0.7793	2.6623	2.21209e-17	SIG
Secondary_Branching_per_Panicle	without PCA	1_6947715	1	6947715	10.2549	-0.895	0.4212	0.6057	2.069	5.56471e-11	SIG
Secondary_Branching_per_Panicle	with PCA	1_7685559	1	7685559	31.4763	-1.4356	-0.9171	0.4909	1.6771	3.34874e-32	SIG
Secondary_Branching_per_Panicle	without PCA	1_7685559	1	7685559	32.1332	-1.6551	-1.185	0.6515	2.2256	7.37879e-33	SIG
Secondary_Branching_per_Panicle	without PCA	1_26898865	1	26898865	12.4069	0.966	-2.6666	0.3343	1.1419	3.92202e-13	SIG
Secondary_Branching_per_Panicle	with PCA	1_40284473	1	40284473	34.8564	-1.5149	1.9796	0.6507	2.2227	1.3961e-35	SIG	OsMADS51|OsMADS65
Secondary_Branching_per_Panicle	without PCA	1_40284473	1	40284473	29.228	-1.5658	0.591	0.6444	2.2015	5.93006e-30	SIG	OsMADS51|OsMADS65
Secondary_Branching_per_Panicle	with PCA	2_15446759	2	15446759	30.1035	-1.3807	2.4862	0.7592	2.5934	7.89906e-31	SIG
Secondary_Branching_per_Panicle	with PCA	2_19742177	2	19742177	5.9349	0.2095	3.1041	0.305	1.042	1.16227e-06	SUG
Secondary_Branching_per_Panicle	without PCA	2_19742177	2	19742177	7.7184	-0.0226	4.3333	0.5617	1.9189	1.9139e-08	SIG
Secondary_Branching_per_Panicle	without PCA	2_22086037	2	22086037	4.4369	-0.5301	-1.8297	0.2767	0.9454	3.65799e-05	SUG
Secondary_Branching_per_Panicle	with PCA	2_31226561	2	31226561	8.1243	-0.6991	-0.7029	0.2015	0.6885	7.5169e-09	SIG
Secondary_Branching_per_Panicle	with PCA	2_33853807	2	33853807	40.7475	-1.6753	-0.9326	0.474	1.6191	1.79458e-41	SIG	qSB2
Secondary_Branching_per_Panicle	without PCA	2_33853807	2	33853807	75.0672	-2.8475	-2.0958	1.3642	4.6604	8.62102e-76	SIG	qSB2
Secondary_Branching_per_Panicle	with PCA	2_33919462	2	33919462	6.263	-0.3959	-4.3136	0.2031	0.6937	5.46044e-07	SUG
Secondary_Branching_per_Panicle	without PCA	2_33919462	2	33919462	4.9137	0.0331	-5.7383	0.3642	1.244	1.22033e-05	SUG
Secondary_Branching_per_Panicle	with PCA	3_8022431	3	8022431	21.989	0.9182	7.8404	0.613	2.0941	1.02747e-22	SIG
Secondary_Branching_per_Panicle	without PCA	3_8022431	3	8022431	25.1432	1.2262	8.2001	0.7626	2.6051	7.2063e-26	SIG
Secondary_Branching_per_Panicle	without PCA	3_9188050	3	9188050	16.2457	-1.145	-1	0.6637	2.2672	5.68751e-17	SIG
Secondary_Branching_per_Panicle	with PCA	3_16935965	3	16935965	8.367	-0.6856	-1.0077	0.3958	1.352	4.29816e-09	SIG
Secondary_Branching_per_Panicle	without PCA	3_16935965	3	16935965	12.119	-0.9311	-1.8722	0.7567	2.5851	7.61136e-13	SIG
Secondary_Branching_per_Panicle	with PCA	4_3587007	4	3587007	4.0311	0.0745	-3.3554	0.2285	0.7806	9.31198e-05	SUG
Secondary_Branching_per_Panicle	with PCA	4_3712301	4	3712301	19.9368	1.1298	-0.2354	0.7953	2.7169	1.15865e-20	SIG
Secondary_Branching_per_Panicle	without PCA	4_4222738	4	4222738	15.0774	1.0641	1.5997	1.1534	3.9401	8.37774e-16	SIG
Secondary_Branching_per_Panicle	with PCA	4_7688867	4	7688867	5.8873	0.2346	3.1497	0.3381	1.1549	1.29683e-06	SUG
Secondary_Branching_per_Panicle	with PCA	5_5500732	5	5500732	8.0962	-0.6878	-0.4835	0.3133	1.0702	8.01824e-09	SIG
Secondary_Branching_per_Panicle	with PCA	5_16507813	5	16507813	8.9868	0.3276	7.9401	0.4131	1.4111	1.03172e-09	SIG
Secondary_Branching_per_Panicle	without PCA	6_13409013	6	13409013	25.2375	-1.3168	-5.164	0.8337	2.848	5.80063e-26	SIG
Secondary_Branching_per_Panicle	with PCA	6_13643272	6	13643272	11.865	-0.8139	1.5595	0.448	1.5305	1.36603e-12	SIG
Secondary_Branching_per_Panicle	with PCA	6_20222191	6	20222191	18.624	-1.0928	-2.7647	0.3409	1.1644	2.38069e-19	SIG
Secondary_Branching_per_Panicle	without PCA	6_20222191	6	20222191	20.7246	-1.3293	-2.5838	0.4908	1.6768	1.8885e-21	SIG
Secondary_Branching_per_Panicle	without PCA	6_21456683	6	21456683	6.6266	0.5295	3.3219	0.4925	1.6823	2.36385e-07	SUG
Secondary_Branching_per_Panicle	without PCA	6_28895574	6	28895574	8.7353	-0.2677	11.5575	0.6306	2.1541	1.84085e-09	SIG
Secondary_Branching_per_Panicle	with PCA	7_21468954	7	21468954	6.1601	0.2168	3.9373	0.3547	1.2118	6.92092e-07	SUG
Secondary_Branching_per_Panicle	with PCA	8_2352427	8	2352427	12.6089	-0.8835	-0.233	0.4312	1.4729	2.46354e-13	SIG	Hd18
Secondary_Branching_per_Panicle	without PCA	8_2352427	8	2352427	22.9284	-1.3944	0.4561	1.1024	3.7659	1.18151e-23	SIG	Hd18
Secondary_Branching_per_Panicle	with PCA	8_17982722	8	17982722	49.8902	-1.8977	-2.2286	0.781	2.6681	1.29323e-50	SIG
Secondary_Branching_per_Panicle	with PCA	8_27385424	8	27385424	49.6686	-1.9032		0.7904	2.7	1.13152e-51	SIG	qSB8
Secondary_Branching_per_Panicle	without PCA	8_27385424	8	27385424	34.0861	-1.7232		0.648	2.2135	5.20546e-36	SIG	qSB8
Secondary_Branching_per_Panicle	without PCA	10_4198948	10	4198948	14.8961	-1.1238	1.4746	0.5916	2.0208	1.27195e-15	SIG
Secondary_Branching_per_Panicle	with PCA	10_4891088	10	4891088	7.5412	-0.1808	6.764	0.4288	1.465	2.87773e-08	SIG
Secondary_Branching_per_Panicle	with PCA	10_7112488	10	7112488	9.4916	-0.0357	-6.4643	0.5383	1.8388	3.22632e-10	SIG
Secondary_Branching_per_Panicle	with PCA	10_10345700	10	10345700	7.6819	-0.2307	5.4422	0.3903	1.3333	2.08145e-08	SIG
Secondary_Branching_per_Panicle	with PCA	10_18901625	10	18901625	38.8725	-1.5976	-4.3656	0.5093	1.7399	1.34553e-39	SIG
Secondary_Branching_per_Panicle	without PCA	10_19083417	10	19083417	13.6308	-1.0499	-4.8717	0.2687	0.9179	2.34247e-14	SIG
Secondary_Branching_per_Panicle	with PCA	11_4590286	11	4590286	10.5584	-0.2518	6.0087	0.6053	2.0677	2.76682e-11	SIG
Secondary_Branching_per_Panicle	without PCA	11_23254015	11	23254015	5.3274	-0.0005	3.5798	0.3821	1.3054	4.70804e-06	SUG
Secondary_Branching_per_Panicle	without PCA	11_23564194	11	23564194	7.6839	-0.3155	4.3029	0.6291	2.1491	2.07218e-08	SIG
Secondary_Branching_per_Panicle	without PCA	12_4891470	12	4891470	17.6084	1.1782	1.6658	0.5548	1.8951	2.46739e-18	SIG
Secondary_Branching_per_Panicle	with PCA	12_5246913	12	5246913	25.2053	1.3109	1.9802	0.4008	1.3691	6.24592e-26	SIG
Secondary_Branching_per_Panicle	with PCA	12_13199747	12	13199747	12.1414	-0.6826	4.1463	0.5975	2.0411	7.22878e-13	SIG
Secondary_Branching_per_Panicle	without PCA	12_13199747	12	13199747	5.4239	-0.4895	3.3185	0.3439	1.1749	3.76929e-06	SUG
Secondary_Branching_per_Panicle	with PCA	12_14717180	12	14717180	13.3661	0.7916	2.7941	0.3463	1.1829	4.30916e-14	SIG
Secondary_Branching_per_Panicle	with PCA	12_26131415	12	26131415	15.4088	-0.9494	1.2975	0.6218	2.1241	3.90636e-16	SIG
Secondary_Branching_per_Panicle	without PCA	12_26131415	12	26131415	13.8773	-1.0022	1.9136	0.7507	2.5646	1.32818e-14	SIG
Secondary_Branching_per_Primary_Branching	without PCA	1_6920090	1	6920090	5.3795	-0.0681	0.1187	0.0044	1.5805	4.17555e-06	SUG
Secondary_Branching_per_Primary_Branching	with PCA	1_43105387	1	43105387	10.4124	0.1052	-0.3213	0.007	2.5288	3.87284e-11	SIG
Secondary_Branching_per_Primary_Branching	without PCA	2_3034591	2	3034591	15.2368	0.122	-0.1222	0.0039	1.4093	5.80467e-16	SIG
Secondary_Branching_per_Primary_Branching	with PCA	2_22209503	2	22209503	13.9954	-0.1294	-0.1426	0.0053	1.9201	1.01188e-14	SIG
Secondary_Branching_per_Primary_Branching	without PCA	2_22209503	2	22209503	23.8462	-0.1559	-0.2012	0.0078	2.8068	1.42796e-24	SIG
Secondary_Branching_per_Primary_Branching	with PCA	2_24229224	2	24229224	11.3046	-0.1158	0.1309	0.0107	3.8562	4.96391e-12	SIG
Secondary_Branching_per_Primary_Branching	without PCA	2_24229224	2	24229224	16.7785	-0.1279	0.1872	0.0133	4.7832	1.6676e-17	SIG
Secondary_Branching_per_Primary_Branching	without PCA	2_33106245	2	33106245	8.7419	-0.0674	-0.9342	0.0043	1.5342	1.8131e-09	SIG	qSB2
Secondary_Branching_per_Primary_Branching	with PCA	2_34874108	2	34874108	11.1624	-0.113	0.1686	0.0061	2.2121	6.88654e-12	SIG
Secondary_Branching_per_Primary_Branching	without PCA	2_35263275	2	35263275	10.7347	-0.0874	0.391	0.007	2.5242	1.8439e-11	SIG
Secondary_Branching_per_Primary_Branching	without PCA	3_9268098	3	9268098	7.042	-0.0168	-0.7564	0.0061	2.1845	9.08372e-08	SUG
Secondary_Branching_per_Primary_Branching	without PCA	3_32311120	3	32311120	9.9941	-0.098	-0.1106	0.0048	1.7236	1.01451e-10	SIG
Secondary_Branching_per_Primary_Branching	with PCA	4_31439832	4	31439832	7.709	0.004	-0.4599	0.0084	3.0269	1.95583e-08	SIG
Secondary_Branching_per_Primary_Branching	without PCA	4_31439832	4	31439832	7.6522	-0.0245	-0.397	0.007	2.5371	2.22903e-08	SIG
Secondary_Branching_per_Primary_Branching	without PCA	5_6150197	5	6150197	6.7063	0.0545	-0.4723	0.0061	2.1945	1.96743e-07	SUG
Secondary_Branching_per_Primary_Branching	with PCA	5_16325106	5	16325106	7.7024	0.0091	0.7058	0.0084	3.0364	1.98565e-08	SIG
Secondary_Branching_per_Primary_Branching	without PCA	5_16737112	5	16737112	15.8624	-0.1258	0.0658	0.0089	3.1972	1.37451e-16	SIG
Secondary_Branching_per_Primary_Branching	with PCA	5_20272261	5	20272261	3.7055	-0.0083	-0.5162	0.0039	1.4236	0.000197092	SUG
Secondary_Branching_per_Primary_Branching	without PCA	6_22803774	6	22803774	6.1111	0.019	0.4701	0.0059	2.1265	7.74761e-07	SUG
Secondary_Branching_per_Primary_Branching	with PCA	7_459589	7	459589	26.2971	-0.1835	0.0396	0.0087	3.124	5.05687e-27	SIG	OsMADS15
Secondary_Branching_per_Primary_Branching	without PCA	7_459589	7	459589	13.1425	-0.1128	-0.0971	0.0031	1.1344	7.21052e-14	SIG	OsMADS15
Secondary_Branching_per_Primary_Branching	without PCA	7_26890939	7	26890939	27.8147	-0.1704	-0.0589	0.0059	2.1149	1.53593e-28	SIG
Secondary_Branching_per_Primary_Branching	with PCA	7_27050785	7	27050785	21.6435	-0.163		0.0057	2.056	1.80199e-23	SIG
Secondary_Branching_per_Primary_Branching	with PCA	8_27248390	8	27248390	25.2977	-0.1797	-0.2	0.0053	1.8987	5.04878e-26	SIG	qSB8
Secondary_Branching_per_Primary_Branching	without PCA	8_27385424	8	27385424	29.5482	-0.1772		0.0068	2.4688	1.92659e-31	SIG	qSB8
Secondary_Branching_per_Primary_Branching	with PCA	9_9638027	9	9638027	16.6562	0.1008	0.5946	0.0145	5.2192	2.21017e-17	SIG
Secondary_Branching_per_Primary_Branching	with PCA	9_14733942	9	14733942	6.7531	0.0865	-0.1706	0.0081	2.9038	1.76647e-07	SUG
Secondary_Branching_per_Primary_Branching	without PCA	9_14733942	9	14733942	11.4733	0.1086	-0.0148	0.0115	4.1355	3.36634e-12	SIG
Secondary_Branching_per_Primary_Branching	with PCA	10_4198948	10	4198948	10.1777	-0.0935	0.7708	0.0089	3.2075	6.64816e-11	SIG
Secondary_Branching_per_Primary_Branching	with PCA	10_13322453	10	13322453	6.1925	-0.0874	0.0708	0.0039	1.4066	6.42328e-07	SUG
Secondary_Branching_per_Primary_Branching	without PCA	10_13322453	10	13322453	12.2177	-0.1132	0.0418	0.0062	2.2389	6.0636e-13	SIG
Secondary_Branching_per_Primary_Branching	with PCA	10_18374133	10	18374133	36.5059	-0.2283	0.0361	0.0123	4.427	3.12961e-37	SIG	qSB10
Secondary_Branching_per_Primary_Branching	without PCA	10_18374133	10	18374133	24.6751	-0.1642	-0.0527	0.0062	2.2386	2.11745e-25	SIG	qSB10
Secondary_Branching_per_Primary_Branching	without PCA	11_6498339	11	6498339	7.5785	0.0792	0.2215	0.0075	2.7006	2.64107e-08	SIG
Secondary_Branching_per_Primary_Branching	without PCA	11_22663246	11	22663246	12.8955	0.1135	0.0256	0.0121	4.3791	1.27342e-13	SIG
Secondary_Branching_per_Primary_Branching	with PCA	11_22736421	11	22736421	10.4935	0.1056	-0.2688	0.0122	4.4026	3.21311e-11	SIG
Secondary_Branching_per_Primary_Branching	with PCA	12_10299804	12	10299804	6.7966	-0.0139	0.4962	0.0077	2.7616	1.59834e-07	SUG
Secondary_Branching_per_Primary_Branching	without PCA	12_10299804	12	10299804	14.5454	0.0951	0.4152	0.0112	4.0331	2.85209e-15	SIG
Secondary_Branching_per_Primary_Branching	without PCA	12_10561719	12	10561719	16.7636	-0.0978	0.4117	0.0162	5.8253	1.726e-17	SIG	Pita|Pi-4a
SeedSettingRate_Cold5Days (%)	without PCA	1_35911356	1	35911356	5.733	2.8292	-6.5475	4.2784	2.0549	1.85022e-06	SUG
SeedSettingRate_Cold5Days (%)	without PCA	2_34624645	2	34624645	13.0339	-4.5332	1.6533	16.7256	8.0333	9.25942e-14	SIG
SeedSettingRate_Cold5Days (%)	with PCA	3_7013370	3	7013370	14.4529	4.2555	28.2817	7.7088	3.7025	3.52849e-15	SIG
SeedSettingRate_Cold5Days (%)	without PCA	3_7013370	3	7013370	5.8707	0.7856	30.8944	7.5293	3.6163	1.34754e-06	SUG
SeedSettingRate_Cold5Days (%)	with PCA	3_22188766	3	22188766	6.3058	-3.1186	11.689	8.588	4.1248	4.94847e-07	SUG
SeedSettingRate_Cold5Days (%)	with PCA	4_5821114	4	5821114	5.1097	-2.6822	8.2698	5.6892	2.7325	7.7711e-06	SUG
SeedSettingRate_Cold5Days (%)	without PCA	4_5821114	4	5821114	8.0266	-3.3911	6.4378	8.0601	3.8713	9.41128e-09	SIG
SeedSettingRate_Cold5Days (%)	without PCA	4_19090404	4	19090404	5.0224	2.4838	8.332	6.5504	3.1462	9.50171e-06	SUG
SeedSettingRate_Cold5Days (%)	with PCA	5_29682235	5	29682235	6.5973	-3.2742	-0.4544	10.3562	4.9741	2.52899e-07	SUG	qCSSR5
SeedSettingRate_Cold5Days (%)	without PCA	5_29682235	5	29682235	12.061	-4.1695	-7.1135	18.4759	8.874	8.69919e-13	SIG	qCSSR5
SeedSettingRate_Cold5Days (%)	without PCA	6_8662660	6	8662660	3.3994	-2.157	3.0577	4.5645	2.1923	0.000398781	SUG
SeedSettingRate_Cold5Days (%)	with PCA	6_9328232	6	9328232	4.2233	0.6988	14.4543	6.4769	3.1108	5.98259e-05	SUG	Hd1
SeedSettingRate_Cold5Days (%)	without PCA	6_9328232	6	9328232	5.325	1.5668	13.5209	7.663	3.6805	4.73333e-06	SUG	Hd1
SeedSettingRate_Cold5Days (%)	without PCA	6_21506041	6	21506041	6.9181	0.4154	16.3619	9.8735	4.7423	1.20827e-07	SUG
SeedSettingRate_Cold5Days (%)	with PCA	7_2953937	7	2953937	4.5513	-0.0802	-14.5929	6.896	3.3122	2.81126e-05	SUG
SeedSettingRate_Cold5Days (%)	with PCA	7_15180613	7	15180613	6.4045	2.3972	23.0596	8.846	4.2487	3.94197e-07	SUG
SeedSettingRate_Cold5Days (%)	without PCA	7_15180613	7	15180613	4.7878	1.6809	22.1653	6.324	3.0374	1.63087e-05	SUG
SeedSettingRate_Cold5Days (%)	without PCA	7_25110607	7	25110607	4.3946	-0.4109	17.1992	5.942	2.8539	4.03205e-05	SUG
SeedSettingRate_Cold5Days (%)	with PCA	8_20447180	8	20447180	8.7503	1.2583	17.4506	12.8935	6.1927	1.77823e-09	SIG
SeedSettingRate_Cold5Days (%)	with PCA	10_22406025	10	22406025	5.497	2.9427	3.2893	7.1019	3.4111	3.18576e-06	SUG
SeedSettingRate_Cold5Days (%)	with PCA	11_22138605	11	22138605	22.9012	6.5403	2.5829	13.0094	6.2484	1.25786e-23	SIG
SeedSettingRate_Cold5Days (%)	without PCA	11_22485822	11	22485822	3.6016	-2.2825	-1.4128	5.0779	2.4389	0.000250333	SUG
