# Supplementary material for: Genomic decoding of breeding history to guide breeding-by-design in rice
Source: Natl Sci Rev. 2023 Feb 9;10(5):nwad029. doi: 10.1093/nsr/nwad029 (PMC10089590; doi:10.1093/nsr/nwad029)
Supplement: nwad029_Supplemental_Files [file nwad029_supplemental_files.zip › Table_S2.Phenotype.xlsx]

## Sheet: Table S2
Table S2. Phenotype Data of NEC rice population
ID	Heading_Date	Plant_Height (cm)	Panicle_Angle	Panicle_Number	Plant_Weight (g)	Grain_Weight_Per_Plant (g)	Grain_Plant_Ratio	Productivity	Economy_Index	Panicle_Length (cm)	Grain_Density	Primary_Branching_per_Panicle	Secondary_Branching_per_Panicle	Secondary_Branching_per_Primary_Branching	Grain_per_Panicle	SeedSettingRate_Cold5Days (%)	Grain_Length (cm)	Grain_Width (cm)	Grain_Length_Width_Ratio	Leaf_Blast_Index_2010	Panicle_Blast_Index_2010	Panicle_Blast_Index_2011
V001	91.75	82.4	23.4	37	40.3	53.15	1.31	93.45	0.57	17.14	3.51	4.79	11.46	2.39248	60.09	NA	0.740619	0.425762	1.73951	5	9	9
V002	83.75	86.05	31.5	25.5	27.9	35.75	1.28	63.65	0.56	15.67	4.94	5.03	12.3	2.44533	76.93	18.0435	0.740619	0.425762	1.73951	7	9	9
V003	89	90.05	36.1	14	21.2	30.9	1.46	52.1	0.59	15.68	5.4	6.61	14.54	2.1997	84.86	8.67825	0.683571	0.403667	1.69341	0	7	5
V004	88.75	NA	NA	NA	NA	NA	NA	NA	NA	NA	NA	NA	NA	NA	NA	32.9127	0.71381	0.321333	2.2214	5	9	9
V005	98	108.5	42.7	7.5	22.65	6.9	0.33	29.55	0.24	20.82	2.14	7.4	6.86	0.927027	44.35	36.478	0.736333	0.344571	2.13695	5	7	7
V006	96.75	102.3	45.7	12	30.99	21.09	0.68	52.07	0.4	17.7	5.23	8.52	12.51	1.46831	92.55	24.1007	0.643905	0.366714	1.75588	5	9	6
V007	90.6667	85.9	38.2	31	27.7	38.5	1.39	66.2	0.58	16.7	3.23	4.16	8.74	2.10096	53.87	26.5966	0.706476	0.393571	1.79504	9	9	9
V008	88.6667	89.6	64.4	20	32.72	37.4	1.14	70.12	0.53	15.68	6.03	7.25	10.1	1.3931	94.5	13.9923	0.709524	0.393952	1.80104	5	9	9
V009	86	81.85	44	18	18.64	23.57	1.24	42.21	0.55	14.63	4.23	4.75	12.19	2.56632	62.01	36.6667	0.694238	0.390429	1.77814	5	9	9
V010	86.5	79	34.2	9	13.27	16.75	1.26	30.02	0.56	15.63	6.24	7.85	17.39	2.21529	98.56	10.5937	0.696905	0.419238	1.66231	9	9	9
V011	87.3333	89.25	36.8	7	13.15	13.75	1	26.9	0.5	16.14	5.18	7.63	16.95	2.22149	83.85	40.6799	0.712619	0.39681	1.79587	9	9	6
V012	100.333	97.35	49.2	14	21.95	34	1.55	55.95	0.61	20.94	5.73	10.79	24.81	2.29935	119.95	32.2604	0.868667	0.272095	3.19251	9	9	6
V013	89.5	79.35	16.1	8.5	6.8	7.9	0.96	14.7	0.47	12.82	4.98	4.69	13.73	2.92751	64.82	25.9991	0.798933	0.386095	2.06926	7	9	9
V014	96	80.2	26.5	8.5	11.95	9.1	0.74	21.05	0.43	14.18	4.38	5.28	14.05	2.66098	61.74	15.4221	0.723286	0.361571	2.0004	NA	NA	NA
V015	84.6667	90.5	29.3	19	18.4	30.5	1.69	48.9	0.62	17.18	4.88	6.34	19.74	3.11356	83.89	28.5714	0.711238	0.345429	2.059	9	9	9
V016	92	NA	NA	NA	NA	NA	NA	NA	NA	NA	NA	NA	NA	NA	NA	25.6966	0.708524	0.387571	1.82811	3	9	4
V017	92.25	100.15	57.8	8.5	19	15.4	0.77	34.4	0.43	16.43	5.02	7.21	14.88	2.0638	81.43	19.3199	0.707238	0.332714	2.12566	9	9	7
V018	81.5	81.7	35	15.5	12.65	19.75	1.56	32.4	0.61	14.38	4.45	5.01	12.52	2.499	63.94	50.4808	0.667095	0.341	1.95629	9	9	9
V019	82	81.75	32.5	17.5	15.8	17.15	1.09	32.95	0.52	14.03	4.01	4.62	8.58	1.85714	55.26	25.4697	0.710571	0.391238	1.81621	9	9	9
V020	84.3333	81.85	15.8	15	24.25	19.65	0.81	43.9	0.44	13.99	3.97	4.81	11.42	2.37422	55.73	44.8718	0.659	0.35519	1.85534	9	9	9
V021	83.5	77.3	32.5	10.5	14.85	8.23	0.52	23.08	0.34	12.67	2.78	4.21	5.43	1.28979	35.29	46.7857	0.687833	0.314611	2.1863	9	9	9
V022	88.25	92.55	33.9	11	18.95	22.2	1.21	41.15	0.54	18.36	5.77	7.96	20.61	2.5892	105.91	10.614	0.65219	0.326476	1.99767	5	9	5
V023	86	80.45	39.4	19	13.65	22.9	1.74	36.55	0.63	15.81	2.96	5.11	8.06	1.5773	46.88	28.2986	0.680238	0.345857	1.96682	9	9	7
V024	115.5	NA	NA	NA	NA	NA	NA	NA	NA	NA	NA	NA	NA	NA	NA	64.5767	NA	NA	NA	NA	NA	NA
V025	84.75	90.35	40.3	14	25.9	27.35	1.04	53.25	0.51	14.8	5.44	7.43	15.01	2.02019	80.49	31.5789	0.688619	0.340048	2.02507	3	3	3
V026	87.5	89.8	29.5	16.5	24.68	37.05	1.5	61.73	0.6	16.23	5.69	7.02	17.85	2.54274	92.33	40.2301	0.709857	0.347905	2.04038	9	9	0
V027	90	90.1	40.4	15	19.35	29.9	1.55	49.25	0.61	16.72	7.04	8.1	22.98	2.83704	118.78	24.818	0.69581	0.351571	1.97914	3	7	9
V028	89	88.85	28.7	20	19.5	28.75	1.47	48.25	0.6	17.01	3.67	5.56	10.77	1.93705	62.33	7.14368	0.708571	0.334429	2.11875	5	9	7
V029	88.5	80	28	16	13.9	24.55	1.78	38.45	0.64	15.34	4.58	5.66	12.82	2.26502	69.77	18.9776	0.687238	0.348667	1.97105	5	7	7
V030	88.25	90.4	51.3	12	14.55	24.8	1.65	39.35	0.62	14.49	6.39	7.53	17.4	2.31076	92.44	11.9177	0.654714	0.356333	1.83736	3	7	5
V031	85.3333	88.5	33	10	16	20.5	1.28	36.5	0.56	14.51	6.63	7.58	20.9	2.75726	96.12	26.75	0.642667	0.350857	1.8317	5	9	7
V032	90	86	22.5	14.5	16.5	26.5	1.59	43	0.61	14.72	5.66	7.47	15.14	2.02677	83.44	33.2294	0.659429	0.34419	1.91588	5	5	3
V033	87.25	100.5	32.5	14.5	19.6	29.25	1.48	48.85	0.6	15.55	5.14	8.29	17.23	2.07841	79.86	12.6724	0.69819	0.350714	1.99077	1	9	3
V034	90.75	78.6	21.1	22	19.2	39.7	2.07	58.9	0.67	14.19	5.46	6.77	12.43	1.83604	77.48	44.6909	0.705619	0.340143	2.07448	0	7	4
V035	89.5	85	26.6	8	13.7	20.2	1.47	33.9	0.6	16.74	5.68	7.13	18.13	2.54278	95	40.7095	0.738667	0.361333	2.04428	5	9	5
V036	91	79.6	24.7	20	16.35	29.25	1.8	45.6	0.64	15.94	4.07	6.48	11.33	1.74846	64.8	48.5732	0.707095	0.340619	2.07591	5	9	7
V037	86.25	NA	NA	NA	NA	NA	NA	NA	NA	NA	NA	NA	NA	NA	NA	21.0366	0.708667	0.345556	2.0508	5	9	5
V038	100	NA	NA	NA	NA	NA	NA	NA	NA	NA	NA	NA	NA	NA	NA	50.7576	NA	NA	NA	NA	NA	NA
V039	87.25	84.25	32.5	13	27.5	34.35	1.27	61.85	0.56	15.9	6.85	7.27	21.42	2.94635	108.88	22.0867	0.69653	0.361569	1.92641	5	9	5
V040	87.75	77.3	25.7	32	32.9	40.4	1.23	73.3	0.55	15.89	3.44	5.79	7.71	1.33161	54.64	50	0.670095	0.326762	2.05071	0	0	1
V041	92.6667	73.15	22.9	39.5	42.35	57.75	1.36	100.1	0.58	15.8	3.48	4.5	10.87	2.41556	55.05	40.5882	0.694286	0.351524	1.97507	5	9	9
V042	86.5	73.5	23.8	23	23.38	37.35	1.62	60.73	0.62	14.15	4.07	5.25	9.73	1.85333	57.53	29.2534	0.717554	0.343753	2.08741	5	9	7
V043	89.25	67.75	20	27	25.05	37.75	1.5	62.8	0.6	14.21	3.82	4.3	11.24	2.61395	54.3	NA	0.688048	0.398571	1.72628	5	9	7
V044	92	81.65	18.4	17	16.9	25.25	1.55	42.15	0.61	16.79	3.5	5.59	9.44	1.68873	58.46	37.7137	0.741857	0.35181	2.10869	5	9	5
V045	91.75	90.15	38.9	28	37.95	46.05	1.2	84	0.54	15.96	3.7	6.29	12.44	1.97774	58.9	38.7854	0.66181	0.339952	1.94677	5	7	3
V046	89.5	84.55	37.8	14	15.2	26.5	1.74	41.7	0.64	15.89	4.6	6.11	13.61	2.2275	73	38.7214	0.706	0.360476	1.95852	5	9	5
V047	94.5	91.2	42.3	17	19.15	30.8	1.6	49.95	0.61	19.93	4.08	6.9	13.6	1.97101	81.16	59.1023	0.697762	0.329714	2.11626	5	7	5
V048	100	95.5	50.2	11.5	19.35	25.85	1.34	45.2	0.57	16.61	5.99	8.4	17.11	2.0369	99.57	NA	0.671905	0.331524	2.02672	0	1	1
V049	96.25	93.4	67.3	13.5	21.15	33.4	1.56	54.55	0.61	18.5	4.97	7.57	16.83	2.22325	91.98	29.2609	0.752	0.33381	2.25278	0	3	3
V050	86.75	82.85	42.8	13.5	13.6	17.65	1.31	31.25	0.57	14.84	5	5.59	14.95	2.67442	73.9	26.2061	0.674524	0.315048	2.14102	0	7	4
V051	106	96.25	31.5	14.5	22.2	32.65	1.45	54.85	0.59	18.55	5	8.89	14.69	1.65242	92.78	58.3018	0.709391	0.404956	1.75177	0	5	5
V052	114	105.45	58	8.5	26.5	30.15	1.13	56.65	0.53	24.87	6.97	10.97	33.42	3.04649	173.83	74.4717	0.821476	0.311667	2.63575	0	1	1
V053	94	96.35	37.5	5	14.3	11.55	0.81	25.85	0.45	17.47	4.47	6.2	17.7	2.85484	78.1	7.27273	0.720429	0.377714	1.90734	9	9	9
V054	103	102.5	32.33	2	16.11	2.93	0.17	19.03	0.15	14.57	3.95	6.67	12.67	1.89955	56.83	22.6421	0.691549	0.360164	1.9201	9	9	9
V055	100	84.7	48.8	19.5	20.1	34.95	1.74	55.05	0.64	17.9	3.99	5.85	12.24	2.09231	71.44	NA	0.73381	0.336048	2.18365	0	3	5
V056	98	87.4	18.1	13	21.05	32.52	1.55	53.57	0.61	18.14	5.6	7.61	18.85	2.477	101.55	27.335	0.770619	0.360667	2.13665	5	5	5
V057	103	89.05	40.5	12.5	18.35	22.93	1.31	41.28	0.56	18.36	4.05	6.68	13.76	2.05988	74.23	29.1111	0.784714	0.315429	2.48777	5	5	2
V058	99	81.55	55.6	14.5	19.65	25.1	1.3	44.75	0.56	16.28	4.55	5.56	15.71	2.82554	74.54	22.8387	0.763286	0.336857	2.2659	5	9	5
V059	103	95.05	45.8	13.5	22.4	32.75	1.45	55.15	0.59	18.61	5.63	8.03	18.3	2.27895	104.91	29.6934	0.778194	0.364063	2.13752	0	0	0
V060	99	91.25	37	13	18.9	32.5	1.69	51.4	0.63	16.42	6.64	9.86	20.43	2.07201	109.21	21.6268	0.75881	0.331095	2.29182	0	0	1
V061	98	88.8	20.2	14.5	15.45	25.1	1.68	40.55	0.62	16.07	6.94	6.98	19.58	2.80516	98.58	25.6289	0.710714	0.33281	2.1355	0	5	8
V062	100	78.2	16.1	10.5	14.4	15	1.04	29.4	0.51	14.95	4.11	6.01	12.42	2.06656	65.43	36.0163	0.742286	0.346714	2.14091	0	7	3.5
V063	100	87.1	27	16.5	16.75	31.05	1.85	47.8	0.65	16.16	5.47	6.19	16	2.58481	83.19	22.0238	0.757095	0.348762	2.17081	0	3	5
V064	100	92.3	50.5	14	25.1	36.8	1.46	61.9	0.59	16.8	6.37	7.88	20.18	2.56091	105.09	NA	0.773952	0.324143	2.38769	0	7	0
V065	NA	91.3	29.4	19.5	26.25	37.1	1.41	63.35	0.59	18.35	4.86	7.81	16.48	2.11012	89.35	NA	0.853048	0.29919	2.85119	0	3	7
V066	103	93.4	34	11	14.8	20.65	1.37	35.45	0.58	17.06	4.89	6.87	17.29	2.51674	83.75	NA	0.771476	0.342667	2.25139	0	3	0
V067	100	78.5	33.8	12.5	16.75	22.15	1.36	38.9	0.57	13.92	5.53	7.07	16.04	2.26874	76.9	NA	0.712	0.371429	1.91692	0	3	5
V068	103	95.5	52.1	14	20.25	32.85	1.65	53.1	0.62	18.33	4.77	7.82	21.8	2.78772	85.86	NA	0.749	0.300048	2.49627	0	3	3.5
V069	102	93.9	60.7	18	22.95	38.05	1.66	61	0.62	19.87	4.65	7.02	16.71	2.38034	92.31	NA	0.782939	0.333244	2.34945	0	1	0
V070	101	98.9	32.3	15	19.8	31.85	1.61	51.65	0.62	18.88	5.78	7.46	22.21	2.97721	108.79	NA	0.745619	0.336238	2.21753	0	1	0
V071	92.5	99.05	33.25	19	27.45	32.4	1.19	59.85	0.54	18.25	5.41	8.99	19.62	2.18242	98.31	NA	0.744833	0.299611	2.486	0	3	3
V072	96.5	106.8	39.48	13	32.6	33.4	1.06	66	0.51	19.76	6.38	8.04	26.63	3.31219	125.96	NA	0.732048	0.280524	2.60957	1	1	5
V073	100	84.85	39	11	11.95	18.85	1.58	30.8	0.61	17.46	4.14	7.11	13.87	1.95077	72.16	NA	0.781131	0.325006	2.40343	1	7	5
V074	100	77.75	21.3	19	20.35	33.85	1.67	54.2	0.62	13.35	5.81	6.66	13	1.95195	77.61	40.8149	0.679571	0.334905	2.02915	5	7	5
V075	98	73.3	25.1	17	22.5	31.35	1.47	53.85	0.59	14.18	5.32	7	13.63	1.94714	74.72	40.3814	0.67381	0.342762	1.96582	5	9	5
V076	98	80.35	26.2	24	22.1	29.95	1.35	52.05	0.57	15.56	3.74	5.85	9.56	1.63419	58.17	46.9956	0.666619	0.326857	2.03948	1	5	0
V077	115	104.25	64.9	9.5	35.35	19.47	0.57	54.82	0.36	20.91	4.84	7.45	16.85	2.26174	101.19	NA	0.998429	0.378524	2.63769	0	1	3
V078	NA	82.85	24.2	29	38.05	53.9	1.42	91.95	0.59	17.26	4.42	6.22	14.89	2.39389	76.43	42.1769	0.762381	0.313762	2.42981	0	1	3
V079	101	88.8	23.9	29	45.6	63.63	1.39	109.23	0.58	18.21	4.69	8.01	14.04	1.75281	85.3	NA	0.69481	0.353143	1.9675	5	7	5
V080	NA	81.7	25	17.5	16	29.15	1.84	45.15	0.65	16.84	4.32	6.36	13.57	2.13365	72.63	NA	0.76319	0.31719	2.4061	1	1	3
V081	NA	76.3	16.3	18	23.6	27.7	1.19	51.3	0.54	14.75	4.59	6.02	13.33	2.21429	67.63	NA	0.765714	0.311143	2.46097	0	7	3
V082	NA	76.05	18.8	13.5	18.3	27.3	1.49	45.6	0.6	18.19	4.27	6.46	14.01	2.16873	77.78	NA	0.751143	0.313667	2.39472	0	0	0
V083	NA	82.55	17.8	10	22.2	23.45	1.06	45.65	0.51	16.74	5.23	7.9	16	2.02532	87.55	NA	0.746095	0.336238	2.21895	3	5	5
V084	96	74.05	16.8	10	17.55	14.9	0.86	32.45	0.46	16.53	4.02	5.75	9.9	1.72174	66.45	NA	0.705333	0.317905	2.21869	0	0	0
V085	90.5	78.75	12.5	11	18.05	17.15	0.95	35.2	0.49	14.54	4.38	7.77	9.71	1.24968	63.41	NA	0.661714	0.34581	1.91352	0	0	0
V086	NA	89	43.4	22	38.69	38.29	0.99	76.98	0.5	16.28	4.24	7.59	8.95	1.17918	69.05	NA	0.760762	0.301238	2.52545	0	3	3
V087	96	75.2	33	28	42.2	49.15	1.16	91.35	0.54	16.16	4.43	6.46	8.82	1.36533	71.64	44.3207	0.695762	0.345905	2.01143	0	1	0
V088	103	NA	NA	NA	NA	NA	NA	NA	NA	NA	NA	NA	NA	NA	NA	35.9553	0.740571	0.326571	2.26772	3	5	3
V089	87	76.2	22.2	17	40.07	33.47	0.84	73.54	0.46	15.22	5.21	7.06	13.41	1.89943	79.35	NA	0.692381	0.354048	1.95562	0	3	3
V090	87.5	67.5	27.8	22	30.78	23.38	0.75	54.16	0.42	13.28	3.24	4.86	5.76	1.18519	42.41	NA	0.706048	0.328048	2.15227	5	5	5
V091	98	77.85	18.23	10.5	24.1	25.77	1.08	49.86	0.52	17.76	5.25	6.85	16.24	2.3708	93.33	37.6615	0.654857	0.340143	1.92524	0	5	5
V092	102	81.6	20.6	29	45.58	50.74	1.11	96.32	0.53	13.26	5.43	8.1	6.93	0.855556	72.03	35.7143	0.628714	0.347143	1.81111	0	5	3
V093	98	88	23.6	21	61.34	42.83	0.7	104.17	0.41	16.44	4.21	7.24	8.81	1.21685	69.14	23.4435	0.669095	0.343857	1.94585	0	5	5
V094	100	80.1	13	19	35.09	32.64	0.93	67.73	0.48	14.88	4.49	6.16	13	2.11039	66.84	38.5038	0.657476	0.323333	2.03343	1	5	3.5
V095	98	72.1	23.6	5.5	26	15.38	0.59	41.37	0.37	17.46	5.85	7.27	16.3	2.24209	102.08	8.89064	0.7025	0.339056	2.07193	0	7	1
V096	99	83.15	17	17.5	29.9	43.05	1.44	72.95	0.59	17.13	5.43	6.87	18.63	2.71179	92.9	24.4697	0.676	0.341143	1.98157	0	1	0
V097	99	78.95	18.7	15	22.3	26.25	1.18	48.55	0.54	16.81	3.62	5.13	11.33	2.20858	60.73	20.5421	0.811381	0.324619	2.49949	0	3	1
V098	99	77.25	12.1	11.5	23.9	23.85	1	47.75	0.5	14.7	5.93	8.22	14.44	1.75669	87.09	NA	0.673762	0.335762	2.00667	0	0	0
V099	98	80.5	NA	24	32.56	34.75	1.07	67.31	0.52	16.5	3.36	5.58	8.17	1.46416	55.42	NA	0.713381	0.316524	2.2538	0	3	3
V100	100	83.35	16.1	10	18.8	19.35	1.03	38.15	0.51	14.83	4.51	7.75	8.51	1.09806	66.81	NA	0.661221	0.353307	1.87152	0	7	5
V101	89.6667	80.15	9.7	13	27.45	33.55	1.24	61	0.55	17	6.04	9.17	16.28	1.77535	102.73	NA	0.649905	0.368429	1.76399	0	3	0
V102	89.3333	NA	NA	NA	NA	NA	NA	NA	NA	NA	NA	NA	NA	NA	NA	NA	0.69681	0.344667	2.02169	0	7	5
V103	105	84.65	13.1	13.5	36.75	39.5	1.08	76.25	0.52	18.14	6.57	9.4	20.82	2.21489	119.13	NA	0.694381	0.301333	2.30436	0	3	5
V104	100	91.45	17.8	12	23.15	22.8	1	45.95	0.5	16.49	4.73	8.48	13.07	1.54127	77.87	NA	0.65281	0.378667	1.72397	0	3	0
V105	99	82.95	19.8	9.5	21.3	21.95	1.02	43.25	0.5	17.11	5.47	6.59	17.83	2.70561	93.44	NA	0.721025	0.331637	2.17414	0	5	3
V106	101	78.8	14.5	10.5	20.95	25.75	1.23	46.7	0.55	16.94	5.27	8.26	14.76	1.78692	89.14	NA	0.721	0.333619	2.16115	0	3	0
V107	99	84.65	30	11	18.8	23.95	1.27	42.75	0.56	14.54	5.25	7	13.92	1.98857	75.98	NA	0.679714	0.336333	2.02095	0	1	0
V108	100	83.65	15	8	20.25	20.35	1	40.6	0.5	17.39	5.38	7.88	14.5	1.8401	92.81	NA	0.624762	0.343238	1.8202	0	5	3
V109	99	71.15	24.3	4	7.85	10	1.28	17.85	0.56	15.94	5.75	9	14.63	1.62556	91.63	NA	0.660762	0.364429	1.81315	0	5	1
V110	102	78.3	21.1	13.5	29.4	24.45	0.84	53.85	0.46	17.12	4.21	6.11	12.49	2.04419	72.07	26.5523	0.669857	0.336476	1.9908	0	7	5
V113	92.3333	76.9	14.4	11	17.45	21.45	1.23	38.9	0.55	15.41	4.5	7.62	11.1	1.45669	69.34	66.0187	0.626	0.342667	1.82685	3	3	5
V114	99	90.95	38.5	9	19.1	19.65	1.03	38.75	0.51	18.54	4.35	8.71	11.04	1.26751	80.75	32.4704	0.735571	0.307238	2.39414	0	0	1
V115	97.3333	89.15	32.3	16	25.2	33.65	1.34	58.85	0.57	18.89	4.21	9.04	12.48	1.38053	79.42	23.0987	0.729714	0.314286	2.32182	0	1	0
V116	96.6667	84.65	17.2	9.5	18.71	20.13	1.08	38.83	0.52	17.9	4.81	10.57	9.15	0.865658	86.08	NA	0.626238	0.329667	1.89961	5	5	5
V117	107	85.3	9.3	7.5	15.64	17.64	1.13	33.28	0.53	18.03	5.36	11.58	12.05	1.04059	96.46	NA	0.651143	0.338476	1.92375	7	9	5
V118	96	87.6	30.8	11	17.91	21.93	1.22	39.84	0.55	17.36	4.23	7.32	11.82	1.61475	72.91	31.0345	0.776238	0.322333	2.40818	5	9	0
V119	104	85.75	26.6	12	17.82	25.37	1.42	43.19	0.59	18.22	4.62	7.78	12.7	1.63239	84.14	47.2917	0.684571	0.357286	1.91603	7	9	5
V120	114	NA	NA	NA	NA	NA	NA	NA	NA	NA	NA	NA	NA	NA	NA	NA	0.773143	0.363905	2.12457	0	0	0
V121	95.25	83.35	35	8	12.79	16.23	1.28	29.02	0.56	16.93	4.65	7.16	12.89	1.80028	78.65	NA	0.704	0.340714	2.06625	7	9	7
V122	98.25	93.3	36	7	12.2	13.9	1.13	26.1	0.53	16.49	6.19	8.07	19.56	2.42379	101.94	33.5448	0.743667	0.311714	2.38573	3	1	3
V123	95.25	87.3	12.9	10.5	17.75	28.55	1.61	46.3	0.62	17.86	6.51	8.69	20.96	2.41197	116.26	56.2027	0.696143	0.304429	2.28672	1	7	0
V124	88	77.1	17.4	7.5	10.18	17.2	1.7	27.38	0.63	16.68	6.01	6.96	17.54	2.52011	99.64	NA	0.681095	0.343429	1.98322	0	7	5
V125	100	85	12.1	7	12.35	18.8	1.52	31.15	0.6	16.09	6.65	8.36	20.36	2.43541	107	49.7835	0.751944	0.313389	2.3994	3	5	3
V126	103	79.15	22.3	17	18.95	33.4	1.76	52.35	0.64	16.73	4.43	7.41	10.68	1.4413	74.03	35.9594	0.629286	0.360429	1.74594	1	3	3
V127	110	99.15	57.6	12	19.85	25.8	1.31	45.65	0.56	17.24	6.36	9.41	21.48	2.28268	109.62	39.9003	0.725389	0.298944	2.4265	3	3	5
V128	104	92.65	69.1	12	19.65	20.5	1.03	40.15	0.51	18.11	3.7	6.51	12.75	1.95853	67.26	28.5128	0.76281	0.308238	2.47474	1	3	3
V129	105	86.65	17.4	9.5	17.4	21.5	1.24	38.9	0.55	17.63	4.92	8.53	15.16	1.77726	86.7	41.678	0.728278	0.307889	2.36539	0	5	3
V130	92.75	84.9	17.8	9	14.2	19.65	1.38	33.85	0.58	16.45	5.26	8.5	14.5	1.70588	86.17	NA	0.729857	0.308952	2.36236	0	3	3
V131	96.5	80.4	14.9	13	17.36	23.53	1.37	40.88	0.58	15.88	4.55	6.53	10.16	1.5559	72.04	48.8248	0.670333	0.344048	1.94837	0	1	5
V132	95	92	34.4	9.5	24.82	19.27	0.77	44.08	0.43	17.13	4.99	8.34	14.28	1.71223	85.44	NA	0.727571	0.290095	2.50804	0	7	3
V133	88.6667	NA	NA	NA	NA	NA	NA	NA	NA	NA	NA	NA	NA	NA	NA	NA	0.674381	0.348381	1.93576	5	1	7
V134	93.5	78.95	29.7	16.5	28.11	33.71	1.19	61.81	0.54	17.2	4.53	6.75	13.88	2.0563	78.05	NA	0.710524	0.303095	2.34423	0	7	0
V135	87.6667	72.6	21.5	12.5	18.75	19.07	1.02	37.82	0.5	15	3.59	5.27	10.63	2.01708	53.93	NA	0.646571	0.351381	1.84009	3	7	5
V136	NA	83.55	37.7	10	18.16	28.22	1.55	46.38	0.61	17.99	5.94	7.3	20.1	2.75342	106.85	NA	0.633048	0.337095	1.87795	0	5	7
V137	91.3333	82.05	37.5	17	17.64	25.17	1.43	42.8	0.59	15.66	3.06	5.62	7.52	1.33808	47.8	NA	0.653	0.36619	1.78322	0	9	5
V138	90.3333	82.4	37.6	17	21.59	27.4	1.27	48.98	0.56	14.89	0.17	6.18	8.65	1.39968	2.44	NA	0.662333	0.359952	1.84006	5	7	5
V139	94.3333	88.25	58.1	11.5	21.69	21.11	0.97	42.8	0.49	18	0.22	6.21	10.07	1.62158	4	NA	0.757667	0.326571	2.32006	3	9	3
V140	89.3333	79.2	26.6	14	19.36	29.76	1.54	49.12	0.61	14.58	0.3	6.02	16.38	2.72093	4.34	NA	0.656429	0.340238	1.92932	1	7	5
V141	93.3333	88.85	52.6	14	20.93	28.16	1.36	49.09	0.57	16.89	4.65	7.47	13.52	1.80991	78.59	NA	0.728381	0.289714	2.51414	0	9	1
V142	NA	80	41.5	11.5	13.28	26.63	2.01	39.91	0.67	16.75	5.51	7.31	14.74	2.01642	92.36	NA	0.687381	0.310048	2.21702	3	7	1
V143	91.75	87.15	29.5	9.5	17.46	28.23	1.62	45.69	0.62	17.69	6.76	9.33	21.56	2.31083	119.52	19.2549	0.628762	0.357048	1.761	1	7	1
V144	NA	76.4	29.5	11.5	15.13	20.35	1.35	35.48	0.57	16.15	4.75	7.83	10.94	1.39719	76.77	26.6895	0.762238	0.333952	2.28248	1	1	3
V145	99.6667	95.05	64.2	11.5	21.54	29.74	1.38	51.28	0.58	21.23	4.71	8.75	17.4	1.98857	100.14	NA	0.681524	0.332571	2.04926	0	9	0
V146	88.6667	91.75	26.8	15	18.28	31.86	1.74	50.14	0.63	17.61	4.72	7.22	12.28	1.70083	83.11	NA	0.669762	0.336619	1.98967	0	9	3
V147	87.6667	84.05	31.2	14	16.46	24.57	1.52	41.03	0.6	16.04	4.28	6.13	11.14	1.81729	68.68	NA	0.710939	0.350199	2.0301	3	7	3
V148	93.6667	87	34.4	11.5	18.89	23.81	1.26	42.7	0.56	15.69	5.29	7.33	12.98	1.7708	82.98	NA	0.664714	0.333286	1.99443	3	5	3
V149	99	83.2	24.8	12.5	19.19	29.08	1.52	48.27	0.6	18.23	5.76	8.13	17.35	2.13407	104.32	NA	0.640524	0.328429	1.95027	1	1	3
V150	91	96.25	42.2	8	11.87	17.09	1.44	28.96	0.59	13.75	6.79	9.19	16.69	1.8161	93.44	19.8755	0.664524	0.355667	1.86839	5	9	7
V151	97.75	88.9	19.8	12.5	20.22	25.91	1.28	46.13	0.56	15.78	5.45	8.91	10.65	1.19529	86.01	43.3076	0.66281	0.342524	1.93508	1	5	5
V152	98.25	86.2	22.4	12	22.97	32.91	1.43	55.88	0.59	19.62	5.73	11.21	15.83	1.41213	112.38	NA	0.66328	0.344712	1.92416	3	5	5
V153	106	95.2	43.5	9.5	19.7	27.9	1.4	47.59	0.58	20.81	5.25	6.85	21.24	3.10073	108.82	36.8251	0.774238	0.332571	2.32804	0	3	3
V154	117	97.4	46.7	10.5	23.36	30.87	1.33	54.23	0.57	20.03	5.89	8.18	21.94	2.68215	118.82	48.2323	0.755476	0.323905	2.3324	1	7	3
V155	NA	85.3	21.3	12.5	15.1	20.09	1.33	35.19	0.57	15.68	3.84	7.17	8.92	1.24407	60.09	55.5556	0.677143	0.337095	2.00876	3	1	7
V156	99	89.15	37.8	12	18.61	24.45	1.31	43.06	0.57	15.79	5.31	8.13	13.71	1.68635	83.83	NA	0.634524	0.325381	1.9501	0	7	5
V157	99.25	91.8	33.6	14.5	22.6	28.52	1.26	51.12	0.56	15.99	5.31	7.44	13.87	1.86425	84.78	NA	0.650286	0.317238	2.04983	0	1	3
V158	95.3333	92.3	33.8	11.5	23.36	28.75	1.23	52.11	0.55	15.9	5.52	8.63	13.19	1.52839	87.88	NA	0.648905	0.360667	1.79918	0	1	1
V159	97.3333	101.75	58.5	9	23.56	27.93	1.2	51.49	0.54	20.52	6.5	8.46	25.98	3.07092	133.61	NA	0.821571	0.334381	2.45699	0	1	5
V160	NA	98.4	53.8	12.5	19.53	33	1.69	52.53	0.63	20.83	1.57	10.4	19.75	1.89904	32.79	NA	0.705048	0.33619	2.09717	0	0	7
V161	111.5	102.75	37.7	13.5	24.15	19.63	0.82	43.78	0.44	17.07	4.82	8.43	11.99	1.4223	81.23	NA	0.672	0.330524	2.03314	0	3	0
V162	96.5	89.9	30.8	19.5	25.98	35.47	1.36	61.45	0.58	17.4	1.6	7.45	13.15	1.7651	27.9	41.8403	0.684048	0.336905	2.03039	3	9	5
V163	103.5	102	41.9	18	24.71	24.67	1	49.37	0.5	18.84	4.79	9.48	14.63	1.54325	89.93	53.8074	0.667718	0.295386	2.26049	5	7	5
V164	115	103.65	28.6	10	23.86	20.03	0.84	43.89	0.46	14.71	4.26	11.03	23.23	2.10607	62.56	69.8087	0.609333	0.340524	1.7894	0	5	5
V165	101.75	107.8	21	14	39.5	22.55	0.57	62.04	0.36	17.21	3.27	8.96	20.27	2.26228	56.4	NA	0.622095	0.344048	1.80817	3	1	5
V166	98.25	106.2	54.2	19	28.31	34.7	1.23	63.01	0.55	19	4.84	9	23.21	2.57889	92.95	39.0244	0.699905	0.296524	2.36037	0	1	1
V167	NA	112.15	48.5	28.5	80.96	58.88	0.74	139.84	0.42	22	6.42	9.46	28.97	3.06237	141.34	NA	0.727857	0.30081	2.41966	0	1	0
V168	99.5	83.9	26.7	31.5	41.68	59.74	1.43	101.42	0.59	17	4.71	6.14	13.48	2.19544	80.04	62.5796	0.62681	0.343952	1.82237	1	3	3
V169	116.5	NA	NA	NA	NA	NA	NA	NA	NA	NA	NA	NA	NA	NA	NA	NA	NA	NA	NA	NA	NA	NA
V170	106	99.7	47.3	10.5	21	23.2	1.1	44.2	0.52	17.57	6.13	8.54	18.97	2.22131	107.81	NA	0.755619	0.295714	2.55523	0	5	0
V171	NA	102.55	60.5	15.5	27.37	32.07	1.18	59.44	0.54	20.92	1.03	7.41	19.23	2.59514	21.58	NA	0.733571	0.291286	2.51839	0	7	3
V172	96	94.15	58.2	10	21.92	24.86	1.22	46.78	0.54	20.01	0.62	6.66	21.31	3.1997	12.39	NA	0.732524	0.300905	2.4344	0	9	1
V173	NA	84.65	13.2	8	21.12	29.82	1.4	50.94	0.58	16.25	2.33	12.2	28.47	2.33361	37.85	NA	0.665048	0.337286	1.97176	5	9	5
V174	101.5	87.9	14.9	14	44.27	51.51	1.2	95.77	0.54	15.63	8.87	12.6	23.49	1.86429	138.55	NA	0.693762	0.321619	2.15709	5	7	5
V175	96.5	81.5	15.8	10	15.12	25.74	1.7	40.86	0.63	16.01	7.37	8	22.65	2.83125	118.15	NA	0.736333	0.278619	2.6428	0	7	1
V176	107	105	45.4	9	25.17	26.84	1.13	52.01	0.52	19.83	7.21	8.89	28.39	3.19348	143	79.4721	0.760346	0.276912	2.7458	5	7	3
V177	104	101.3	41.7	10	28.99	19.64	0.68	48.63	0.4	18.28	4.59	7.35	14.25	1.93878	83.85	38.2554	0.728524	0.311524	2.33858	0	0	7
V178	97	88.8	26.8	12.5	23.73	29.52	1.28	53.25	0.56	18.27	4.87	8.32	13.23	1.59014	88.84	NA	0.708857	0.329905	2.14867	0	1	5
V179	108	94.55	42.7	15	21.87	29.81	1.36	51.68	0.58	20.99	3.93	7.74	12.74	1.64599	82.46	13.2646	0.713952	0.291429	2.44984	3	1	3
V180	107.75	101.5	58.1	12	29.38	29.06	1.01	58.43	0.5	19.73	5.59	9.01	20.31	2.25416	110.31	NA	0.746048	0.304667	2.44873	0	1	1
V181	100.5	93.55	21.1	13	22.76	28.42	1.25	51.18	0.56	18.85	0.57	9.46	13.65	1.44292	10.69	64.2857	0.716667	0.302905	2.36598	0	0	1
V182	103.25	105.75	50.3	10.5	34.32	19.13	0.56	53.45	0.36	19.95	2.55	10.81	18.05	1.66975	50.85	NA	0.826857	0.268905	3.07491	1	5	1
V183	103	79.95	15.4	18	25.63	37.07	1.44	62.69	0.59	17.42	5.36	6.82	16.03	2.35044	93.2	56.117	0.66719	0.342048	1.95058	1	9	3
V184	121	98.65	29.6	11	26.19	29.67	1.13	55.86	0.53	17.13	7.83	9.38	16.26	1.73348	135.35	61.472	0.779667	0.305952	2.54833	0	1	1
V185	96.25	95.1	32	10.5	20.42	24.95	1.22	45.37	0.55	18.36	4.83	8.81	13.85	1.57208	88.75	NA	0.72	0.297952	2.41649	0	3	0
V186	115	95.5	43	10.5	21.91	24.51	1.11	46.42	0.53	17.62	4.73	8.05	14.8	1.83851	83.42	56.7066	0.81219	0.318429	2.55062	0	0	3
V187	108	96.55	53.6	12	22.49	34.34	1.54	56.83	0.61	16.71	7.12	9.52	19.8	2.07983	118.99	50.0189	0.738246	0.330328	2.23489	3	9	0
V188	91.5	82.2	26.5	9	16.17	21.45	1.37	37.62	0.57	16.47	6.38	7.95	18.21	2.29057	105	52.149	0.640857	0.331476	1.93334	5	9	1
V189	90.5	74.75	18	10.5	14.85	18.17	1.23	33.02	0.55	14.61	5.06	7.28	11.96	1.64286	73.33	23.9744	0.635762	0.33319	1.9081	3	9	3
V190	109	87.3	72.3	7.5	17.1	16.99	0.99	34.09	0.5	17.81	4.89	7.96	13.67	1.71734	87.24	24.2235	0.721619	0.309714	2.32995	0	0	0
V191	100.75	88.8	36.1	11.5	22.77	32.48	1.43	55.25	0.59	22.29	5.05	8.98	20.45	2.27728	112.43	42.6473	0.738762	0.28919	2.55459	0	5	0
V192	102.25	89.15	22	8.5	23.64	20.75	0.89	44.38	0.47	17.7	5.2	8.79	14.09	1.60296	92.31	43.6877	0.603143	0.355619	1.69604	0	0	1
V193	90	78.35	19.6	16	28.84	25.27	0.87	54.11	0.46	14.9	4.24	5.9	9.86	1.67119	63.25	35.7743	0.641905	0.358905	1.78851	5	9	3
V194	99	NA	NA	NA	NA	NA	NA	NA	NA	NA	NA	NA	NA	NA	NA	51.8995	0.637381	0.351714	1.81221	3	3	1
V195	96.75	78.9	25	12	18.87	17.87	0.95	36.74	0.49	15.78	3.97	7.18	9.01	1.25487	63.14	39.2127	0.632048	0.32919	1.92001	0	3	3
V196	98	75.25	30.7	13	16.68	25.07	1.51	41.74	0.6	14.44	5.79	7.67	12.48	1.62712	83.56	23.1085	0.585571	0.335952	1.74302	0	7	5
V197	86	76.3	34.7	14.5	15.9	18.08	1.16	33.97	0.53	14.55	4.34	5.28	7.54	1.42803	63.19	40.7025	0.645333	0.329952	1.95584	0	1	0
V198	99	86.75	23.1	7.5	15.85	20.38	1.31	36.22	0.56	16.97	5.84	8.42	17.14	2.03563	98.94	55.7954	0.661286	0.327998	2.01613	0	5	3
V199	100.5	92.55	35.3	10	22.72	34.59	1.52	57.31	0.6	24.82	5.81	10.25	26.6	2.59512	144.35	NA	0.696111	0.302111	2.30416	0	5	5
V200	91.75	84.95	20.7	10.5	16.06	23.11	1.45	39.17	0.59	17.68	5.21	8.45	15.27	1.8071	92.13	48.288	0.692286	0.307381	2.25221	0	5	3
V201	99.5	98.85	46.1	11.5	26.2	30.6	1.18	56.8	0.54	21.57	5.23	8.71	22.05	2.53157	113	NA	0.766905	0.287143	2.67081	0	5	3
V202	105	98.3	46.8	10.5	29.05	34.05	1.18	63.1	0.54	23.91	6.25	10.26	33.74	3.2885	149.78	NA	0.740048	0.29881	2.47665	0	1	1
V203	103.5	84.4	30.6	11.5	21.9	25.9	1.18	47.8	0.54	20.37	4.06	8.94	12.08	1.35123	82.68	NA	0.779095	0.292429	2.66422	1	7	7
V204	100.75	93.25	36.6	11.5	20.8	24.35	1.17	45.15	0.54	19.5	4.53	8.78	14.1	1.60592	88.25	NA	0.749381	0.288857	2.5943	3	5	3
V205	102.5	101.95	45.9	12.5	28.25	33.8	1.2	62.05	0.54	21.44	5.06	9.28	20.65	2.22522	108.6	NA	0.802571	0.287429	2.79225	0	7	3
V206	106.75	84.75	51	15	23.24	28.98	1.25	52.22	0.55	20.42	4.45	8.9	15.9	1.78652	90.83	NA	0.766095	0.282286	2.7139	3	5	5
V207	98.3333	NA	NA	NA	NA	NA	NA	NA	NA	NA	NA	NA	NA	NA	NA	NA	0.633095	0.336048	1.88395	0	1	3
V208	98	89.15	52.5	13.5	21.17	30.3	1.43	51.47	0.59	20.3	4.11	9.87	11.97	1.21277	83.4	NA	0.739429	0.298619	2.47616	0	3	1
V209	106.667	81.35	44.4	12.5	18.98	25.1	1.34	44.08	0.57	18.99	4.56	9.04	13.22	1.46239	86.5	NA	0.754286	0.284857	2.64794	0	9	7
V210	94.3333	85.1	54.1	13	25.96	27.35	1.06	53.3	0.51	18.49	4.6	8.05	15.3	1.90062	85.11	NA	0.700667	0.298476	2.34748	3	9	3
V211	NA	89	41.5	12.5	17.33	23.14	1.35	40.47	0.57	18.68	4.39	8.4	12.34	1.46905	82.05	NA	0.727857	0.283286	2.56934	1	1	0
V212	102	80.65	54.4	15.5	25.72	42.02	1.63	67.74	0.62	17	6.4	8.78	20.97	2.38838	108.78	NA	0.635714	0.349714	1.81781	3	9	3
V213	89.6667	90.35	56.1	9	13.7	18.37	1.33	32.07	0.57	17.03	4.25	7.4	14.18	1.91622	72.4	NA	0.701857	0.323524	2.16941	7	9	5
V214	NA	87.35	50.2	9.5	16.89	20.65	1.32	37.53	0.55	17.31	4.77	7.57	13.98	1.84676	82.49	NA	0.643952	0.338619	1.9017	1	7	5
V215	89.3333	88.8	34.8	6.5	14.71	17.11	1.17	31.82	0.54	18.16	5.06	8.12	15.6	1.92118	91.98	NA	0.736905	0.332476	2.21641	0	5	5
V216	94.6667	73.5	31	10	24.2	18	0.74	42.2	0.43	16.74	4.67	7.85	10.4	1.32484	78.19	NA	0.682952	0.298476	2.28813	0	7	1
V217	NA	83.45	32	7.5	17.6	20.35	1.16	37.95	0.54	21.41	4.6	9.22	15.46	1.67679	98.58	NA	0.716714	0.32481	2.20657	0	5	3
V218	92	91.25	27.1	11	24.2	25.1	1.04	49.3	0.51	16.54	4.85	8.46	13.03	1.54019	80.11	NA	0.61681	0.349429	1.76519	0	5	5
V219	NA	84.75	45.6	10	18.95	22.75	1.23	41.7	0.55	17.19	5.26	9.25	14.45	1.56216	90.4	NA	0.620524	0.341857	1.81516	0	3	3
V220	NA	78.5	24.3	10.5	14.9	21.85	1.46	36.75	0.59	15.57	5.05	6.93	13.3	1.91919	78.74	NA	0.638952	0.35919	1.77887	0	3	1
V221	99	79.5	25.1	11	19.85	25.9	1.31	45.75	0.57	17.07	5.06	7.86	13.32	1.69466	86.5	NA	0.662857	0.340619	1.94604	0	0	0
V222	97	82.75	23.6	10	13.9	16.55	1.19	30.45	0.54	14.73	4.52	6.58	11.1	1.68693	66.6	NA	0.642286	0.344286	1.86556	0	3	3
V223	104.333	94.25	62.4	10.5	20.35	21.3	1.05	41.65	0.51	18.48	4.09	6.83	13.54	1.98243	75.64	NA	0.718714	0.327048	2.19758	0	0	0
V224	97.6667	87.5	27.9	11.5	20.5	23.1	1.13	43.6	0.53	15.82	5.06	6.68	14.22	2.12874	79.6	NA	0.630737	0.351458	1.79463	0	1	1
V225	97	86.35	24	12.5	21.9	24.05	1.1	45.95	0.52	14.33	5.13	7.2	11.83	1.64306	73.55	NA	0.647095	0.332905	1.94378	0	3	3
V226	89.6667	92.65	47.6	9.5	19.15	29.05	1.51	48.2	0.6	18.51	6.21	9.71	21.29	2.19258	114.87	NA	0.712048	0.322048	2.211	0	1	1
V227	96	74.2	25.7	20	25	21.7	0.89	46.7	0.47	15.4	3.65	5.6	8.94	1.59643	56.2	NA	0.637762	0.327667	1.94637	0	7	7
V228	100.75	89.15	26.6	12	28.9	48.65	1.69	77.55	0.63	24.64	5.93	12.27	25.88	2.10921	146.09	54.7331	0.714524	0.347714	2.05492	0	3	1
V229	100.25	108.5	63.1	13	44.75	38.4	0.86	83.15	0.46	20.29	5.59	7.94	22.16	2.79093	113.27	31.7409	0.662381	0.324619	2.04049	0	3	1
V230	100.75	100.85	54.5	5.5	22.5	13.75	0.61	36.25	0.38	19.06	5.02	7.07	19.18	2.71287	95.3	51.4778	0.662143	0.33181	1.99555	0	3	5
V231	100.75	103.1	55	11.5	27.7	30.9	1.13	58.6	0.53	19.81	5.08	7.09	19.69	2.77715	100.59	36.735	0.664095	0.326571	2.03354	0	1	1
V232	105.5	95.8	44.9	12.5	33.6	31.75	0.95	65.35	0.49	20.43	5.54	8.03	21.38	2.66252	113.17	66.2171	0.698095	0.339476	2.05639	0	0	0
V233	97.25	93.55	43.4	14	22.1	29.5	1.34	51.6	0.57	17.55	4.03	7.86	10.75	1.36768	70.85	35.5009	0.687333	0.367619	1.86969	5	5	5
V234	97	91.8	48.3	11.5	18.17	21.4	1.18	39.57	0.54	17.18	3.76	7.18	10.18	1.41783	64.62	31.7073	0.695095	0.367619	1.8908	5	5	7
V235	104.5	99.8	47.9	9	23.95	23.4	0.98	47.35	0.49	18.69	6.26	9.11	22.22	2.43908	117	NA	0.679238	0.314762	2.15794	0	1	3
V236	103.75	103.15	39.4	6.5	25.8	22.75	0.88	48.55	0.47	19.43	9.07	11.71	34.82	2.97353	176.36	NA	0.63619	0.352619	1.80419	0	1	1
V237	NA	97.8	67.6	10	20.45	29.15	1.42	49.6	0.59	18.41	6.1	9.16	19.91	2.17358	112.84	15.5128	0.650714	0.354333	1.83645	5	7	7
V238	NA	90.25	37.6	13	24.7	32.6	1.32	57.3	0.57	16.53	5.9	9.57	14.99	1.56635	97.21	20.6813	0.66319	0.335762	1.97518	5	9	7
V239	96.5	80.3	26.2	10	15.15	20.15	1.34	35.3	0.57	15.55	4.62	7.4	9.95	1.34459	71.9	35.8314	0.641762	0.338714	1.8947	1	5	1
V240	NA	94.25	64.3	7	22.5	22.55	1.01	45.05	0.5	18.81	5.58	8	19.9	2.4875	105.21	24.5318	0.686619	0.350286	1.96017	0	5	5
V241	NA	84.3	47.2	15	44.03	47.98	1.09	92.01	0.52	18.02	6.22	7.33	19.47	2.65621	112.13	45.704	0.703	0.34919	2.01323	0	1	5
V242	100.667	85.8	49.6	12	31.04	38.98	1.25	70.01	0.56	18.31	6.59	8.14	22.67	2.78501	120.81	NA	0.695385	0.372348	1.86757	3	5	5
V243	NA	94.65	55.8	13.5	36.81	44.19	1.21	81	0.55	18.37	6.91	7.91	21.73	2.74716	126.9	NA	0.664571	0.325095	2.04424	0	1	5
V244	103.5	97.1	49	12	32.22	44.98	1.41	77.2	0.58	20.6	7.15	8.9	27.86	3.13034	147.22	NA	0.689333	0.343095	2.00916	0	1	5
V245	98.6667	89	36.6	8	20.55	24.25	1.19	44.8	0.54	18.26	5.93	9.1	16.78	1.84396	109.19	NA	0.626429	0.347429	1.80304	0	1	3
V246	100	98.3	61.1	12.5	33.93	34.81	1.01	68.74	0.5	19.75	5.89	8.31	19.27	2.31889	116.7	NA	0.679238	0.335571	2.02412	3	7	0.5
V247	NA	95.75	58.5	11	38.88	43.04	1.11	81.91	0.53	20.14	7.54	9.93	27.18	2.73716	151.95	NA	0.684	0.342857	1.995	0	1	0
V248	97	91.65	40.5	10	22.11	34.99	1.58	57.1	0.61	16.6	7.96	9.69	20.86	2.15273	131.96	NA	0.631667	0.351952	1.79475	5	5	5
V249	100.333	93.5	35.2	13	32.44	26.33	0.81	58.77	0.45	16.66	5.65	9.81	12	1.22324	94.12	NA	0.64081	0.334476	1.91586	5	3	5
V250	97.6667	93.9	55.3	15	40.52	48.61	1.2	89.12	0.55	19.01	6.66	9.17	24.33	2.65322	126.53	NA	0.62519	0.335048	1.86597	0	1	5
V251	110.333	78.35	53.9	15.5	36.37	40.93	1.13	77.3	0.53	18.55	5.92	9.44	17.13	1.81462	109.65	NA	0.652048	0.339667	1.91967	0	3	0
V252	100	78.9	38.3	18.5	27.23	35.43	1.3	62.66	0.57	15.1	5.14	5.85	14.12	2.41368	77.56	49.389	0.649952	0.355667	1.82742	0	7	7
V253	97.6667	99.35	36.2	17	32.15	40.6	1.3	72.74	0.56	17.85	6.01	9.18	21.71	2.36492	107.59	NA	0.618952	0.357524	1.73122	5	5	7
V254	99.75	96.15	31.2	14.5	20.86	34.21	1.61	55.07	0.62	17.32	6.68	7.51	21.51	2.86418	115.75	34.2211	0.637333	0.34581	1.84302	5	5	7
V255	101	93.25	28	14.5	29.52	35.38	1.21	64.9	0.55	16.41	6.19	9.22	14.85	1.61063	101.17	NA	0.670286	0.339476	1.97447	3	7	7
V256	99.3333	91.45	42.6	12	25.78	27.95	1.09	53.73	0.52	16.96	5.57	8.02	15.24	1.90025	94.5	NA	0.649381	0.341714	1.90036	0	1	3
V257	100	87.35	28.4	12.5	25.93	30.77	1.19	56.7	0.54	17.18	5.28	7.83	14.42	1.84163	90.65	NA	0.687	0.362143	1.89704	0	1	7
V258	104.333	95.6	30.5	12.5	29	32.42	1.09	61.42	0.52	19.12	5.41	8.45	17.89	2.11716	103.55	NA	0.660762	0.333571	1.98087	0	0	0
V259	NA	84.8	32.9	12.5	23.16	27.14	1.17	50.3	0.54	16.42	5.33	8.48	12.96	1.5283	87.33	NA	0.640048	0.341714	1.87305	3	7	7
V260	99.6667	89.85	37.3	11.5	23.27	29.22	1.25	52.49	0.56	17.86	5.06	7.6	14.28	1.87895	90.45	NA	0.687905	0.36219	1.89929	0	5	7
V261	107	98.65	53	13.5	30.79	24.71	0.8	55.5	0.44	18	4.29	7.83	11.21	1.43167	77.11	NA	0.66219	0.332238	1.99312	0	3	3
V262	96.25	84	18.3	11.5	19.55	25.13	1.3	44.68	0.56	15.25	5.26	9.57	11.19	1.16928	80.23	57.5436	0.663667	0.343905	1.9298	0	1	3
V263	101.75	95.8	49.3	10	21.99	26.96	1.22	48.95	0.55	17.75	5.61	10.08	13.85	1.37401	99.83	NA	0.685742	0.370555	1.85058	0	3	5
V264	98	90.1	18.3	18.5	32.73	43.31	1.32	76.03	0.57	17.39	4.72	7.33	14.91	2.03411	82.13	NA	0.72219	0.364619	1.98067	0	0	0
V265	105	95.35	14.2	10	33.43	36.7	1.1	70.13	0.52	18.62	10	11.41	30.22	2.64855	185.37	NA	0.624375	0.325542	1.91796	0	1	0
V266	103.333	86.25	44.4	15.5	24.69	43.33	1.76	68.02	0.64	17.06	6.36	7.67	21.26	2.77184	108.52	NA	0.663667	0.335381	1.97884	0	3	3
V267	101.667	89.65	30.3	12	26.5	31.86	1.19	58.35	0.54	18.28	5.47	8.09	16.09	1.98888	99.81	NA	0.696333	0.338	2.06016	0	1	3
V268	109	94.45	33.4	11	24.14	22.76	0.94	46.89	0.48	18.42	4.4	7.53	11.83	1.57105	81.17	NA	0.66381	0.341524	1.94367	0	3	0
V269	NA	95.45	30.4	14	45.21	25.43	0.56	70.64	0.36	18.13	3.81	7.64	11.83	1.54843	68.96	NA	NA	NA	NA	NA	NA	NA
V270	NA	97	20.5	12.5	43.49	55.15	1.27	98.63	0.56	20.85	9.28	12.14	40.12	3.30478	193.29	NA	0.603571	0.326048	1.85118	0	0	0
V271	NA	90.15	32.5	11	34.59	52.79	1.54	87.38	0.61	22.74	7.91	11.92	31.25	2.62164	179.88	NA	0.733143	0.344095	2.13064	0	3	5
V272	100.333	86.75	52.9	11	23.31	23.38	1.01	46.68	0.5	18.52	4.79	9.04	14.44	1.59735	88.42	NA	0.646238	0.362524	1.78261	0	3	5
V273	109	95.1	14.7	7.5	23.97	16.37	0.7	40.33	0.41	17.82	6.23	12.14	13.87	1.1425	111.13	NA	0.646286	0.340857	1.89606	0	0	3
V274	107	89.9	35	17.5	36.7	46.74	1.27	83.44	0.56	17.62	5.38	10.14	15.76	1.55424	94.75	NA	0.640238	0.362095	1.76815	3	5	3
V275	97.6667	82.4	30	10	20.71	21.81	1.06	42.52	0.51	17.64	4.72	8.69	12.7	1.46145	83.32	NA	0.660429	0.328667	2.00942	0	0	5
V276	98.6667	86.95	27.3	9.5	16.59	17.34	1.05	33.93	0.51	14.22	5.05	7.15	12.61	1.76364	71.83	NA	0.65181	0.346381	1.88177	3	3	3
V277	95.6667	NA	NA	NA	NA	NA	NA	NA	NA	NA	NA	NA	NA	NA	NA	NA	0.672048	0.306476	2.19282	0	3	3
V278	103.667	94.7	22.8	9	24.08	23.27	0.97	47.34	0.49	18.41	6.21	9.73	13.16	1.35252	115.31	NA	0.626143	0.332952	1.88058	3	3	3
V279	94	87.85	30	12	22.24	27.69	1.25	49.93	0.56	15.83	5.21	7.88	17.09	2.16878	82.44	NA	0.710143	0.362667	1.95811	1	9	5
V280	98.5	88.3	21.7	11.5	22.01	27.31	1.26	49.32	0.55	16.25	5.88	9.02	17.92	1.9867	95.61	44.6813	0.623524	0.349571	1.78368	5	7	5
V281	97.6667	84.95	34.2	12	27.21	37.41	1.37	64.61	0.58	18	7	7.79	22.92	2.94223	125.79	NA	0.689143	0.34319	2.00805	0	1	1
V282	104.333	85.7	31.6	9.5	20.86	26.07	1.25	46.93	0.56	17.01	6.69	9.83	19.39	1.97253	113.72	NA	0.655095	0.337905	1.9387	0	1	1
V283	104.667	90.4	17.6	14.5	26.69	32.85	1.23	59.54	0.55	16.98	5.51	8.83	14.36	1.62627	93.46	NA	0.646714	0.331952	1.94821	0	1	5
V284	106.667	86.75	29.7	11	17.81	23.02	1.3	40.83	0.56	15.2	5.17	8.18	11.09	1.35575	78.64	NA	0.643	0.350524	1.8344	3	1	3
V285	105	86.8	36.2	12.5	25.74	25.89	1.01	51.62	0.5	16.68	4.81	8.8	9.59	1.08977	80.29	NA	0.683143	0.341	2.00335	0	1	3
V286	98	78.95	24.8	10.5	17.67	20.47	1.17	38.14	0.54	16.54	5.29	7.83	10.25	1.30907	78.15	NA	0.649476	0.328905	1.97466	0	3	5
V287	102.667	80.8	48.8	13.5	20.29	31.03	1.53	51.32	0.6	14.9	6.4	6.67	18.62	2.7916	95.34	NA	0.641286	0.341	1.8806	3	1	3
V288	106.667	93.15	49.2	5.5	23.22	19.66	0.85	42.88	0.46	19.24	7.95	11.7	31.15	2.66239	152.6	NA	0.629667	0.362667	1.73621	3	5	3
V289	102.333	92.35	30.2	7	22.21	17.81	0.8	40.02	0.45	16.65	3.21	10.48	15	1.4313	96.75	NA	0.66995	0.353488	1.89526	3	7	5
V290	99.6667	88.25	24	14	26.76	28.73	1.07	55.49	0.52	16.71	3.29	8.25	11.36	1.37697	79.07	NA	0.615857	0.348381	1.76777	0	3	3
V291	101.667	86.9	24.8	14	20.37	31.48	1.54	51.85	0.61	17.86	3.54	9.89	11.06	1.1183	87.86	NA	0.679524	0.339286	2.00281	0	5	7
V292	107.333	94.05	31.58	10.5	27.2	13.25	0.51	40.45	0.31	16.35	2.95	5.75	9.55	1.66087	50.11	NA	0.72019	0.335095	2.14921	5	9	5
V293	101.333	91.15	30.8	7	22.77	15.61	0.68	38.38	0.4	14.06	6.67	8.04	20.9	2.5995	93.42	NA	0.658476	0.361762	1.82019	5	3	5
V294	105.333	94.85	40	12	30.68	27.89	0.91	58.57	0.48	16.87	5.66	8.54	16.17	1.89344	95.46	NA	0.68419	0.337571	2.0268	5	9	5
V295	101.333	98.2	48.3	10	28.2	27.38	0.99	55.58	0.5	18.71	6.71	9.03	23.6	2.61351	125.47	NA	0.711524	0.306429	2.32199	5	9	3
V296	97.3333	95.15	56.1	15.5	21.13	25.8	1.23	46.93	0.55	18.22	3.72	7.38	11.15	1.51084	67.7	NA	0.72981	0.305381	2.38983	5	5	1
V297	104.667	92.5	26.4	15	36.1	28.55	0.79	64.65	0.44	16.66	4.92	8.73	13.93	1.59565	82	NA	0.646286	0.340619	1.89739	3	3	5
V298	100.667	NA	NA	NA	NA	NA	NA	NA	NA	NA	NA	NA	NA	NA	NA	NA	0.64681	0.331095	1.95355	0	0	1
V299	103	93.2	39.6	17	31.88	22.58	0.7	54.46	0.41	18.41	3.59	5.53	11.35	2.05244	66.11	NA	0.682	0.282762	2.41192	0	7	0
V300	94	84.75	21.4	13.5	22.96	28.63	1.25	51.59	0.55	18.14	4.26	6.7	14.12	2.10746	77.37	35.9955	0.653	0.335762	1.94483	0	7	7
V301	94.3333	85.85	39.6	10.5	21.7	37.25	1.72	58.95	0.63	20.2	6.79	9.31	26.93	2.89259	137.29	NA	0.671762	0.331286	2.02774	5	9	7
V302	98	83.35	45	10.5	17.5	29.5	1.7	47	0.63	18.21	6.6	10.16	22.47	2.21161	120.18	NA	0.652602	0.309498	2.10858	1	7	0
V303	99.6667	88.2	33	13	18.35	24.35	1.33	42.7	0.57	17.07	4.18	6.96	9.88	1.41954	71.46	NA	0.645476	0.342381	1.88526	1	5	5
V304	101	86.5	25.5	12	21.45	26.35	1.23	47.8	0.55	15.76	5.1	7.83	12.73	1.6258	80.47	NA	0.665095	0.349095	1.9052	0	1	3
V305	97	84.55	37.4	9	16.5	24.25	1.45	40.75	0.59	18.79	5.71	9.06	18.96	2.09272	107.28	NA	0.68281	0.317286	2.15203	0	1	1
V306	101.333	85	39.6	9.5	16.4	22	1.34	38.4	0.57	16.96	4.93	7.76	12.82	1.65206	83.31	NA	0.665286	0.362619	1.83467	0	3	1
V307	100	90	42	13	18.75	28.95	1.54	47.7	0.61	18.89	5.38	8.23	18.15	2.20535	101.62	NA	0.651524	0.311476	2.09173	0	0	3
V308	95.5	96.7	63.2	11	23.05	31.35	1.36	54.4	0.58	19.34	5.57	10.09	18.49	1.83251	107.85	51.369	0.650714	0.326476	1.99314	0	5	5
V309	95.5	96.15	53.7	13	30.95	27.45	0.89	58.4	0.47	16.25	4.29	6.77	12.15	1.79468	69.69	14.6739	0.681757	0.362895	1.87866	0	1	3
V310	98.3333	86.1	23.9	6.5	17.2	20.8	1.21	38	0.55	20.12	5.97	12.02	21.15	1.75957	120.23	NA	0.65481	0.346333	1.89069	5	7	5
V311	93.3333	85.35	17.5	11	21.35	19	0.89	40.35	0.47	14.15	4.96	7.01	13.08	1.86591	70.12	NA	0.661654	0.344031	1.92324	0	5	5
V312	98.6667	92.25	28.1	12	19.8	26.95	1.37	46.75	0.58	18.46	4.62	7.69	13.24	1.72172	85.3	NA	0.664476	0.335714	1.97929	5	7	5
V313	94.3333	97.15	29.3	8	18.4	26.2	1.43	44.6	0.59	19.37	6.39	10.81	23.38	2.16281	124	NA	0.660667	0.330524	1.99885	0	0	3
V314	97.3333	100.5	45.1	10.5	23.65	29.6	1.25	53.25	0.56	19.11	5.75	10.08	20.61	2.04464	109.9	NA	0.67919	0.326143	2.08249	0	5	3
V315	104	94.45	34.4	12	21.2	26.8	1.26	48	0.56	17.4	5.25	9.17	16.08	1.75354	91.38	NA	0.65819	0.339238	1.9402	3	3	5
V316	104	88.85	41.4	15	24.55	33.79	1.38	58.34	0.58	16.86	5.01	7.93	12.23	1.54224	84.5	NA	0.656476	0.337095	1.94745	0	3	3
V317	103.667	92.95	28	8.5	19.9	21.54	1.09	41.44	0.52	16.85	6.39	9.01	18.6	2.06437	108.39	NA	0.665524	0.342952	1.94057	5	9	5
V318	86.25	76.3	19.7	13	15.41	14.76	1.05	30.17	0.5	14.53	3.57	5.36	7.12	1.32836	51.98	NA	0.655286	0.348571	1.87992	5	9	5
V319	85.75	70.3	16.5	8	15.3	12.62	0.84	27.92	0.45	14.69	4.11	4.63	9.56	2.06479	60.38	48.2456	0.673571	0.339524	1.98387	5	9	5
V320	88	77.8	24.6	15.5	21.49	25.35	1.17	46.84	0.54	15.32	4.1	6.06	8.35	1.37789	62.91	54.9336	0.691952	0.348667	1.98457	5	7	5
V321	92	89.3	24	15	26.5	26.55	1	53.05	0.5	17.82	3.67	5.37	13.32	2.48045	65.38	NA	0.695857	0.334619	2.07955	5	9	5
V322	109	89.75	12.5	5	23.6	9.55	0.41	33.15	0.29	15.2	6.88	9.17	22.08	2.40785	105.46	NA	0.74919	0.301952	2.48115	0	7	0
V323	107	99	26.8	10.5	29.65	23.65	0.79	53.3	0.44	16.72	5.79	7.68	18.03	2.34766	97.18	NA	0.67819	0.374524	1.81081	0	0	0
V324	108	86.6	32.8	15	22.2	25.55	1.15	47.75	0.54	16.38	4.89	8.51	12.85	1.50999	80.03	NA	0.625095	0.332	1.88282	0	0	3
V325	101.667	85.85	13.3	12	35.5	37.65	1.07	73.15	0.52	15.8	8.24	11.48	24.4	2.12544	130.16	NA	0.68719	0.363238	1.89185	5	3	0
V326	107.333	NA	NA	NA	NA	NA	NA	NA	NA	NA	NA	NA	NA	NA	NA	NA	0.678905	0.336	2.02055	5	7	5
V327	115	NA	NA	NA	NA	NA	NA	NA	NA	NA	NA	NA	NA	NA	NA	NA	0.667	0.358238	1.86189	3	5	0
V328	109.667	NA	NA	NA	NA	NA	NA	NA	NA	NA	NA	NA	NA	NA	NA	NA	0.653714	0.356857	1.83187	0	5	0
V329	105	92.9	12.7	10.5	29.35	24.8	0.87	54.15	0.46	17.32	6.71	11.27	20.83	1.84827	116.36	NA	0.690524	0.337476	2.04614	5	7	5
V330	NA	NA	NA	NA	NA	NA	NA	NA	NA	NA	NA	NA	NA	NA	NA	NA	0.708905	0.318524	2.22559	0	3	0
V331	110	NA	NA	NA	NA	NA	NA	NA	NA	NA	NA	NA	NA	NA	NA	NA	0.705429	0.342571	2.05922	5	3	0
V332	105.333	NA	NA	NA	NA	NA	NA	NA	NA	NA	NA	NA	NA	NA	NA	NA	0.669571	0.335619	1.99503	5	5	5
V334	115	NA	NA	NA	NA	NA	NA	NA	NA	NA	NA	NA	NA	NA	NA	NA	0.864524	0.301381	2.86854	NA	NA	NA
V335	98.6667	NA	NA	NA	NA	NA	NA	NA	NA	NA	NA	NA	NA	NA	NA	NA	0.683499	0.351365	1.94527	NA	NA	NA
V336	104	NA	NA	NA	NA	NA	NA	NA	NA	NA	NA	NA	NA	NA	NA	NA	0.692	0.3486	1.98508	5	5	0
V337	NA	NA	NA	NA	NA	NA	NA	NA	NA	NA	NA	NA	NA	NA	NA	NA	0.714583	0.35	2.04167	NA	NA	NA
V338	113.667	NA	NA	NA	NA	NA	NA	NA	NA	NA	NA	NA	NA	NA	NA	NA	0.707083	0.336917	2.09869	NA	NA	NA
V339	NA	89.65	23.6	19	41.65	26.6	0.64	68.25	0.39	19.4	4.25	8.79	12.34	1.40387	82.42	NA	0.710889	0.351056	2.025	3	5	3
V340	113.667	NA	NA	NA	NA	NA	NA	NA	NA	NA	NA	NA	NA	NA	NA	NA	0.669667	0.347417	1.92756	NA	NA	NA
V341	NA	100.3	37.2	15	39.05	25.9	0.66	64.95	0.4	20.43	5.63	10.41	23.02	2.21134	114.98	NA	0.6734	0.330867	2.03526	3	5	3
V342	111.333	99.78	27.8	9.5	33.9	14.45	0.42	48.35	0.3	16.28	5.49	9.97	14.51	1.45537	89.38	NA	0.674714	0.340143	1.98362	0	5	1
V343	106.667	NA	NA	NA	NA	NA	NA	NA	NA	NA	NA	NA	NA	NA	NA	NA	0.679429	0.338619	2.00647	3	5	5
V344	111	99.25	35.1	6	22.1	11.05	0.55	33.15	0.35	17.54	5.53	8.83	16.13	1.82673	96.81	NA	0.77919	0.343238	2.27012	1	0	0
V345	110.333	NA	NA	NA	NA	NA	NA	NA	NA	NA	NA	NA	NA	NA	NA	NA	0.669111	0.324278	2.06339	3	1	1
V346	107.667	72.5	37.6	14.5	20.13	19.97	0.96	40.1	0.49	15.86	5.34	9.34	12.89	1.38009	84.57	NA	0.710889	0.374889	1.89627	3	7	3
V347	90.5	84.85	42.4	12.5	25.65	16.81	0.66	42.46	0.39	13.55	3.56	6.09	6.66	1.0936	48.29	NA	0.630333	0.365429	1.72492	0	7	5
V348	96.6667	98.1	72.6	13.5	23.62	22.98	0.97	46.6	0.49	19.12	4.67	7.41	16.07	2.16869	89.29	NA	0.698476	0.338667	2.06243	0	3	5
V349	102	112.25	49.8	9	17.44	14.72	0.83	32.16	0.45	18.44	5.48	11.01	14.61	1.32698	100.95	NA	0.666476	0.346476	1.92358	3	3	5
V350	107.333	132.35	75.7	9.5	27.54	26.76	0.97	54.3	0.49	21.2	1.24	13.52	22.85	1.69009	25.6	NA	0.669857	0.332476	2.01475	5	5	5
V351	93.6667	96.65	35.9	9	16.1	20.15	1.19	36.25	0.53	18.99	5.17	9.24	17.16	1.85714	98.37	52.381	0.64019	0.363571	1.76084	1	7	5
V352	103.333	109.55	50.4	12	33.5	20.35	0.63	53.85	0.37	18.4	4.41	8.88	13.54	1.52477	81.25	NA	0.666611	0.329611	2.02242	1	1	1
V353	108	107.75	38.4	13	34.35	30.9	0.9	65.25	0.47	17.84	6.91	9.63	22.62	2.34891	123.31	NA	0.624611	0.327444	1.90753	5	7	5
V354	106.333	98.85	37.1	13.5	25.35	27.1	1.07	52.45	0.52	16.88	5.4	9.09	15.93	1.75248	91.33	NA	0.641444	0.335611	1.91127	3	5	5
V355	108.333	101.25	43	12.5	32.3	27.95	0.87	60.25	0.46	19.23	5.47	9.78	16.9	1.72802	105.17	NA	0.650111	0.326389	1.99183	1	1	3
V356	107.667	NA	NA	NA	NA	NA	NA	NA	NA	NA	NA	NA	NA	NA	NA	NA	0.636556	0.330556	1.92571	0	7	5
V357	NA	103	53	13.5	35.25	30.1	0.88	65.35	0.47	19.33	5.89	8.48	21.19	2.49882	113.76	NA	0.662389	0.336	1.9714	5	5	7
V358	105	89.3	42.1	9.5	19.15	20.3	1.07	39.45	0.52	17.86	5.61	10.48	14.29	1.36355	100.2	NA	0.673302	0.337655	1.99405	5	5	5
V359	105.333	103.55	73.4	14	25.5	28.85	1.14	54.35	0.53	18.26	5.11	8.32	16.42	1.97356	93.26	NA	0.619333	0.341333	1.81445	3	7	0
V360	92	96.4	53.3	12	22.75	30.8	1.35	53.55	0.57	19.07	6.36	8.61	22.38	2.5993	121.24	NA	0.651167	0.297444	2.1892	3	9	7
V361	91.3333	NA	NA	NA	NA	NA	NA	NA	NA	NA	NA	NA	NA	NA	NA	44.4596	0.616619	0.358429	1.72034	0	7	0
V362	93.5	NA	NA	NA	NA	NA	NA	NA	NA	NA	NA	NA	NA	NA	NA	NA	0.617952	0.344	1.79637	0	5	5
V363	NA	89.95	26.9	11	24.61	22	0.89	46.61	0.47	17.44	5.15	10.05	13.33	1.32637	89.73	NA	0.650389	0.3235	2.01048	5	7	1
V364	95	91.25	21.9	12.5	15.53	23.85	1.54	39.38	0.61	16.52	5.07	9.16	13.56	1.48035	83.76	45.613	0.623095	0.35219	1.7692	3	7	5
V365	104	104	34.7	12	29.43	29.78	1.01	59.21	0.5	17.53	6.56	10.49	20.86	1.98856	114.95	NA	0.656722	0.337556	1.94552	3	5	5
V366	103.667	NA	NA	NA	NA	NA	NA	NA	NA	NA	NA	NA	NA	NA	NA	NA	0.626556	0.328111	1.90958	0	3	1
V367	109.333	86.9	42.3	10.5	20.87	22.92	1.07	43.79	0.51	18.65	7.95	12.51	26.82	2.14388	148.31	NA	0.644778	0.336556	1.91581	3	7	1
V368	101.667	NA	NA	NA	NA	NA	NA	NA	NA	NA	NA	NA	NA	NA	NA	NA	0.670905	0.339476	1.97629	5	7	3
V369	110	NA	NA	NA	NA	NA	NA	NA	NA	NA	NA	NA	NA	NA	NA	NA	0.636667	0.338389	1.88146	5	5	0
V370	104.333	NA	NA	NA	NA	NA	NA	NA	NA	NA	NA	NA	NA	NA	NA	NA	0.66281	0.325524	2.03613	5	7	5
V371	102	115.8	62.4	14	25.17	23.96	0.98	49.13	0.49	17.65	4.9	10.6	11.95	1.12736	86.62	NA	0.700667	0.297048	2.35877	0	3	1
V372	106	107.95	48.9	16	37.23	31.15	0.83	68.38	0.45	18.19	5.61	10.82	15.69	1.45009	102	NA	0.67481	0.339095	1.99003	1	3	3
V373	114	135.3	52.3	7.5	37.09	20.74	0.56	57.82	0.36	24.87	7.57	14.08	37.12	2.63636	188.45	NA	0.730111	0.327278	2.23086	NA	NA	NA
V374	119	NA	NA	NA	NA	NA	NA	NA	NA	NA	NA	NA	NA	NA	NA	NA	0.709333	0.356444	1.99002	NA	NA	NA
V375	110.667	103.55	55.5	17	37.1	30.6	0.82	67.7	0.45	19.19	4.61	8.28	13.04	1.57488	88.31	NA	0.692111	0.347722	1.99041	0	1	1
V376	115	NA	NA	NA	NA	NA	NA	NA	NA	NA	NA	NA	NA	NA	NA	NA	0.66713	0.338846	1.96883	NA	NA	NA
V377	108.333	95	54.3	11.5	28.25	21.28	0.75	49.53	0.43	19.69	5.07	8.61	16.98	1.97213	99.88	NA	0.681905	0.340952	2	0	0	1
V378	108	NA	NA	NA	NA	NA	NA	NA	NA	NA	NA	NA	NA	NA	NA	NA	NA	NA	NA	NA	NA	NA
V379	104.667	93.2	63.3	13	30.03	28.94	0.95	58.96	0.49	18.43	5.19	9.16	15.63	1.70633	95.63	NA	0.672	0.334889	2.00664	0	0	5
V380	104.333	84.05	29.8	14.5	20.88	22.77	1.08	43.64	0.52	15.96	4.16	8.33	10.42	1.2509	66.6	NA	0.639667	0.344	1.8595	0	0	0
V381	109.333	NA	NA	NA	NA	NA	NA	NA	NA	NA	NA	NA	NA	NA	NA	NA	0.667944	0.345778	1.93172	5	7	5
V382	114.667	NA	NA	NA	NA	NA	NA	NA	NA	NA	NA	NA	NA	NA	NA	NA	0.669333	0.322611	2.07474	0	0	0
V383	115.667	NA	NA	NA	NA	NA	NA	NA	NA	NA	NA	NA	NA	NA	NA	NA	0.668905	0.328571	2.0358	NA	NA	NA
V384	105.667	NA	NA	NA	NA	NA	NA	NA	NA	NA	NA	NA	NA	NA	NA	NA	0.654056	0.338889	1.93	NA	NA	NA
V385	116	NA	NA	NA	NA	NA	NA	NA	NA	NA	NA	NA	NA	NA	NA	NA	0.655375	0.314	2.08718	NA	NA	NA
V386	114.333	90.35	31.6	20.5	47	23.68	0.5	70.68	0.33	18.11	4.58	7.94	13.31	1.67632	82.85	NA	0.662167	0.341222	1.94057	NA	NA	NA
V387	112	86.6	28.8	17.5	43.82	29.66	0.67	73.48	0.4	18.62	6.06	9.82	19.17	1.95214	112.87	NA	0.671556	0.335389	2.00232	NA	NA	NA
V388	111.333	NA	NA	NA	NA	NA	NA	NA	NA	NA	NA	NA	NA	NA	NA	NA	0.644556	0.374	1.72341	0	0	0
V389	108.333	NA	NA	NA	NA	NA	NA	NA	NA	NA	NA	NA	NA	NA	NA	NA	0.683238	0.342	1.99777	3	0	0
V390	101.333	80	40.3	12	21.66	31.83	1.45	53.49	0.59	17.82	5.43	9.92	15.76	1.58871	96.7	NA	0.668429	0.330048	2.02525	1	3	0
V391	107.667	94.4	70.1	10.5	19.58	27.71	1.55	47.29	0.59	19.23	5.33	9.13	15.58	1.70646	102.18	NA	0.666444	0.339944	1.96045	5	0	0
V392	108.333	89.9	37.9	13.5	41.02	28.4	0.69	69.42	0.41	19.09	1.38	10.32	14.53	1.40795	26.29	NA	0.699556	0.363944	1.92215	0	5	1
V393	105	96.9	51.2	13	32.87	30.9	0.94	63.77	0.49	17.9	6.47	10.9	19.79	1.8156	115.98	NA	0.633556	0.3535	1.79224	5	3	1
V394	100.333	94.4	55.9	10.5	19.58	27.71	1.55	47.29	0.59	21.42	5.31	9.13	15.58	1.70646	113.8	NA	0.672556	0.352278	1.90916	0	0	0
V395	104.333	91.4	49.8	11	23.13	28.94	1.24	52.07	0.55	18.42	1.16	10.64	16.86	1.58459	21.36	NA	0.627056	0.338556	1.85215	3	3	0
V396	105	NA	NA	NA	NA	NA	NA	NA	NA	NA	NA	NA	NA	NA	NA	NA	0.666389	0.343333	1.94094	0	1	0
V397	107	NA	NA	NA	NA	NA	NA	NA	NA	NA	NA	NA	NA	NA	NA	NA	0.677333	0.317611	2.13259	0	1	1
V398	107	NA	NA	NA	NA	NA	NA	NA	NA	NA	NA	NA	NA	NA	NA	NA	0.660429	0.350571	1.88386	3	5	0
V399	111.333	NA	NA	NA	NA	NA	NA	NA	NA	NA	NA	NA	NA	NA	NA	NA	0.677167	0.332667	2.03557	NA	NA	NA
V400	115	NA	NA	NA	NA	NA	NA	NA	NA	NA	NA	NA	NA	NA	NA	NA	0.661833	0.327917	2.0183	NA	NA	NA
V401	106	80.8	46.2	10.5	17.36	26.4	1.52	43.76	0.6	18.15	6.23	10.21	18.85	1.84623	113.01	NA	0.644278	0.333556	1.93155	0	1	0
V402	115.667	99.7	29.3	11.5	40.63	19.39	0.48	60.02	0.32	20.11	7.04	11.61	22.84	1.96727	141.71	NA	0.66975	0.338	1.98151	NA	NA	NA
V403	106.667	98.25	45.7	10.5	33.1	29.48	0.89	62.58	0.47	17.88	6.02	8.05	19.52	2.42484	107.73	NA	0.673524	0.356238	1.89066	0	0	0
V404	92	80.85	27.3	12	15.39	23.05	1.48	38.44	0.6	16.47	4.29	6.88	11.41	1.65843	70.72	NA	0.665048	0.371952	1.78799	5	9	1
V405	104	100.4	42.1	12.5	27.59	29.37	1.06	56.96	0.51	18.23	6.22	9.08	20.74	2.28414	113.67	NA	0.647762	0.348238	1.86011	5	7	1
V406	106.667	88.05	50.3	9	22.59	23.05	1.04	45.64	0.51	18.98	6.47	9.12	23.58	2.58553	123.04	NA	0.657222	0.337278	1.94861	0	0	0
V407	108.333	94.65	41.8	8.5	23.9	18.66	0.78	42.55	0.44	18.97	5.18	10.66	17.63	1.65385	98.42	NA	0.660952	0.360524	1.83331	0	3	0
V408	101.333	87.55	41.8	9	16.72	20.47	1.22	37.18	0.55	16.14	0.27	9.18	13.2	1.43791	4.34	NA	0.690095	0.349762	1.97304	0	0	0
V409	92.6667	105.8	57.5	10	27.12	36.6	1.34	63.72	0.57	18.68	6.44	10.69	20.54	1.92142	120.56	29.1969	0.723	0.350111	2.06506	0	1	0
V410	101	100.8	67.8	15	41.74	43.76	1.05	85.5	0.51	19.65	6.5	9.16	23.13	2.52511	127.56	NA	0.640143	0.330476	1.93703	0	0	0
V411	93.25	85.15	30	13	19.68	24.33	1.25	44.01	0.55	15.91	4.05	7.62	8.77	1.15092	64.31	NA	0.652095	0.369905	1.76287	0	5	1
V412	101.333	96.7	49.4	12	29.06	28.75	0.99	57.81	0.5	19.54	4.34	7.71	15.67	2.03243	85.21	NA	0.671714	0.335524	2.00199	0	0	0
V413	92.6667	82.8	43	18.5	28.18	43.35	1.54	71.53	0.61	16.65	4.7	7.75	11.32	1.46065	78.21	NA	0.663778	0.376556	1.76276	3	5	0
V414	NA	86.15	NA	8	26.34	19.34	0.73	45.68	0.42	19.64	4.43	7.61	13.54	1.77924	86.93	NA	1.04283	0.259722	4.01519	NA	NA	NA
V415	99	NA	NA	NA	NA	NA	NA	NA	NA	NA	NA	NA	NA	NA	NA	NA	NA	NA	NA	NA	NA	NA
V416	97	NA	NA	NA	NA	NA	NA	NA	NA	NA	NA	NA	NA	NA	NA	NA	NA	NA	NA	NA	NA	NA
V417	NA	NA	NA	NA	NA	NA	NA	NA	NA	NA	NA	NA	NA	NA	NA	NA	NA	NA	NA	NA	NA	NA
V418	NA	NA	NA	NA	NA	NA	NA	NA	NA	NA	NA	NA	NA	NA	NA	NA	NA	NA	NA	NA	NA	NA
V419	NA	NA	NA	NA	NA	NA	NA	NA	NA	NA	NA	NA	NA	NA	NA	NA	NA	NA	NA	NA	NA	NA
V420	NA	NA	NA	NA	NA	NA	NA	NA	NA	NA	NA	NA	NA	NA	NA	50.3571	NA	NA	NA	NA	NA	NA
V421	NA	NA	NA	NA	NA	NA	NA	NA	NA	NA	NA	NA	NA	NA	NA	44.0092	NA	NA	NA	NA	NA	NA
V422	94.5	NA	NA	NA	NA	NA	NA	NA	NA	NA	NA	NA	NA	NA	NA	26.7912	NA	NA	NA	NA	NA	NA
V423	98	NA	NA	NA	NA	NA	NA	NA	NA	NA	NA	NA	NA	NA	NA	22.2222	NA	NA	NA	NA	NA	NA
V424	107	NA	NA	NA	NA	NA	NA	NA	NA	NA	NA	NA	NA	NA	NA	41.3413	NA	NA	NA	NA	NA	NA
V425	104	NA	NA	NA	NA	NA	NA	NA	NA	NA	NA	NA	NA	NA	NA	54.6195	NA	NA	NA	NA	NA	NA
V426	96.5	NA	NA	NA	NA	NA	NA	NA	NA	NA	NA	NA	NA	NA	NA	29.5547	NA	NA	NA	NA	NA	NA
V427	NA	NA	NA	NA	NA	NA	NA	NA	NA	NA	NA	NA	NA	NA	NA	11.4847	0.68	0.348389	1.95184	NA	NA	NA
V428	103	113.8	77.4	12	23.4	26.6	1.1	49.99	0.5	19.83	0.9	8.3	16.1	1.93976	17.26	27.1111	0.692111	0.354667	1.95144	NA	NA	NA
V429	NA	93.6	32.9	10	15.1	24.8	1.7	39.81	0.6	16.3	0.9	8.6	19.4	2.25581	14.4	8.49359	0.667944	0.370722	1.80174	NA	NA	NA
V430	99.5	107.3	47.2	18	25.9	41	1.6	66.84	0.6	21.15	0.9	6.8	18.8	2.76471	18.13	29.6352	0.710889	0.354	2.00816	NA	NA	NA
V431	98	91.7	23.9	14.5	20.6	29	1.4	49.57	0.6	18.42	0.7	7.2	15.2	2.11111	12.84	43.3489	0.656444	0.352556	1.86196	NA	NA	NA
V432	93	96.1	42.6	13.5	13.9	28.1	2	41.97	0.7	18.39	1.2	6.8	15.7	2.30882	22.18	23.5294	0.704833	0.359111	1.96272	NA	NA	NA
V433	93.5	95.4	58.9	15	13.5	22.6	1.7	36.1	0.6	17.61	1.5	6	14.7	2.45	26.38	23.6321	0.676333	0.344524	1.9631	NA	NA	NA
V434	97	NA	NA	NA	NA	NA	NA	NA	NA	NA	NA	NA	NA	NA	NA	20.6349	0.647952	0.37319	1.73625	NA	NA	NA
V435	97.5	116.6	69.7	9	21.3	28.4	1.3	49.7	0.6	22.17	1.6	9.5	31.3	3.29474	34.78	25.7406	0.636944	0.361278	1.76303	NA	NA	NA
V436	NA	74.3	17.8	10.5	7.9	9.8	1.2	17.72	0.6	11.94	4.5	4.9	11.1	2.26531	54.19	33.908	0.614222	0.3725	1.64892	NA	NA	NA
V437	NA	91	31.1	17.5	25.1	44.1	1.8	69.21	0.6	19.28	0.6	7.2	17.5	2.43056	10.77	NA	0.755056	0.364389	2.07211	NA	NA	NA
V438	89.5	103.5	15.5	16.5	24.7	47.5	1.9	72.18	0.7	17.44	7.7	11.9	24	2.01681	135.12	NA	0.662889	0.349611	1.89608	NA	NA	NA
V439	96	96.7	36.6	12.5	27	35.4	1.3	62.38	0.6	19.06	0.4	7.5	19.8	2.64	7.85	NA	0.712333	0.363222	1.96115	NA	NA	NA
V440	104.5	101.4	45.7	13	23	26.8	1.2	49.74	0.5	18.35	4.7	8.3	13.7	1.6506	85.81	31.3933	0.732333	0.309778	2.36406	NA	NA	NA
V441	91.5	88.9	44.9	24	23.3	30.3	1.3	53.58	0.6	17.74	1.2	5.5	11.1	2.01818	21.42	NA	0.690444	0.329333	2.09649	NA	NA	NA
V442	NA	88.9	30.7	18.5	19.4	38.1	2	57.47	0.7	17.71	5.9	4	11.1	2.775	104.24	36.484	0.712524	0.362143	1.96752	NA	NA	NA
V443	97.5	98.9	28.1	16	21	36.5	1.7	57.49	0.6	19.11	5.4	8.6	21.9	2.54651	103.78	49.0196	0.702167	0.351056	2.00016	NA	NA	NA
V444	96	96.8	30.5	13.5	16.6	32.8	2	49.43	0.7	19.67	5.1	8	19.2	2.4	101.16	30.2393	0.693476	0.352524	1.96718	NA	NA	NA
V445	96.5	93.3	57.4	20	18.5	38.7	2.1	57.19	0.7	21.02	0.6	6.5	13.2	2.03077	12.3	NA	0.718952	0.335048	2.14582	NA	NA	NA
V446	85	93.4	50.8	11.5	17.9	39.2	2.2	57.08	0.7	20.99	1.2	7.5	24.5	3.26667	25.45	33.8317	0.723667	0.320778	2.25598	NA	NA	NA
V447	93	74.4	25.5	14.5	11.7	23.1	2	34.76	0.7	16.47	4.9	6.6	12.6	1.90909	81.02	23.3534	0.674476	0.339762	1.98514	NA	NA	NA
V448	97.5	88.1	36.1	18.5	20.4	35.7	1.8	56.05	0.6	17.15	4.1	6.2	12.2	1.96774	70.89	46.8205	0.662714	0.356762	1.85758	NA	NA	NA
V449	99	89.9	30.3	14	20	33	1.6	53	0.6	17.75	4.6	6.3	13.3	2.11111	82.53	23.1571	0.682048	0.364286	1.87229	NA	NA	NA
V450	92	84.7	34.1	16	15.3	29.1	1.9	44.35	0.7	18.19	4	5.4	13.1	2.42593	72.06	23.085	0.670095	0.347095	1.93058	NA	NA	NA
V451	94	93	59.1	14	22.8	36	1.6	58.84	0.6	22.69	4.2	6.8	17.4	2.55882	94.71	48.2407	0.724611	0.350611	2.06671	NA	NA	NA
V452	103.5	91	31.5	17.5	20.3	37.1	1.8	57.35	0.6	20.58	4.9	7.9	18.2	2.3038	101.72	54.8503	0.72619	0.342	2.12336	NA	NA	NA
V453	99	94.4	22	15.5	30.1	45.4	1.5	75.5	0.6	18.02	6.9	10.2	21.5	2.10784	124.52	39.192	0.671222	0.368278	1.8226	NA	NA	NA
V454	94.5	84.5	28.7	12.5	17.9	29.1	1.7	46.93	0.6	17.42	1.5	8	23.8	2.975	26.72	24.9591	0.705111	0.375167	1.87946	NA	NA	NA
V455	94.5	88.1	27.5	17.5	20	34.5	1.8	54.53	0.6	16.32	5.5	8.3	14.6	1.75904	89.02	32.0462	0.669667	0.365524	1.83207	NA	NA	NA
V457	94.5	76.9	14.5	20.5	27.8	35.9	1.3	63.74	0.6	17.65	3.9	6.4	12.6	1.96875	68.34	59.1766	0.722167	0.375222	1.92464	NA	NA	NA
V458	102	92.9	28.3	14.5	26.5	47.9	1.8	74.48	0.6	19.33	6.6	9.3	25.6	2.75269	128.18	37.5717	0.646	0.357889	1.80503	NA	NA	NA
V459	99.5	89.3	31.8	20.5	21.6	39.4	1.8	61	0.6	18.27	4.7	6.2	11.7	1.8871	85.56	NA	0.648944	0.358667	1.80932	NA	NA	NA
V460	97	91.6	42.3	17.5	21.1	40.8	1.9	61.84	0.7	19.99	5	6.6	19	2.87879	99.4	41.0457	0.698667	0.345833	2.02024	NA	NA	NA
V461	NA	92.4	27.6	21.5	27.8	45.6	1.6	73.32	0.6	20.18	4.7	8.6	17.4	2.02326	94.27	38.2509	0.704056	0.324056	2.17264	NA	NA	NA
V462	93	88.5	57.1	16.5	18.9	38.4	2	57.31	0.7	17.63	1	7.6	17.8	2.34211	16.77	39.5409	0.714722	0.361333	1.97801	NA	NA	NA
V463	95	83.6	25.5	9.5	17.5	26.6	1.6	44.16	0.6	18.8	0.7	9.3	17.6	1.89247	13.44	30.8652	0.657952	0.367	1.79279	NA	NA	NA
V464	99.5	NA	NA	NA	NA	NA	NA	NA	NA	NA	NA	NA	NA	NA	NA	40.6181	0.740111	0.315111	2.34873	NA	NA	NA
V465	97.5	90.7	33.3	16	23.2	34.2	1.5	57.38	0.6	17.39	1.2	7.7	17.8	2.31169	20	38.4669	0.589714	0.357048	1.65164	NA	NA	NA
V466	98	84.5	28.1	14	16.3	25.6	1.6	41.87	0.6	17.01	0.7	6.8	12.1	1.77941	12.54	33.6925	0.643556	0.373167	1.72458	NA	NA	NA
V467	98.5	88.6	22	16	17.2	33.7	2	50.96	0.7	16.68	1	6.7	19.3	2.8806	15.97	28.9971	0.610048	0.330667	1.8449	NA	NA	NA
V468	103	89.8	39.5	9.5	16.9	26.1	1.5	43.07	0.6	16.9	0.4	8.4	23.2	2.7619	6.46	33.9147	0.621833	0.344222	1.80649	NA	NA	NA
V469	89.5	87.8	19	9.5	13.9	13.4	1	27.37	0.5	14.35	0.5	5.1	11.2	2.19608	6.69	21.4755	0.609048	0.371	1.64164	NA	NA	NA
V470	92	93.2	30.4	10	13.1	23.6	1.8	36.75	0.6	15.99	0.5	8	14.2	1.775	7.35	9.74578	0.60419	0.370286	1.63169	NA	NA	NA
V471	90	82.4	25	9.5	11	17.9	1.6	28.86	0.6	14.37	2.5	6.2	21.7	3.5	35.77	13.4115	0.592278	0.3705	1.59859	NA	NA	NA
V472	93.5	102	56.3	6	14.6	17.4	1.2	31.92	0.5	16.84	1.1	8.6	19.8	2.30233	17.83	24.9291	0.676524	0.362714	1.86517	NA	NA	NA
V473	86	85.1	19.7	15.5	15	23.9	1.6	38.84	0.6	14.49	1	5.4	16.7	3.09259	14.33	33.6714	0.578944	0.352722	1.64136	NA	NA	NA
V474	94.5	92.5	47.2	10	10.8	22.1	2	32.85	0.7	17.25	0.6	7	15	2.14286	10.45	20.2778	0.646389	0.345444	1.87118	NA	NA	NA
V475	96	90.9	49.5	8	13.5	23.7	1.8	37.14	0.6	16.25	2.3	9.4	24.1	2.56383	37.59	29.0922	0.618667	0.347143	1.78217	NA	NA	NA
V476	91	88.8	35.4	9.5	11.3	18.2	1.6	29.53	0.6	15.07	0.8	7.7	14.1	1.83117	12.03	10.5249	0.625952	0.357952	1.7487	NA	NA	NA
V477	93.5	94.6	36.3	10	15.9	30.8	1.9	46.73	0.7	18.22	1	8.3	27	3.25301	18.81	8.51789	0.60419	0.346238	1.74501	NA	NA	NA
V478	95.5	90.4	39.2	11.5	14.6	32.4	2.2	46.99	0.7	16.49	2.3	9.7	23.7	2.4433	38.14	31.2191	0.645778	0.355278	1.81767	NA	NA	NA
V479	96	91.4	33.7	11.5	15	22.5	1.5	37.56	0.6	17.41	0.4	6.6	14.6	2.21212	7.02	25.8062	0.575111	0.320889	1.79224	NA	NA	NA
V480	93	83.5	30.5	14.5	14.1	23.7	1.8	37.77	0.6	16.05	0.9	6.4	12.8	2	14.58	24.5887	0.612	0.333571	1.83469	NA	NA	NA
V481	93.5	77.3	30.3	19.5	18.2	34.4	1.9	52.64	0.7	14.44	2.2	6.4	10.7	1.67187	66.44	8.99471	0.648222	0.332167	1.9515	NA	NA	NA
V482	91	86.4	31.8	17.5	18.7	25.5	1.4	44.11	0.6	14.8	2	5.8	10.6	1.82759	63.56	NA	0.677429	0.316714	2.13893	NA	NA	NA
V483	90.5	78.9	21.9	14	17.4	25.1	1.5	42.44	0.6	16.21	3.7	5.6	8.6	1.53571	81.14	32.1497	0.636889	0.334167	1.9059	NA	NA	NA
V484	99	85.7	32.8	17.5	17	38.7	2.3	55.65	0.7	17.29	0.7	7.2	9.4	1.30556	12.95	NA	0.633778	0.352833	1.79625	NA	NA	NA
V485	94.5	76.9	38	14.5	11.9	23.9	2	35.86	0.7	18.4	0.6	6.1	11.8	1.93443	10.94	21.9861	0.731778	0.335222	2.18296	NA	NA	NA
V486	94.5	76.4	44.5	15	14.2	27.3	1.9	41.45	0.7	17.96	3.9	5.9	13.6	2.30508	69.35	27.8353	0.707714	0.333	2.12527	NA	NA	NA
V487	97	NA	NA	NA	NA	NA	NA	NA	NA	NA	NA	NA	NA	NA	NA	23.6607	0.77	0.325389	2.3664	NA	NA	NA
V488	92	94.9	19.8	10	12.9	19.3	1.5	32.19	0.6	16.32	1.3	7.4	18.2	2.45946	21.41	25.1736	0.657143	0.327	2.00961	NA	NA	NA
V489	106.5	100.3	52.4	11	19.2	28.5	1.5	47.79	0.6	18.81	3.5	11.9	29.5	2.47899	65.91	59.3967	0.642667	0.361238	1.77907	NA	NA	NA
V490	113	101.8	31.9	7.5	14.5	17.8	1.2	32.29	0.5	18.54	3	11.3	28.2	2.49558	55.35	NA	0.643833	0.362444	1.77636	NA	NA	NA
V491	92.5	89.3	31.1	10.5	12	15	1.2	27.01	0.5	15.56	3.9	4.9	12	2.44898	60.81	44.1252	0.656667	0.333778	1.96738	NA	NA	NA
V492	98	89.8	31.4	18	21.2	34.5	1.6	55.73	0.6	15.77	0.9	6.4	15.3	2.39062	13.81	47.7528	0.645722	0.363556	1.77613	NA	NA	NA
V493	97	90.7	40.4	15	19.2	28.8	1.5	48.04	0.6	18.21	3.9	5.5	9.5	1.72727	71.1	21.2159	0.7135	0.35	2.03857	NA	NA	NA
V494	103.5	99.1	31	18.5	28.1	42.7	1.6	70.83	0.6	18.91	1.2	8.6	19.4	2.25581	22.78	46.2477	0.633619	0.359095	1.76449	NA	NA	NA
V495	101	92.7	40.4	16	19.5	26.6	1.4	46.01	0.6	18.55	1	6.7	12.2	1.8209	17.95	40.8072	0.685476	0.371333	1.84599	NA	NA	NA
V496	106	103.5	53.15	21	36	43.4	1.2	79.39	0.5	17.94	1.1	9	18.2	2.02222	19.45	49.2025	0.648381	0.359857	1.80177	NA	NA	NA
V497	105	104.1	49.4	14	21.1	29.3	1.4	50.42	0.6	19.29	2.1	9.7	20.5	2.1134	40.06	NA	0.605524	0.326762	1.8531	NA	NA	NA
V498	105	79.3	28.9	10	16.2	28.1	1.7	44.3	0.6	22.08	5.1	9.5	21.3	2.24211	113.45	NA	0.669	0.360611	1.85518	NA	NA	NA
V499	104	90.1	33.4	9	18.6	24.5	1.3	43	0.6	23.21	4.6	8.8	20.1	2.28409	106.67	NA	0.656722	0.356389	1.84271	NA	NA	NA
V500	103.5	91.3	22	9	20.2	25.1	1.2	45.3	0.6	21.38	5.4	9.2	21.1	2.29348	115.61	41.8735	0.672889	0.373444	1.80184	NA	NA	NA
V501	99.5	79.9	24.3	9	14.9	17.4	1.2	32.25	0.5	17.55	3.8	6.7	11.4	1.70149	67	NA	0.629476	0.352381	1.78635	NA	NA	NA
V503	103	103	31.5	15.5	28.1	31.9	1.1	60.05	0.5	18.06	5.6	9.2	19	2.06522	100.34	54.4611	0.645952	0.376048	1.71774	NA	NA	NA
V505	NA	101.2	32.9	15.5	26.9	23.9	1	50.73	0.5	19.32	3.6	7.9	12.5	1.58228	69	NA	0.672111	0.322	2.0873	NA	NA	NA
V506	102.5	89.2	21.3	18	20.8	38.8	1.9	59.63	0.7	18.64	5.2	7.9	20.3	2.56962	97.15	43.2197	0.6275	0.345889	1.81417	NA	NA	NA
V507	96	83.1	30.5	14	14.7	28.8	2	43.52	0.7	18.04	5.5	6.7	19.4	2.89552	99.14	28.1583	0.713048	0.327095	2.17994	NA	NA	NA
V508	89	78.3	19.6	16.5	14.4	30.2	2.1	44.62	0.7	16.81	5.2	5.7	16.6	2.91228	86.77	33.2962	0.706048	0.332048	2.12634	NA	NA	NA
V510	101.5	90.9	8.3	15.5	21.9	31.3	1.4	53.19	0.6	17.03	4.6	8.1	14.4	1.77778	78.36	22.6467	0.654611	0.358278	1.8271	NA	NA	NA
V511	107	105.8	20.8	11	26.6	24.3	0.9	50.89	0.5	20.18	6.1	9.9	23.4	2.36364	123.41	NA	0.730857	0.344	2.12458	NA	NA	NA
V512	104.5	96.2	21.3	10.5	17	22.7	1.3	39.65	0.6	18.49	6.2	8.5	22.9	2.69412	113.76	35.0938	0.728	0.324238	2.24526	NA	NA	NA
V513	108	91.6	19.9	16	19.6	28.8	1.5	48.33	0.6	17.05	5	8.2	13.6	1.65854	85.02	NA	0.703381	0.318143	2.2109	NA	NA	NA
V515	103	109.5	57.6	9	22.7	29.7	1.3	52.42	0.6	20.1	6.7	8.1	27.8	3.4321	133.83	42.1805	0.855381	0.309524	2.76354	NA	NA	NA
V516	101.5	85.9	10.4	10.5	16.5	24.6	1.5	41.06	0.6	15.34	8.3	8.6	26.9	3.12791	126.99	NA	0.691952	0.302714	2.28583	NA	NA	NA
V517	105	91.4	29	10.5	21.6	22	1	43.62	0.5	21.39	1.1	8.3	19.9	2.39759	23.52	20.9552	0.754048	0.299333	2.51909	NA	NA	NA
V518	114.5	NA	NA	NA	NA	NA	NA	NA	NA	NA	NA	NA	NA	NA	NA	NA	NA	NA	NA	NA	NA	NA
V520	110	109.8	57.8	8.5	16.8	17.6	1	34.34	0.5	19.35	1.3	7.2	17.2	2.38889	25.62	51.7219	0.801857	0.277905	2.88537	NA	NA	NA
V521	109	105.5	52	9.5	17.9	18.5	1	36.45	0.5	18.51	1.1	10	10.5	1.05	19.84	57.0211	0.722381	0.322905	2.23713	NA	NA	NA
V522	104.5	98.9	28.9	11	19.3	29.3	1.5	48.6	0.6	21.17	0.8	8.8	18.7	2.125	17.82	51.2134	0.745619	0.317952	2.34507	NA	NA	NA
V523	88.5	81.3	15.1	16	14.4	19.7	1.4	34.14	0.6	14.38	0.8	5.4	7.4	1.37037	11.56	38.4938	0.756571	0.354952	2.13147	NA	NA	NA
V524	96	84.3	57.4	7.5	12.9	22.1	1.7	34.94	0.6	19.94	1.8	7.5	29.3	3.90667	36.46	55.6799	0.851	0.443611	1.91835	NA	NA	NA
V525	106	97	23.4	7.5	18	21.7	1.2	39.73	0.5	20.24	7.9	9.8	23.3	2.37755	159.16	46.1312	0.706333	0.336056	2.10184	NA	NA	NA
V526	99	81.2	13.9	15.5	15.3	27.6	1.8	42.9	0.6	15.27	4.9	6.6	13.9	2.10606	74.21	45.2703	0.693571	0.339857	2.04077	NA	NA	NA
V527	94.5	74.1	14.7	14	13	23.7	1.8	36.71	0.6	15.95	5.3	7.3	15.1	2.06849	83.78	17.4958	0.871222	0.309444	2.81544	NA	NA	NA
V528	NA	101.6	15.4	9.5	22.2	31	1.4	53.2	0.6	21.79	7	11.7	28	2.39316	152.94	22.3814	0.843	0.3035	2.77759	NA	NA	NA
V529	102.5	106.1	36.3	10.5	23.9	29.7	1.2	53.64	0.6	21.62	6.1	9.2	23.4	2.54348	131.1	48.5943	0.800714	0.320429	2.49889	NA	NA	NA
V530	NA	89.9	13.1	14	21.2	33	1.5	54.2	0.6	18.97	5.1	8.5	18.2	2.14118	95.88	67.6811	0.738333	0.37081	1.99114	NA	NA	NA
V531	103	103	37.25	9.5	24.5	30.2	1.2	54.74	0.6	17.75	7.9	8.3	28.2	3.39759	140.11	40.9523	0.825286	0.292524	2.82126	NA	NA	NA
V532	NA	94.8	22.7	9.5	13.4	21.7	1.6	35.08	0.6	18.66	5.7	7.3	20.7	2.83562	105.67	38.3952	0.740524	0.390333	1.89716	NA	NA	NA
V533	NA	90.7	17	6.5	10.3	15.7	1.5	26.06	0.6	17.68	6	8.5	20.7	2.43529	105.45	29.7624	0.724833	0.360389	2.01125	NA	NA	NA
V534	NA	92.8	18.2	10	16.7	22.3	1.3	39	0.6	16.74	6.1	9.1	18.1	1.98901	102.9	53.0299	0.68919	0.367286	1.87644	NA	NA	NA
V536	NA	NA	NA	NA	NA	NA	NA	NA	NA	NA	NA	NA	NA	NA	NA	NA	NA	NA	NA	NA	NA	NA
V537	NA	NA	NA	NA	NA	NA	NA	NA	NA	NA	NA	NA	NA	NA	NA	NA	NA	NA	NA	NA	NA	NA
V538	NA	NA	NA	NA	NA	NA	NA	NA	NA	NA	NA	NA	NA	NA	NA	NA	NA	NA	NA	NA	NA	NA
V539	NA	NA	NA	NA	NA	NA	NA	NA	NA	NA	NA	NA	NA	NA	NA	NA	NA	NA	NA	NA	NA	NA
V540	NA	NA	NA	NA	NA	NA	NA	NA	NA	NA	NA	NA	NA	NA	NA	NA	NA	NA	NA	NA	NA	NA
V541	NA	NA	NA	NA	NA	NA	NA	NA	NA	NA	NA	NA	NA	NA	NA	NA	NA	NA	NA	NA	NA	NA
V542	NA	NA	NA	NA	NA	NA	NA	NA	NA	NA	NA	NA	NA	NA	NA	NA	NA	NA	NA	NA	NA	NA
V543	NA	NA	NA	NA	NA	NA	NA	NA	NA	NA	NA	NA	NA	NA	NA	NA	NA	NA	NA	NA	NA	NA
V544	NA	NA	NA	NA	NA	NA	NA	NA	NA	NA	NA	NA	NA	NA	NA	NA	NA	NA	NA	NA	NA	NA
V545	NA	NA	NA	NA	NA	NA	NA	NA	NA	NA	NA	NA	NA	NA	NA	NA	NA	NA	NA	NA	NA	NA
V547	NA	NA	NA	NA	NA	NA	NA	NA	NA	NA	NA	NA	NA	NA	NA	NA	NA	NA	NA	NA	NA	NA
V548	NA	NA	NA	NA	NA	NA	NA	NA	NA	NA	NA	NA	NA	NA	NA	24.2637	NA	NA	NA	NA	NA	NA
V549	NA	NA	NA	NA	NA	NA	NA	NA	NA	NA	NA	NA	NA	NA	NA	25.2329	NA	NA	NA	NA	NA	NA
V550	NA	NA	NA	NA	NA	NA	NA	NA	NA	NA	NA	NA	NA	NA	NA	55.5813	NA	NA	NA	NA	NA	NA
V551	NA	NA	NA	NA	NA	NA	NA	NA	NA	NA	NA	NA	NA	NA	NA	43.2144	NA	NA	NA	NA	NA	NA
V553	108	NA	NA	NA	NA	NA	NA	NA	NA	NA	NA	NA	NA	NA	NA	58.3552	NA	NA	NA	NA	NA	NA
V554	114	NA	NA	NA	NA	NA	NA	NA	NA	NA	NA	NA	NA	NA	NA	56.2066	NA	NA	NA	NA	NA	NA
V555	99	NA	NA	NA	NA	NA	NA	NA	NA	NA	NA	NA	NA	NA	NA	19.4305	NA	NA	NA	NA	NA	NA
V557	111	NA	NA	NA	NA	NA	NA	NA	NA	NA	NA	NA	NA	NA	NA	54.2464	NA	NA	NA	NA	NA	NA
V558	100	NA	NA	NA	NA	NA	NA	NA	NA	NA	NA	NA	NA	NA	NA	48.1662	NA	NA	NA	NA	NA	NA
V559	NA	NA	NA	NA	NA	NA	NA	NA	NA	NA	NA	NA	NA	NA	NA	NA	NA	NA	NA	NA	NA	NA
