# Supplementary material for: Genomic decoding of breeding history to guide breeding-by-design in rice
Source: Natl Sci Rev. 2023 Feb 9;10(5):nwad029. doi: 10.1093/nsr/nwad029 (PMC10089590; doi:10.1093/nsr/nwad029)
Supplement: nwad029_Supplemental_Files [file nwad029_supplemental_files.zip › Table_S3.Population_structure.xlsx]

## Sheet: Table S3A
Table S3A. Population structure of NEC rice population
ID	Inferred Subspecies	Inferred Subpopulation	Ancestry component (100-kb window number)								Indica introgression	Ancestral Group	Ancestry Score	Bootstrap	Core accession	PCA
			Indica/Aus	Indica	Aus	Japonica	temperate-japonica	tropical-japonica	Admixed	NA						PC1	PC2	PC3
V001	Japonica	temperate-japonica	0	1	0	2155	1063	15	335	170	0.000267451	G2	0.99998	100	Core	0.0227	-0.0013	-0.1176
V002	Japonica	temperate-japonica	2	1	0	2131	1102	9	325	169	0.000802354	G1	0.99998	100	Core	0.1013	-0.006	0.0526
V003	Japonica	temperate-japonica	1	1	0	2138	1084	11	333	171	0.000534902	G1	0.99998	100	Core	0.1247	-0.0352	0.0142
V004	Japonica	temperate-japonica	1	1	0	2195	937	48	385	172	0.000534902	G1	0.99998	100	Core	0.1401	0.0281	0.0925
V005	Japonica	temperate-japonica	1	2	1	2202	987	21	354	171	0.0010698	G1	0.958163	100	Core	0.0984	0.0349	0.0729
V006	Japonica	temperate-japonica	1	0	0	2206	1027	17	323	165	0.000267451	G1	0.999978	100	Core	0.1084	0.0187	0.0774
V007	Japonica	temperate-japonica	2	0	0	2236	912	38	378	173	0.000534902	G1	0.99998	100	Core	0.1296	0.0339	0.0734
V008	Japonica	temperate-japonica	2	0	0	2168	1039	16	346	168	0.000534902	G1	0.99998	100	Core	0.1262	0.0139	0.0734
V009	Japonica	temperate-japonica	0	0	0	2115	1115	10	323	176	0	G1	0.858495	100	Non-core	0.0707	0.0084	0.0891
V010	Japonica	temperate-japonica	3	0	0	2108	1124	3	322	179	0.000802354	G1	0.99998	100	Core	0.12	-0.0197	0.0387
V011	Japonica	temperate-japonica	1	0	0	2181	1033	12	347	165	0.000267451	G1	0.999975	100	Core	0.1248	0.014	0.0726
V012	Japonica	temperate-japonica	0	9	0	2067	981	26	324	332	0.00240706	G3	0.529026	97	Non-core	-0.0145	0.0471	-0.0047
V013	Japonica	temperate-japonica	0	3	0	2094	985	3	304	350	0.000802354	G3	0.511523	66	Unstable	0.0226	0.0251	0.0631
V014	Japonica	temperate-japonica	0	5	0	2138	1093	20	316	167	0.00133726	G2	0.707843	100	Non-core	0.0168	-0.0087	-0.0426
V015	Japonica	temperate-japonica	1	1	0	2151	1034	9	371	172	0.000534902	G1	0.99998	100	Core	0.1135	-0.0077	0.0188
V016	Japonica	temperate-japonica	1	1	0	2105	1109	5	344	174	0.000534902	G1	0.934392	100	Core	0.0891	-0.0041	0.0476
V017	Japonica	temperate-japonica	1	1	0	2104	1110	6	343	174	0.000534902	G1	0.932654	100	Core	0.0888	-0.0042	0.0474
V018	Japonica	temperate-japonica	2	1	0	2132	1103	8	325	168	0.000802354	G1	0.99998	100	Core	0.0984	-0.013	0.0522
V019	Japonica	temperate-japonica	0	0	0	2088	1127	12	331	181	0	G1	0.832676	100	Non-core	0.0632	0.0078	0.0911
V020	Japonica	temperate-japonica	0	0	0	2086	1130	12	331	180	0	G1	0.834728	100	Non-core	0.0637	0.008	0.091
V021	Japonica	temperate-japonica	2	0	0	2221	941	31	367	177	0.000534902	G1	0.99998	100	Core	0.1389	0.0282	0.0783
V022	Japonica	temperate-japonica	1	1	0	2198	1058	4	314	163	0.000534902	G1	0.99998	100	Core	0.1142	-0.026	0.0281
V023	Japonica	temperate-japonica	1	1	0	2184	981	23	380	169	0.000534902	G1	0.99998	100	Core	0.1354	0.0049	0.0609
V024	Japonica	temperate-japonica	0	59	1	2114	808	204	370	183	0.0160471	G3	0.706621	100	Non-core	-0.0103	0.0771	0.0569
V025	Japonica	temperate-japonica	1	1	0	2144	1083	9	329	172	0.000534902	G1	0.99998	100	Core	0.1232	-0.034	0.0154
V026	Japonica	temperate-japonica	0	4	0	2109	1139	5	309	173	0.0010698	G2	0.717221	100	Non-core	0.0181	-0.0301	-0.0402
V027	Japonica	temperate-japonica	2	1	0	2105	1126	4	321	180	0.000802354	G1	0.99998	100	Core	0.1197	-0.0198	0.0383
V028	Japonica	temperate-japonica	0	1	0	2159	1056	11	340	172	0.000267451	G2	0.581459	100	Non-core	0.051	-0.0112	-0.0434
V029	Japonica	temperate-japonica	2	2	0	2155	1068	14	322	176	0.0010698	G1	0.619912	100	Non-core	0.0898	-0.0209	-0.0452
V030	Japonica	temperate-japonica	1	1	1	2145	1063	7	340	181	0.000802354	G1	0.99998	100	Core	0.1195	-0.0204	0.0225
V031	Japonica	temperate-japonica	2	1	0	2132	1102	7	322	173	0.000802354	G1	0.99998	100	Core	0.1141	-0.0337	0.0286
V032	Japonica	temperate-japonica	0	2	0	2174	1074	4	324	161	0.000534902	G2	0.638843	99	Non-core	0.051	-0.0157	-0.0575
V033	Japonica	temperate-japonica	0	1	0	2126	1070	6	361	175	0.000267451	G1	0.99998	100	Core	0.1246	-0.0283	0.0155
V034	Japonica	temperate-japonica	0	2	0	2163	1069	18	321	166	0.000534902	G2	0.99998	100	Core	0.0314	-0.0199	-0.0968
V035	Japonica	temperate-japonica	4	1	0	2165	1011	64	314	180	0.00133726	G2	0.522575	40	Unstable	0.049	0.0159	-0.0441
V036	Japonica	temperate-japonica	0	40	0	2139	1045	12	330	172	0.0107009	G2	0.99998	100	Core	0.0076	-0.0039	-0.0766
V037	Japonica	temperate-japonica	0	39	0	2148	1068	5	304	175	0.0104306	G2	0.899307	100	Non-core	0.0344	-0.0122	-0.0678
V038	Japonica	temperate-japonica	2	0	0	2171	996	28	359	183	0.000534902	G1	0.938874	100	Core	0.0945	0.0366	0.0765
V039	Japonica	temperate-japonica	1	1	0	2123	1102	6	331	175	0.000534902	G1	0.99998	100	Core	0.1128	-0.0244	0.0223
V040	Japonica	temperate-japonica	3	13	0	2127	1114	1	309	172	0.00427922	G2	0.734956	100	Non-core	0.0173	-0.0158	-0.0354
V041	Japonica	temperate-japonica	0	1	0	2163	1057	14	339	165	0.000267451	G2	0.99998	100	Core	0.0235	-0.0013	-0.1208
V042	Japonica	temperate-japonica	0	1	0	2170	1091	16	297	164	0.000267451	G2	0.993873	100	Core	0.023	-0.0331	-0.0724
V043	Japonica	temperate-japonica	0	1	0	2108	1153	8	294	175	0.000267451	G2	0.933274	100	Core	0.0059	-0.0098	-0.0649
V044	Japonica	temperate-japonica	0	1	0	2150	1067	18	336	166	0.000267523	G2	0.999974	100	Core	0.0063	-0.0119	-0.0822
V045	Japonica	temperate-japonica	6	4	0	2146	1052	13	359	159	0.00267451	G1	0.501705	100	Non-core	0.039	-0.0266	0.0228
V046	Japonica	temperate-japonica	1	1	0	2136	1082	8	338	173	0.000534902	G1	0.565474	99	Non-core	0.0489	-0.0035	0.0074
V047	Japonica	temperate-japonica	0	3	0	2133	1106	7	326	164	0.000802354	G2	0.99998	100	Core	-0.0021	0.0048	-0.0788
V048	Japonica	temperate-japonica	3	57	0	2091	1073	19	317	179	0.0160471	G3	0.753373	99	Non-core	-0.0222	-0.0054	0.0049
V049	Japonica	temperate-japonica	0	0	1	2096	1152	27	297	166	0.000267451	G3	0.99998	100	Core	-0.0428	-0.0648	0.0522
V050	Japonica	temperate-japonica	0	0	0	2090	1132	10	329	178	0	G1	0.832291	100	Non-core	0.0641	0.008	0.0919
V051	Japonica	temperate-japonica	0	2	0	2129	1126	7	295	179	0.000535045	G2	0.527619	88	Non-core	-0.0184	-0.0211	-0.0262
V052	Japonica	temperate-japonica	104	212	1	1906	990	16	341	169	0.084782	G2	0.772764	95	Non-core	-0.0227	0.0828	-0.0322
V053	Japonica	temperate-japonica	2	0	0	2191	972	25	377	172	0.000534902	G1	0.99998	100	Core	0.1438	0.0236	0.0566
V054	Japonica	temperate-japonica	0	1	0	2184	934	33	411	176	0.000267451	G1	0.99998	100	Core	0.1223	0.0375	0.0478
V055	Japonica	temperate-japonica	0	0	0	2104	1082	33	344	176	0	G3	0.664711	13	Unstable	-0.0194	-0.0338	-0.0174
V056	Japonica	temperate-japonica	46	143	1	2053	935	4	384	173	0.0508157	G2	0.615082	96	Non-core	0.0395	0.0892	-0.0308
V057	Japonica	temperate-japonica	0	0	0	2139	1071	53	301	175	0	G3	0.951226	100	Core	-0.0295	-0.0634	0.0199
V058	Japonica	temperate-japonica	3	41	0	2117	1072	14	325	167	0.0117679	G2	0.659726	99	Non-core	-0.0204	-0.0258	-0.0454
V059	Japonica	temperate-japonica	3	62	1	2058	1075	16	341	183	0.0176518	G2	0.605606	100	Non-core	-0.0086	-0.0267	-0.0264
V060	Japonica	temperate-japonica	11	82	0	2100	1001	9	362	174	0.024873	G2	0.65821	100	Non-core	0.0158	0.0416	-0.037
V061	Japonica	temperate-japonica	1	1	0	2160	1049	26	328	174	0.000534902	G2	0.830564	100	Non-core	0.0462	0.0066	-0.0978
V062	Japonica	temperate-japonica	1	0	1	2159	1049	27	326	176	0.000534902	G2	0.830178	100	Non-core	0.046	0.0073	-0.0978
V063	Japonica	temperate-japonica	3	1	0	2170	1066	15	321	163	0.0010698	G2	0.99998	100	Core	0.007	-0.0204	-0.0815
V064	Japonica	temperate-japonica	23	148	0	1996	1003	38	347	184	0.0457342	G3	0.619616	40	Unstable	-0.0193	0.0065	-0.012
V065	Japonica	temperate-japonica	0	0	0	2153	1082	17	322	165	0	G2	0.61596	100	Non-core	0.0093	-0.0205	-0.0339
V066	Japonica	temperate-japonica	8	50	1	2130	1051	8	321	170	0.0157796	G2	0.561456	98	Non-core	-0.0232	-0.0057	-0.03
V067	Japonica	temperate-japonica	1	4	0	2157	1094	5	314	164	0.00133726	G2	0.634237	100	Non-core	0.0473	-0.0144	-0.0409
V068	Japonica	temperate-japonica	0	0	0	2135	1082	35	310	177	0	G3	0.621659	12	Unstable	-0.0242	-0.0612	-0.0228
V069	Japonica	temperate-japonica	0	1	0	2093	1084	63	326	172	0.000267451	G3	0.590635	19	Unstable	-0.0139	-0.0312	-0.0147
V070	Japonica	temperate-japonica	0	38	0	2138	1053	26	320	164	0.0101631	G3	0.513247	3	Unstable	-0.0214	-0.0465	-0.0216
V071	Japonica	temperate-japonica	0	38	0	2154	989	38	353	167	0.0101631	G2	0.509985	88	Non-core	-0.0075	0.0075	-0.0077
V072	Japonica	temperate-japonica	19	167	0	1989	1024	24	339	177	0.0497459	G3	0.533206	98	Non-core	-0.0131	0.0258	0.005
V073	Japonica	temperate-japonica	0	0	0	2117	1068	58	326	170	0	G3	0.825807	61	Unstable	-0.0298	-0.0568	0.0007
V074	Japonica	temperate-japonica	0	2	0	2166	1067	17	319	168	0.000534902	G2	0.99998	100	Core	0.0316	-0.0202	-0.0965
V075	Japonica	temperate-japonica	1	3	0	2154	1096	6	313	166	0.0010698	G2	0.632837	100	Non-core	0.0471	-0.0145	-0.0402
V076	Japonica	temperate-japonica	3	12	0	2125	1112	1	314	172	0.00401177	G2	0.739572	100	Non-core	0.0175	-0.0155	-0.0361
V077	Japonica	temperate-japonica	10	45	0	2068	1083	37	320	175	0.0147138	G3	0.99998	100	Core	-0.0482	0.0049	0.0226
V078	Japonica	temperate-japonica	5	61	0	2041	1030	98	328	176	0.0176518	G2	0.830638	97	Non-core	0.0155	0.0068	-0.0289
V079	Japonica	temperate-japonica	4	63	0	2107	1059	6	315	185	0.0179192	G2	0.834409	100	Non-core	0.0252	-0.0111	-0.0473
V080	Japonica	temperate-japonica	2	61	0	2093	968	103	333	179	0.0168494	G2	0.907529	100	Core	0.0268	0.0053	-0.0527
V081	Japonica	temperate-japonica	5	60	0	2093	971	103	331	176	0.0173843	G2	0.906284	100	Core	0.0268	0.0053	-0.0532
V082	Japonica	temperate-japonica	5	107	0	2054	1079	6	318	170	0.0299545	G2	0.633643	100	Non-core	0.0038	0.0084	-0.0317
V083	Japonica	temperate-japonica	46	131	0	2048	949	5	391	169	0.0473389	G2	0.608822	96	Non-core	0.0401	0.0847	-0.0296
V084	Japonica	temperate-japonica	1	45	1	2093	1082	7	339	171	0.0125702	G2	0.705466	100	Non-core	0.0025	-0.0002	-0.0327
V085	Japonica	temperate-japonica	41	130	0	2008	1025	5	353	177	0.0457342	G2	0.986892	100	Core	0.0064	0.0309	-0.0577
V086	Japonica	temperate-japonica	0	0	1	2146	1077	42	309	164	0.000267451	G3	0.961634	100	Core	-0.0332	-0.0805	0.0248
V087	Japonica	temperate-japonica	0	3	0	2100	1129	18	311	178	0.000802354	G2	0.746058	100	Non-core	0.0121	-0.025	-0.0425
V088	Japonica	temperate-japonica	2	35	0	2102	1053	49	321	177	0.00989569	G2	0.642248	100	Non-core	0.0255	-0.0073	-0.0316
V089	Japonica	temperate-japonica	0	4	0	2140	1093	10	323	169	0.0010698	G2	0.633301	100	Non-core	0.0165	0.0068	-0.0316
V090	Japonica	temperate-japonica	1	1	0	2146	1078	16	326	171	0.000534902	G2	0.838502	100	Non-core	0.0164	-0.0153	-0.0516
V091	Japonica	temperate-japonica	0	0	0	2147	1109	10	297	176	0	G2	0.638364	99	Non-core	-0.0132	-0.0485	-0.0431
V092	Japonica	temperate-japonica	0	1	0	2152	1086	19	314	167	0.000267451	G2	0.952065	100	Core	0.0234	-0.0271	-0.0794
V093	Japonica	temperate-japonica	0	1	0	2153	1095	11	312	167	0.000267451	G2	0.64233	100	Non-core	-0.0048	-0.0455	-0.0465
V094	Japonica	temperate-japonica	0	0	0	2177	1065	13	316	168	0	G2	0.91349	100	Core	0.0156	-0.0307	-0.0685
V095	Japonica	temperate-japonica	18	129	0	2009	1061	14	338	170	0.0393153	G2	0.884829	100	Non-core	-0.0063	0.0399	-0.0435
V096	Japonica	temperate-japonica	0	38	0	2116	1076	15	327	167	0.0101631	G2	0.937632	100	Core	-0.0011	-0.0247	-0.0575
V097	Japonica	temperate-japonica	7	112	0	2039	1027	14	371	169	0.0318267	G2	0.836567	100	Non-core	0.0157	0.0264	-0.0484
V098	Japonica	temperate-japonica	3	69	0	2137	1031	17	315	167	0.0192565	G2	0.888507	100	Non-core	0.0244	-0.0085	-0.0567
V099	Japonica	temperate-japonica	1	36	0	2088	1044	82	314	174	0.00989569	G2	0.714286	100	Non-core	0.0132	-0.0081	-0.0353
V100	Japonica	temperate-japonica	0	51	0	2128	1043	19	329	169	0.01364	G2	0.91475	100	Core	0.0273	-0.0129	-0.0716
V101	Japonica	temperate-japonica	30	69	0	2049	1083	7	327	174	0.0264777	G2	0.737193	100	Non-core	0.0248	0.0156	-0.0521
V102	Japonica	temperate-japonica	0	0	0	2134	1092	39	306	168	0	G2	0.606775	98	Non-core	-0.0161	-0.0425	-0.0446
V103	Japonica	temperate-japonica	11	66	0	2100	1037	32	318	174	0.0205993	G3	0.580428	47	Unstable	-0.0111	0.008	-0.0052
V104	Japonica	temperate-japonica	1	1	0	2155	1030	68	323	161	0.000534902	G2	0.75736	100	Non-core	0.0189	0.0045	-0.0504
V105	Japonica	temperate-japonica	0	18	0	2075	1085	67	334	160	0.00481412	G2	0.85295	100	Non-core	0.014	0.0078	-0.0447
V106	Japonica	temperate-japonica	0	25	0	2130	1049	31	326	178	0.00668628	G2	0.871572	100	Non-core	0.0264	-0.0076	-0.0607
V107	Japonica	temperate-japonica	0	3	0	2117	1129	17	302	171	0.000802354	G2	0.723111	100	Non-core	0.0173	-0.0283	-0.0403
V108	Japonica	temperate-japonica	0	0	0	2162	1100	11	301	165	0	G2	0.898754	100	Non-core	0.0046	-0.0388	-0.0632
V109	Japonica	temperate-japonica	0	5	0	2141	1090	18	317	168	0.00133726	G2	0.718607	100	Non-core	0.0177	-0.0051	-0.043
V110	Japonica	temperate-japonica	6	113	0	2059	1054	11	324	172	0.0318267	G2	0.405363	94	Non-core	0.0115	-0.006	-0.0108
V113	Japonica	temperate-japonica	0	1	0	2129	1118	6	318	166	0.000267523	G2	0.959395	100	Core	-0.0081	-0.0159	-0.0673
V114	Japonica	temperate-japonica	0	0	1	2139	1078	53	303	165	0.000267451	G3	0.99998	100	Core	-0.0363	-0.0796	0.0374
V115	Japonica	temperate-japonica	0	0	1	2138	1083	47	296	174	0.000267451	G3	0.99998	100	Core	-0.0368	-0.0815	0.0333
V116	Japonica	temperate-japonica	54	143	0	1967	1036	9	356	174	0.0526879	G2	0.99998	100	Core	-0.0141	0.0757	-0.0749
V117	Japonica	temperate-japonica	55	142	0	1960	1037	11	359	175	0.0526879	G2	0.99998	100	Core	-0.014	0.0758	-0.0753
V118	Japonica	temperate-japonica	0	0	0	2139	1071	54	295	180	0	G3	0.953517	100	Core	-0.0292	-0.0636	0.0194
V119	Japonica	temperate-japonica	0	1	0	2121	1142	11	292	171	0.000267523	G2	0.53003	95	Non-core	-0.0195	-0.0239	-0.0279
V120	Japonica	temperate-japonica	20	124	1	2036	1033	14	338	173	0.0387804	G3	0.865952	100	Non-core	-0.0236	0.0169	0.0622
V121	Japonica	temperate-japonica	30	93	0	2027	1073	10	341	165	0.0328965	G2	0.601187	100	Non-core	-0.0303	0.0123	-0.0384
V122	Japonica	temperate-japonica	7	76	0	2072	1053	40	324	167	0.0221984	G3	0.837696	99	Non-core	-0.0275	-0.0623	0.0046
V123	Japonica	temperate-japonica	1	51	0	2075	1030	50	357	175	0.0139075	G2	0.483059	90	Non-core	0.0275	0.0014	-0.0096
V124	Japonica	temperate-japonica	0	0	0	2153	1109	8	302	167	0	G2	0.652155	100	Non-core	-0.0046	-0.0399	-0.0414
V125	Japonica	temperate-japonica	4	62	0	2088	1009	85	317	174	0.0176518	G2	0.848259	100	Non-core	-0.0024	-0.0078	-0.0436
V126	Japonica	temperate-japonica	2	39	1	2121	1078	6	311	181	0.0112329	G2	0.473695	93	Non-core	-0.0029	-0.0414	-0.0282
V127	Japonica	temperate-japonica	7	76	0	2071	1051	40	321	173	0.0221984	G3	0.837491	99	Non-core	-0.0275	-0.0618	0.0044
V128	Japonica	temperate-japonica	0	0	1	2108	1102	48	303	177	0.000267451	G3	0.989479	100	Core	-0.0306	-0.082	0.0228
V129	Japonica	temperate-japonica	0	1	0	2147	1034	86	301	170	0.000267451	G2	0.85041	100	Non-core	-0.0003	-0.0214	-0.0505
V130	Japonica	temperate-japonica	0	1	0	2129	1043	79	318	169	0.000267451	G2	0.893069	100	Non-core	0.0038	-0.0295	-0.0572
V131	Japonica	temperate-japonica	0	1	0	2162	1112	4	287	173	0.000267451	G2	0.848812	100	Non-core	-0.0012	-0.0456	-0.061
V132	Japonica	temperate-japonica	0	0	0	2131	1097	39	300	172	0	G3	0.710904	80	Non-core	-0.0273	-0.0676	-0.0087
V133	Japonica	temperate-japonica	0	1	0	2147	1091	19	310	171	0.000267451	G2	0.631233	100	Non-core	0.0007	-0.0312	-0.0433
V134	Japonica	temperate-japonica	2	56	0	2098	1041	59	307	176	0.0155122	G2	0.598851	100	Non-core	0.0041	-0.0052	-0.0262
V135	Japonica	temperate-japonica	0	0	0	2151	1094	13	322	159	0	G2	0.728323	100	Non-core	-0.0178	-0.0191	-0.0495
V136	Japonica	temperate-japonica	0	0	0	2162	1093	6	303	175	0	G3	0.574013	20	Unstable	-0.0013	-0.0391	-0.0046
V137	Japonica	temperate-japonica	0	0	0	2147	1093	30	303	166	0	G2	0.698073	100	Non-core	-0.0147	-0.0355	-0.0495
V138	Japonica	temperate-japonica	0	0	0	2147	1092	30	306	164	0	G2	0.703297	100	Non-core	-0.0145	-0.0356	-0.0498
V139	Japonica	temperate-japonica	15	30	2	2118	1053	49	301	171	0.0125702	G3	0.800141	100	Non-core	-0.0151	-0.0439	0.0326
V140	Japonica	temperate-japonica	1	0	0	2170	1067	19	303	179	0.000267451	G2	0.782804	100	Non-core	0.0292	-0.0185	-0.072
V141	Japonica	temperate-japonica	0	0	0	2132	1087	50	301	169	0	G3	0.946534	100	Core	-0.0289	-0.0608	0.0191
V142	Japonica	temperate-japonica	53	131	3	2008	983	17	380	164	0.0500134	G2	0.68456	93	Non-core	-0.0028	0.0584	-0.0162
V143	Japonica	temperate-japonica	0	38	0	2107	1076	12	342	164	0.0101631	G2	0.708122	100	Non-core	-0.0166	-0.0255	-0.0398
V144	Japonica	temperate-japonica	38	198	0	1983	959	34	352	175	0.0631185	G2	0.600979	60	Unstable	-0.0055	0.0628	-0.0057
V145	Japonica	temperate-japonica	11	60	5	2053	1073	8	358	171	0.0203263	G3	0.617375	13	Unstable	-0.0243	-0.0244	-0.0169
V146	Japonica	temperate-japonica	0	1	0	2128	1138	8	293	171	0.000267451	G2	0.947049	100	Core	-0.0075	-0.0141	-0.0665
V147	Japonica	temperate-japonica	3	1	0	2128	1115	9	307	176	0.0010698	G2	0.99998	100	Core	-0.0036	-0.0154	-0.0759
V148	Japonica	temperate-japonica	0	1	0	2142	1099	13	315	168	0.000267523	G2	0.99998	100	Core	0.0009	-0.0075	-0.0832
V149	Japonica	temperate-japonica	0	4	0	2146	1092	10	323	164	0.0010698	G2	0.654365	100	Non-core	0.0168	0.0051	-0.0336
V150	Japonica	temperate-japonica	1	1	0	2142	1077	6	342	170	0.000534902	G1	0.99998	100	Core	0.0993	-0.0211	0.0174
V151	Japonica	temperate-japonica	0	1	0	2152	1134	9	283	160	0.000267451	G3	0.532553	44	Unstable	0.0005	-0.0103	0.0067
V152	Japonica	temperate-japonica	116	262	1	1818	920	9	441	172	0.101364	G2	0.936113	95	Core	-0.0273	0.1267	-0.0615
V153	Japonica	temperate-japonica	45	247	11	1931	921	38	365	181	0.0810377	G3	0.98424	100	Core	-0.0428	0.0511	0.0734
V154	Japonica	temperate-japonica	31	158	11	1947	1061	14	324	193	0.0534902	G3	0.746114	100	Non-core	-0.0221	0.0311	0.0362
V155	Japonica	temperate-japonica	0	1	0	2137	1122	13	305	160	0.000267523	G2	0.552582	95	Non-core	-0.0184	-0.0243	-0.0317
V156	Japonica	temperate-japonica	1	0	0	2140	1097	18	320	163	0.000267451	G2	0.729027	100	Non-core	0.0039	-0.0203	-0.0419
V157	Japonica	temperate-japonica	1	0	0	2096	1135	16	325	166	0.000267451	G2	0.627722	100	Non-core	-0.0006	-0.0258	-0.0317
V158	Japonica	temperate-japonica	2	3	0	2129	1124	10	300	171	0.00133726	G2	0.573819	100	Non-core	0.0115	-0.0081	-0.0269
V159	Japonica	temperate-japonica	8	40	1	2102	991	16	372	209	0.0131051	G3	0.590696	100	Non-core	-0.0048	0.0141	0.0236
V160	Japonica	temperate-japonica	14	28	1	2067	1058	41	359	171	0.0115004	G2	0.519493	93	Non-core	-0.0165	-0.0042	-0.0161
V161	Japonica	temperate-japonica	0	0	0	2097	1195	2	272	173	0	G3	0.99998	100	Core	-0.0382	-0.0535	0.0511
V162	Japonica	temperate-japonica	0	2	0	2142	1075	33	326	161	0.000534902	G2	0.903958	100	Core	0.0013	0.0016	-0.069
V163	Japonica	temperate-japonica	0	0	1	2081	1128	45	313	170	0.000267523	G3	0.940591	100	Core	-0.0312	0.0351	0.0411
V164	Japonica	temperate-japonica	0	39	0	2132	1103	5	280	180	0.0104306	G3	0.470264	100	Non-core	0.0105	-0.0091	0.0081
V165	Japonica	temperate-japonica	3	91	0	2014	1130	13	314	174	0.0251404	G3	0.697957	100	Non-core	-0.0306	0.0182	0.0062
V166	Japonica	temperate-japonica	0	3	0	2116	1073	49	327	170	0.000802568	G3	0.646813	65	Unstable	-0.0235	0.0204	-0.0066
V167	Japonica	temperate-japonica	10	37	0	2070	1086	40	325	171	0.0125702	G3	0.99998	100	Core	-0.0491	0.0063	0.0231
V168	Japonica	temperate-japonica	0	0	0	2106	1193	6	265	169	0	G3	0.834161	100	Non-core	-0.0154	-0.014	0.0347
V169	Japonica	temperate-japonica	55	283	0	1834	932	85	377	172	0.0904227	G3	0.799757	100	Non-core	-0.0194	0.012	0.0553
V170	Japonica	temperate-japonica	0	14	1	2023	1030	8	322	341	0.00401177	G3	0.693802	100	Non-core	-0.0151	0.0149	0.0184
V171	Japonica	temperate-japonica	10	63	0	2072	1039	44	336	174	0.0195292	G3	0.935666	100	Core	-0.0433	0.0274	0.0137
V172	Japonica	temperate-japonica	10	51	0	2051	1071	41	337	178	0.0163145	G3	0.99998	100	Core	-0.0434	0.0032	0.0169
V173	Japonica	temperate-japonica	73	240	0	1894	1007	3	340	182	0.0837122	G2	0.511665	18	Unstable	-0.0054	0.0684	-0.0043
V174	Japonica	temperate-japonica	73	237	0	1899	1000	4	344	182	0.0829099	G2	0.512169	13	Unstable	-0.0054	0.0667	-0.0045
V175	Japonica	temperate-japonica	29	175	0	1997	976	44	336	181	0.0545746	G3	0.740567	100	Non-core	-0.0357	0.0542	0.0083
V176	Japonica	temperate-japonica	24	252	10	1975	948	36	316	177	0.0765115	G3	0.952346	100	Core	-0.0324	0.0565	0.0676
V177	Japonica	temperate-japonica	0	0	0	2158	1090	39	279	173	0	G3	0.653686	87	Non-core	-0.018	-0.0404	0.0069
V178	Japonica	temperate-japonica	11	68	9	2044	1080	20	340	166	0.023542	G3	0.477366	11	Unstable	-0.0056	-0.0041	-0.0071
V179	Japonica	temperate-japonica	0	0	1	2143	1084	44	302	165	0.000267451	G3	0.99998	100	Core	-0.0358	-0.0808	0.0279
V180	Japonica	temperate-japonica	0	27	0	2093	1065	57	327	169	0.00722311	G3	0.873742	100	Non-core	-0.0298	0.066	0.0335
V181	Japonica	temperate-japonica	0	0	1	2121	1090	50	306	171	0.000267451	G3	0.99998	100	Core	-0.0355	-0.0788	0.0335
V182	Japonica	temperate-japonica	0	60	1	2101	808	208	386	174	0.0163189	G3	0.72872	100	Non-core	-0.0132	0.084	0.0624
V183	Japonica	temperate-japonica	1	1	0	2158	1054	26	325	174	0.000534902	G2	0.830492	100	Non-core	0.0462	0.0067	-0.0981
V184	Japonica	temperate-japonica	26	134	12	2012	994	52	328	181	0.0460016	G3	0.722193	100	Non-core	-0.0139	0.0012	0.0428
V185	Japonica	temperate-japonica	0	0	1	2124	1099	44	298	173	0.000267451	G3	0.99998	100	Core	-0.0376	-0.081	0.0368
V186	Japonica	temperate-japonica	28	134	11	2015	990	52	326	183	0.0462691	G3	0.737869	100	Non-core	-0.0142	-0.0018	0.0443
V187	Japonica	temperate-japonica	7	67	0	2087	1038	37	326	177	0.0197914	G3	0.852031	100	Non-core	-0.0297	-0.0592	0.0151
V188	Japonica	temperate-japonica	1	0	0	2163	1054	27	320	174	0.000267451	G2	0.831061	100	Non-core	0.0456	0.0061	-0.0972
V189	Japonica	temperate-japonica	0	0	0	2182	1046	19	321	171	0	G2	0.793132	100	Non-core	0.0286	-0.0096	-0.0775
V190	Japonica	temperate-japonica	0	0	1	2138	1074	54	304	168	0.000267451	G3	0.99998	100	Core	-0.0349	-0.0813	0.0367
V191	Japonica	temperate-japonica	25	211	0	1900	989	39	394	181	0.0631185	G3	0.605416	100	Non-core	-0.0385	0.0504	0.0093
V192	Japonica	temperate-japonica	0	0	0	2158	1021	69	319	172	0	G2	0.437129	92	Non-core	0.023	0.0095	-0.0037
V193	Japonica	temperate-japonica	1	3	0	2181	1034	41	291	188	0.0010698	G2	0.719366	100	Non-core	0.0087	-0.0041	-0.0325
V194	Japonica	temperate-japonica	0	0	0	2131	1141	7	292	168	0	G3	0.518174	12	Unstable	-0.0099	-0.0102	-0.0086
V195	Japonica	temperate-japonica	0	1	0	2148	1079	67	275	169	0.000267451	G3	0.779147	100	Non-core	-0.0238	-0.0123	0.0188
V196	Japonica	temperate-japonica	0	0	1	2137	1068	52	312	169	0.000267451	G3	0.647034	100	Non-core	-0.0074	0.0055	0.0284
V197	Japonica	temperate-japonica	2	14	0	2144	1081	16	308	174	0.00427922	G2	0.706086	100	Non-core	0.0382	-0.0151	-0.0488
V198	Japonica	temperate-japonica	3	12	0	2149	1076	15	308	176	0.00401177	G2	0.707769	100	Non-core	0.0379	-0.0143	-0.0486
V199	Japonica	temperate-japonica	124	296	1	1749	946	10	430	183	0.112597	G2	0.737095	25	Unstable	-0.0333	0.1553	-0.0248
V200	Japonica	temperate-japonica	3	63	0	2047	1030	98	323	175	0.0176518	G2	0.82412	97	Non-core	0.0154	0.0068	-0.0286
V201	Japonica	temperate-japonica	42	170	0	1960	973	46	374	173	0.0567148	G3	0.633561	100	Non-core	-0.0349	0.1207	0.0165
V202	Japonica	temperate-japonica	53	193	1	1899	971	33	411	178	0.0660604	G2	0.501839	4	Unstable	-0.0373	0.1431	0.0002
V203	Japonica	temperate-japonica	71	220	1	1850	971	41	406	179	0.0780957	G3	0.50968	98	Non-core	-0.043	0.1443	-0.001
V204	Japonica	temperate-japonica	42	170	0	1964	971	44	373	174	0.0567148	G3	0.631755	100	Non-core	-0.035	0.1215	0.0163
V205	Japonica	temperate-japonica	42	173	0	1963	973	43	370	174	0.0575174	G3	0.627853	100	Non-core	-0.0347	0.1203	0.0155
V206	Japonica	temperate-japonica	46	204	0	1927	963	42	378	179	0.0668628	G3	0.500489	99	Non-core	-0.0422	0.1337	0.0015
V207	Japonica	temperate-japonica	0	0	0	2118	1110	47	286	178	0	G3	0.770034	100	Non-core	-0.0212	-0.0167	0.0271
V208	Japonica	temperate-japonica	25	212	0	1898	989	37	397	181	0.0633859	G3	0.574645	100	Non-core	-0.0386	0.0599	0.0065
V209	Japonica	temperate-japonica	48	200	0	1923	966	42	380	180	0.0663279	G3	0.50698	99	Non-core	-0.042	0.1357	0.0025
V210	Japonica	temperate-japonica	10	137	0	2015	996	64	325	192	0.0393153	G2	0.681615	94	Non-core	0.0046	0.0368	-0.0175
V211	Japonica	temperate-japonica	15	155	1	1978	990	40	389	171	0.0457342	G3	0.650004	100	Non-core	-0.0273	0.0204	0.015
V212	Japonica	temperate-japonica	0	8	0	2141	987	67	363	173	0.00213961	G2	0.490433	70	Unstable	0.0045	0.039	-0.0131
V213	Japonica	temperate-japonica	76	230	1	1894	967	10	384	177	0.0821075	G2	0.924055	100	Core	-0.0069	0.0864	-0.0509
V214	Japonica	temperate-japonica	36	139	13	2081	986	6	300	178	0.0502808	G2	0.554045	100	Non-core	-0.0024	0.0118	-0.0198
V215	Japonica	temperate-japonica	0	0	0	2179	1027	19	316	198	0	G2	0.475905	100	Non-core	-0.0003	-0.0181	-0.0201
V216	Japonica	temperate-japonica	57	266	1	1864	913	17	437	184	0.0866542	G2	0.768313	100	Non-core	-0.0063	0.0948	-0.0428
V217	Japonica	temperate-japonica	127	296	1	1773	926	15	418	183	0.113399	G2	0.720365	27	Unstable	-0.0356	0.1583	-0.0232
V218	Japonica	temperate-japonica	1	3	0	2179	1035	41	296	184	0.0010698	G2	0.718772	100	Non-core	0.0085	-0.0042	-0.0327
V219	Japonica	temperate-japonica	0	46	0	2107	1078	30	302	176	0.0123028	G3	0.769718	100	Non-core	-0.0239	0.0047	0.0254
V220	Japonica	temperate-japonica	0	1	0	2139	1077	40	313	169	0.000267451	G2	0.910186	100	Core	0.0124	0.0053	-0.0535
V221	Japonica	temperate-japonica	0	9	0	2083	1122	51	292	182	0.00240706	G3	0.825471	100	Non-core	-0.0304	-0.0229	0.0186
V222	Japonica	temperate-japonica	0	1	0	2108	1149	18	291	172	0.000267451	G3	0.550836	59	Unstable	-0.0013	-0.0393	0.0077
V223	Japonica	temperate-japonica	4	0	1	2114	1084	38	324	173	0.00133761	G3	0.868762	100	Non-core	-0.0366	0.0035	0.0171
V224	Japonica	temperate-japonica	0	1	0	2107	1151	17	289	174	0.000267451	G3	0.552	67	Unstable	-0.0016	-0.0392	0.008
V225	Japonica	temperate-japonica	0	1	0	2117	1145	17	283	176	0.000267451	G3	0.567476	68	Unstable	-0.0038	-0.0394	0.0079
V226	Japonica	temperate-japonica	0	0	0	2150	1052	30	313	194	0	G2	0.649072	100	Non-core	-0.01	0.014	-0.0314
V227	Japonica	temperate-japonica	3	14	0	2129	1114	1	311	167	0.00454667	G2	0.638417	100	Non-core	0.0119	-0.0089	-0.0278
V228	Japonica	temperate-japonica	151	430	4	1653	886	9	427	179	0.156459	G2	0.84912	81	Non-core	-0.0324	0.1853	-0.0488
V229	Japonica	temperate-japonica	0	2	0	2118	1140	10	298	171	0.000534902	G3	0.901169	38	Unstable	-0.0302	-0.046	-0.0061
V230	Japonica	temperate-japonica	0	2	0	2122	1139	9	299	168	0.000534902	G3	0.904225	39	Unstable	-0.0307	-0.0466	-0.006
V231	Japonica	temperate-japonica	0	2	0	2117	1142	10	294	174	0.000534902	G3	0.899364	35	Unstable	-0.0306	-0.048	-0.007
V232	Japonica	temperate-japonica	28	135	1	1925	1083	3	385	179	0.043862	G3	0.908553	100	Core	-0.0442	0.0072	0.0119
V233	Japonica	temperate-japonica	0	38	1	2118	1103	6	305	168	0.0104306	G3	0.732225	100	Non-core	-0.013	-0.0106	0.0214
V234	Japonica	temperate-japonica	0	39	1	2118	1104	5	306	166	0.010698	G3	0.734259	100	Non-core	-0.0134	-0.0105	0.022
V235	Japonica	temperate-japonica	2	55	0	2066	1119	18	299	179	0.0152488	G3	0.913011	100	Core	-0.0358	-0.0175	0.0315
V236	Japonica	temperate-japonica	58	206	10	1915	948	73	351	178	0.0732816	G3	0.749066	100	Non-core	-0.0322	0.0328	0.0209
V237	Japonica	temperate-japonica	0	1	0	2161	1102	6	307	162	0.000267451	G1	0.530036	100	Non-core	0.0307	-0.006	0.027
V238	Japonica	temperate-japonica	1	38	1	2098	1123	3	308	167	0.010698	G3	0.59231	98	Non-core	-0.007	-0.0073	0.0115
V239	Japonica	temperate-japonica	0	0	1	2132	1085	22	336	163	0.000267451	G2	0.496793	100	Non-core	0.0159	-0.0136	-0.02
V240	Japonica	temperate-japonica	0	0	0	2116	1164	9	285	165	0	G3	0.99998	100	Core	-0.0334	-0.0435	0.0184
V241	Japonica	temperate-japonica	0	0	0	2098	1165	6	305	165	0	G3	0.99998	99	Core	-0.0356	-0.0423	0.0106
V242	Japonica	temperate-japonica	74	201	8	1861	1039	2	376	178	0.0756887	G3	0.620291	83	Non-core	-0.0228	0.0347	-0.0034
V243	Japonica	temperate-japonica	9	19	8	2090	1144	8	292	169	0.00962824	G3	0.837609	100	Non-core	-0.0316	-0.0308	0.008
V244	Japonica	temperate-japonica	17	18	8	2093	1133	8	293	169	0.0115004	G3	0.839705	100	Non-core	-0.0328	-0.0274	0.0087
V245	Japonica	temperate-japonica	38	91	10	1965	1010	56	389	179	0.0371857	G3	0.67997	100	Non-core	-0.0285	0.0535	0.0264
V246	Japonica	temperate-japonica	19	217	11	1919	1064	5	328	176	0.0660604	G3	0.669425	100	Non-core	-0.0161	0.0099	0.0036
V247	Japonica	temperate-japonica	7	90	10	2058	1066	17	317	174	0.0286173	G3	0.84788	100	Non-core	-0.0294	-0.0113	0.01
V248	Japonica	temperate-japonica	6	90	0	2027	1131	6	312	167	0.0256753	G3	0.689631	100	Non-core	-0.0286	0.0184	0.0075
V249	Japonica	temperate-japonica	4	63	1	2066	1114	5	312	174	0.0181867	G3	0.831058	100	Non-core	-0.036	-0.0054	0.0132
V250	Japonica	temperate-japonica	2	57	0	2090	1079	14	318	179	0.0157796	G3	0.715401	98	Non-core	-0.0201	-0.0008	0.0047
V251	Japonica	temperate-japonica	8	30	1	2102	1139	10	283	166	0.0104306	G3	0.923608	100	Core	-0.0343	-0.0116	0.0273
V252	Japonica	temperate-japonica	0	1	1	2113	1064	3	291	266	0.000534902	G2	0.464646	100	Non-core	0.0186	-0.0016	-0.009
V253	Japonica	temperate-japonica	0	0	0	2164	1102	11	297	165	0	G1	0.518028	94	Non-core	0.0295	-0.0079	0.0263
V254	Japonica	temperate-japonica	0	39	1	2123	1089	8	303	175	0.0107009	G2	0.692939	100	Non-core	-0.0133	-0.0167	-0.0411
V255	Japonica	temperate-japonica	4	63	0	2091	1077	6	334	163	0.017924	G2	0.665847	100	Non-core	-0.0169	0.0088	-0.0312
V256	Japonica	temperate-japonica	2	57	0	2093	1074	20	316	177	0.0157796	G3	0.753531	99	Non-core	-0.022	-0.0056	0.0052
V257	Japonica	temperate-japonica	27	54	0	2009	1148	11	316	174	0.0216635	G3	0.815757	75	Non-core	-0.0331	-0.0252	-0.0011
V258	Japonica	temperate-japonica	0	7	0	2102	1134	15	308	173	0.00187216	G3	0.977824	98	Core	-0.0364	-0.0487	0.0055
V259	Japonica	temperate-japonica	0	0	0	2110	1185	2	271	170	0	G3	0.99998	100	Core	-0.0427	-0.0358	0.0329
V260	Japonica	temperate-japonica	76	203	8	1858	1038	4	376	176	0.0767585	G3	0.620591	90	Non-core	-0.0229	0.0358	-0.003
V261	Japonica	temperate-japonica	0	0	0	2076	1224	3	270	166	0	G3	0.99998	100	Core	-0.0372	-0.0321	0.0403
V262	Japonica	temperate-japonica	0	3	0	2137	1114	13	304	167	0.000802568	G2	0.755692	100	Non-core	-0.0147	-0.0185	-0.047
V263	Japonica	temperate-japonica	44	137	0	1963	1041	4	380	170	0.0484087	G3	0.501999	5	Unstable	-0.0222	0.0223	-0.018
V264	Japonica	temperate-japonica	35	171	0	1939	1082	7	327	178	0.0550949	G2	0.525808	75	Non-core	-0.0177	0.0342	-0.016
V265	Japonica	temperate-japonica	60	236	10	1894	963	64	339	173	0.0818401	G3	0.77924	100	Non-core	-0.0352	0.0551	0.0222
V266	Japonica	temperate-japonica	44	116	6	1963	1156	4	280	169	0.0444088	G3	0.99998	100	Core	-0.0405	-0.0039	0.0301
V267	Japonica	temperate-japonica	27	225	11	1908	1050	6	334	178	0.0703397	G3	0.674939	99	Non-core	-0.017	0.0123	0.0042
V268	Japonica	temperate-japonica	0	0	0	2081	1217	3	268	170	0	G3	0.99998	100	Core	-0.037	-0.0326	0.0408
V269	Japonica	temperate-japonica	26	93	0	2046	1078	16	314	166	0.0318267	G2	0.90019	100	Core	-0.0076	0.027	-0.057
V270	Japonica	temperate-japonica	62	234	10	1887	962	66	337	181	0.0818401	G3	0.778605	100	Non-core	-0.035	0.0555	0.0222
V271	Japonica	temperate-japonica	84	334	12	1763	966	9	392	179	0.115004	G3	0.800498	100	Non-core	-0.046	0.0645	0.0316
V272	Japonica	temperate-japonica	0	1	0	2139	1077	41	314	167	0.000267451	G2	0.906425	100	Core	0.0122	0.0052	-0.0529
V273	Japonica	temperate-japonica	48	166	1	1930	1064	37	321	172	0.057502	G3	0.670013	100	Non-core	-0.019	0.0464	0.028
V274	Japonica	temperate-japonica	0	0	1	2109	1181	3	278	167	0.000267451	G3	0.965557	100	Core	-0.0276	-0.0308	0.0458
V275	Japonica	temperate-japonica	6	15	8	2060	1151	15	309	175	0.00775608	G3	0.891005	100	Non-core	-0.0305	-0.012	0.0315
V276	Japonica	temperate-japonica	0	1	0	2107	1152	18	288	173	0.000267451	G3	0.553036	65	Unstable	-0.0016	-0.0394	0.0081
V277	Japonica	temperate-japonica	28	228	2	1984	970	15	324	187	0.0690209	G3	0.546007	97	Non-core	-0.0043	0.0355	0.0137
V278	Japonica	temperate-japonica	56	142	0	1931	1071	3	356	180	0.0529553	G3	0.719917	99	Non-core	-0.022	0.0132	0.0046
V279	Japonica	temperate-japonica	25	98	0	2104	850	46	429	187	0.0328965	G1	0.597715	100	Non-core	0.0541	0.028	0.0316
V280	Japonica	temperate-japonica	0	2	0	2129	1127	7	305	169	0.000534902	G2	0.730115	100	Non-core	-0.0077	-0.0038	-0.0363
V281	Japonica	temperate-japonica	0	0	0	2097	1163	5	306	168	0	G3	0.892442	97	Non-core	-0.03	-0.0416	0.0097
V282	Japonica	temperate-japonica	38	133	1	1954	1060	9	368	176	0.0460016	G3	0.519641	28	Unstable	-0.0094	0.0018	-0.0103
V283	Japonica	temperate-japonica	0	0	0	2085	1176	2	304	172	0	G3	0.675684	88	Non-core	-0.0151	-0.0199	0.0061
V284	Japonica	temperate-japonica	0	0	0	2106	1193	3	266	171	0	G3	0.99998	100	Core	-0.0364	-0.0445	0.0493
V285	Japonica	temperate-japonica	0	0	0	2112	1170	4	281	172	0	G3	0.99998	100	Core	-0.04	-0.0395	0.0467
V286	Japonica	temperate-japonica	2	51	0	2096	1116	9	296	169	0.0141749	G3	0.533319	89	Non-core	-0.0111	-0.0004	-0.0027
V287	Japonica	temperate-japonica	0	37	0	2082	1079	9	322	210	0.00989569	G3	0.820723	100	Non-core	-0.0271	-0.0067	0.0133
V288	Japonica	temperate-japonica	41	164	0	1985	971	57	328	193	0.0548275	G3	0.716683	100	Non-core	-0.0342	0.026	0.0059
V289	Japonica	temperate-japonica	49	151	0	1934	1049	4	384	168	0.0534902	G3	0.524335	10	Unstable	-0.0236	0.0243	-0.016
V290	Japonica	temperate-japonica	3	57	0	2073	1098	16	315	177	0.0160471	G3	0.738019	99	Non-core	-0.0219	-0.0057	0.0025
V291	Japonica	temperate-japonica	1	3	0	2087	1157	13	307	171	0.0010698	G3	0.543034	100	Non-core	0.0012	-0.0102	0.0053
V292	Japonica	temperate-japonica	77	226	8	1854	1051	6	339	178	0.0831773	G3	0.624962	99	Non-core	-0.0243	0.0364	0.0014
V293	Japonica	temperate-japonica	20	66	11	2056	1117	5	290	173	0.0259497	G3	0.942502	100	Core	-0.0339	-0.0141	0.0211
V294	Japonica	temperate-japonica	6	77	1	2064	1093	10	311	177	0.0224659	G3	0.827166	100	Non-core	-0.0328	0.0077	0.0205
V295	Japonica	temperate-japonica	10	45	0	2068	1079	38	325	173	0.0147138	G3	0.99998	100	Core	-0.0471	0.0038	0.0226
V296	Japonica	temperate-japonica	0	0	1	2136	1099	41	300	162	0.000267451	G3	0.99998	100	Core	-0.0358	-0.0805	0.0332
V297	Japonica	temperate-japonica	0	0	0	2116	1182	4	269	167	0	G3	0.99998	100	Core	-0.0461	-0.0278	0.0388
V298	Japonica	temperate-japonica	0	2	0	2128	1135	10	293	171	0.000534902	G3	0.915048	43	Unstable	-0.0315	-0.0463	-0.0051
V299	Japonica	temperate-japonica	12	129	0	2065	917	23	422	171	0.0377106	G3	0.420728	100	Non-core	0.0017	0.0691	0.0199
V300	Japonica	temperate-japonica	0	1	0	2137	1120	13	307	161	0.000267451	G2	0.552902	95	Non-core	-0.0188	-0.0242	-0.0318
V301	Japonica	temperate-japonica	12	66	1	2026	1137	4	323	170	0.0211286	G3	0.99998	97	Core	-0.0457	-0.0369	0.0078
V302	Japonica	temperate-japonica	4	52	1	2048	1136	6	320	172	0.0152447	G3	0.99998	99	Core	-0.0451	-0.0385	0.007
V303	Japonica	temperate-japonica	0	38	0	2107	1123	4	290	177	0.0101631	G2	0.610276	99	Non-core	-0.0074	-0.0086	-0.0252
V304	Japonica	temperate-japonica	0	0	0	2097	1172	8	297	165	0	G3	0.846013	100	Non-core	-0.0269	-0.03	0.0223
V305	Japonica	temperate-japonica	5	57	1	2042	1134	6	321	173	0.0168494	G3	0.99998	98	Core	-0.0442	-0.0397	0.0068
V306	Japonica	temperate-japonica	4	0	0	2101	1139	22	299	174	0.0010698	G3	0.922345	100	Core	-0.038	-0.0434	-0.0001
V307	Japonica	temperate-japonica	3	68	1	2034	1119	5	338	171	0.0192565	G3	0.99998	98	Core	-0.042	-0.0394	0.0063
V308	Japonica	temperate-japonica	0	0	0	2122	1116	18	314	169	0	G3	0.525154	12	Unstable	-0.0222	-0.0385	-0.0222
V309	Japonica	temperate-japonica	0	0	0	2110	1162	6	293	168	0	G3	0.99998	100	Core	-0.0356	-0.045	0.0184
V310	Japonica	temperate-japonica	111	294	1	1821	911	8	426	167	0.108585	G2	0.99998	94	Core	-0.0326	0.1537	-0.0743
V311	Japonica	temperate-japonica	0	1	0	2108	1126	15	306	182	0.000267523	G2	0.534099	95	Non-core	-0.0126	-0.021	-0.0226
V312	Japonica	temperate-japonica	0	39	0	2099	1126	3	293	179	0.0104306	G2	0.617683	99	Non-core	-0.0072	-0.0087	-0.026
V313	Japonica	temperate-japonica	0	0	0	2120	1115	20	311	173	0	G3	0.524959	12	Unstable	-0.0226	-0.0395	-0.0234
V314	Japonica	temperate-japonica	0	0	0	2123	1105	18	325	168	0	G3	0.524603	11	Unstable	-0.0232	-0.0373	-0.0235
V315	Japonica	temperate-japonica	0	0	0	2118	1184	3	265	168	0	G3	0.99998	100	Core	-0.0441	-0.0337	0.0388
V316	Japonica	temperate-japonica	0	0	0	2102	1179	4	281	173	0	G3	0.99998	100	Core	-0.0428	-0.0422	0.046
V317	Japonica	temperate-japonica	0	0	0	2120	1180	3	263	172	0	G3	0.99998	100	Core	-0.0436	-0.0332	0.0386
V318	Japonica	temperate-japonica	0	1	1	2150	1095	9	324	159	0.000534902	G2	0.834705	100	Non-core	-0.0041	-0.0065	-0.0559
V319	Japonica	temperate-japonica	0	1	0	2139	1123	8	302	166	0.000267451	G2	0.99998	100	Core	0.005	0.0101	-0.0833
V320	Japonica	temperate-japonica	0	1	0	2168	1092	16	293	169	0.000267451	G2	0.991202	100	Core	0.0225	-0.0329	-0.0708
V321	Japonica	temperate-japonica	6	67	11	2125	1035	24	305	165	0.0224719	G2	0.798212	100	Non-core	-0.0028	0.0249	-0.042
V322	Japonica	temperate-japonica	46	99	1	1984	961	124	351	173	0.0390479	G3	0.702749	100	Non-core	-0.0153	0.0453	0.0542
V323	Japonica	temperate-japonica	45	74	0	1976	1163	12	301	168	0.0318267	G3	0.873908	100	Non-core	-0.0302	0.0087	0.0337
V324	Japonica	temperate-japonica	0	38	1	2088	1157	3	284	168	0.0104306	G3	0.99998	100	Core	-0.0339	-0.0164	0.0382
V325	Japonica	temperate-japonica	9	60	0	2002	1212	3	283	170	0.0184541	G3	0.99998	100	Core	-0.037	-0.0162	0.033
V326	Japonica	temperate-japonica	0	50	0	2096	1145	4	273	170	0.0133761	G3	0.99998	100	Core	-0.0393	-0.0231	0.0341
V327	Japonica	temperate-japonica	0	1	0	2092	1184	12	281	169	0.000267451	G3	0.916911	100	Core	-0.022	-0.0244	0.0549
V328	Japonica	temperate-japonica	48	238	2	1913	1045	3	316	174	0.0770259	G3	0.855607	100	Non-core	-0.0328	0.0152	0.0376
V329	Japonica	temperate-japonica	10	108	1	1992	1115	15	323	175	0.0318267	G3	0.99998	100	Core	-0.0369	0.0044	0.0418
V330	Japonica	temperate-japonica	79	285	2	1789	1001	15	391	177	0.0978871	G3	0.949265	100	Core	-0.0392	0.0484	0.0503
V331	Japonica	temperate-japonica	7	99	1	1987	1141	11	323	170	0.0286173	G3	0.99998	100	Core	-0.039	0.0042	0.0422
V332	Japonica	temperate-japonica	8	47	0	2042	1164	16	294	168	0.0147098	G3	0.99998	100	Core	-0.0363	-0.0076	0.0437
V334	Japonica	temperate-japonica	38	176	0	1935	961	59	391	179	0.0572346	G3	0.629037	100	Non-core	-0.0343	0.1373	0.0222
V335	Japonica	temperate-japonica	1	0	0	2155	1048	38	330	167	0.000267451	G2	0.558258	100	Non-core	0.0137	-0.0059	-0.0191
V336	Japonica	temperate-japonica	112	394	0	1692	975	19	370	177	0.13533	G3	0.818967	100	Non-core	-0.0354	0.0572	0.0494
V337	Japonica	temperate-japonica	23	102	10	2051	1007	54	327	165	0.0361059	G3	0.837007	100	Non-core	-0.0252	0.0431	0.0569
V338	Japonica	temperate-japonica	24	101	10	2050	1012	51	328	163	0.0361059	G3	0.837368	100	Non-core	-0.0248	0.0421	0.0558
V339	Japonica	temperate-japonica	70	277	7	1799	987	2	420	177	0.0946777	G3	0.99998	100	Core	-0.0435	0.0422	0.0656
V340	Japonica	temperate-japonica	0	1	0	2104	1189	7	264	174	0.000267451	G3	0.891314	100	Non-core	-0.0196	-0.0254	0.0461
V341	Japonica	temperate-japonica	37	66	7	2000	1106	11	334	178	0.0294196	G3	0.980892	100	Core	-0.0371	-0.0006	0.0418
V342	Japonica	temperate-japonica	10	105	0	2006	1126	17	303	172	0.0307569	G3	0.99998	100	Core	-0.0361	0.0053	0.0414
V343	Japonica	temperate-japonica	0	1	0	2080	1201	3	279	175	0.000267451	G3	0.99998	100	Core	-0.0426	-0.0333	0.0449
V344	Japonica	temperate-japonica	14	26	1	2149	991	20	376	162	0.0109655	G3	0.53336	100	Non-core	0.0008	0.023	0.0281
V345	Japonica	temperate-japonica	0	0	0	2091	1195	2	279	171	0	G3	0.99998	100	Core	-0.0429	-0.0368	0.0383
V346	Japonica	temperate-japonica	30	178	3	1923	1027	33	368	176	0.0564473	G3	0.85227	100	Non-core	-0.031	0.025	0.0342
V347	Japonica	temperate-japonica	2	40	0	2126	1063	6	320	182	0.0112329	G2	0.513049	100	Non-core	0.0234	-0.0167	-0.0167
V348	Japonica	temperate-japonica	0	0	1	2093	1150	27	299	169	0.000267451	G3	0.99998	100	Core	-0.0421	-0.064	0.0517
V349	Japonica	temperate-japonica	0	0	0	2161	1059	17	335	167	0	G1	0.642909	100	Non-core	0.0382	-0.0036	0.0357
V350	Japonica	temperate-japonica	0	0	0	2177	1089	6	293	174	0	G1	0.547406	100	Non-core	0.0403	0.0018	0.0275
V351	Japonica	temperate-japonica	0	38	0	2108	1078	17	329	169	0.0101631	G2	0.907258	100	Core	-0.0003	0.0107	-0.0377
V352	Japonica	temperate-japonica	0	0	1	2123	1159	11	286	159	0.000267451	G3	0.797118	100	Non-core	-0.0275	-0.0152	0.0134
V353	Japonica	temperate-japonica	0	1	0	2113	1179	3	278	165	0.000267451	G3	0.99998	100	Core	-0.0371	-0.0276	0.0329
V354	Japonica	temperate-japonica	0	0	0	2118	1180	4	268	168	0	G3	0.99998	100	Core	-0.0453	-0.0279	0.0387
V355	Japonica	temperate-japonica	0	0	0	2092	1201	2	272	172	0	G3	0.99998	100	Core	-0.0384	-0.0543	0.0508
V356	Japonica	temperate-japonica	0	0	0	2093	1197	5	279	165	0	G3	0.787436	100	Non-core	-0.018	-0.0203	0.0144
V357	Japonica	temperate-japonica	0	0	0	2088	1186	14	275	176	0	G3	0.99998	100	Core	-0.043	-0.0196	0.0501
V358	Japonica	temperate-japonica	0	0	0	2117	1166	3	283	170	0	G3	0.99998	100	Core	-0.0368	-0.049	0.0497
V359	Japonica	temperate-japonica	0	38	1	2090	1160	2	284	164	0.0104306	G3	0.99998	100	Core	-0.0338	-0.0195	0.038
V360	Japonica	temperate-japonica	2	61	0	2076	1024	78	329	169	0.0168494	G2	0.634472	99	Non-core	-0.0066	-0.0144	-0.025
V361	Japonica	temperate-japonica	0	38	0	2096	1097	13	323	172	0.0101631	G2	0.962819	100	Core	0.0033	0.0092	-0.0444
V362	Japonica	temperate-japonica	0	39	0	2095	1082	15	335	173	0.0104306	G2	0.963267	100	Core	0.0032	0.0094	-0.0434
V363	Japonica	temperate-japonica	0	0	0	2116	1171	5	279	168	0	G3	0.99998	100	Core	-0.037	-0.0392	0.0493
V364	Japonica	temperate-japonica	0	0	0	2124	1123	5	325	162	0	G2	0.831454	100	Non-core	-0.0114	-0.0166	-0.0566
V365	Japonica	temperate-japonica	0	1	0	2104	1186	2	274	172	0.000267451	G3	0.99998	100	Core	-0.0404	-0.0424	0.0477
V366	Japonica	temperate-japonica	0	0	0	2105	1190	5	269	170	0	G3	0.99998	100	Core	-0.0385	-0.0466	0.0404
V367	Japonica	temperate-japonica	17	54	0	1924	929	2	375	437	0.0189941	G3	0.492576	72	Unstable	0.0265	0.0099	0.0511
V368	Japonica	temperate-japonica	0	0	0	2181	1025	23	338	172	0	G1	0.99998	100	Core	0.1192	0.0262	0.099
V369	Japonica	temperate-japonica	0	1	1	2166	1026	12	362	170	0.000535045	G1	0.714597	100	Non-core	0.0564	0.0026	0.0285
V370	Japonica	temperate-japonica	0	0	0	2125	1173	2	270	169	0	G3	0.99998	100	Core	-0.0446	-0.0361	0.0349
V371	Japonica	temperate-japonica	3	66	0	2110	1011	8	306	234	0.0184591	G3	0.525437	100	Non-core	0.0107	-0.0151	0.0223
V372	Japonica	temperate-japonica	0	0	0	2091	1202	2	273	171	0	G3	0.99998	100	Core	-0.0382	-0.0539	0.0512
V373	Japonica	temperate-japonica	94	349	2	1740	915	29	431	179	0.119016	G3	0.872366	100	Non-core	-0.0304	0.058	0.0557
V374	Japonica	temperate-japonica	30	106	3	1985	1100	3	348	164	0.0371757	G3	0.764768	100	Non-core	-0.0282	0.0042	0.0168
V375	Japonica	temperate-japonica	0	0	0	2107	1119	40	303	169	0	G3	0.935339	100	Core	-0.0298	-0.0037	0.0337
V376	Japonica	temperate-japonica	0	1	1	2086	1131	1	286	233	0.000534902	G3	0.99998	100	Core	-0.0404	-0.0328	0.026
V377	Japonica	temperate-japonica	0	0	1	2108	1141	25	293	170	0.000267523	G3	0.99998	100	Core	-0.0414	-0.0435	0.0417
V378	Japonica	temperate-japonica	0	0	0	2113	1144	7	306	169	0	G3	0.897945	26	Unstable	-0.0416	-0.0596	-0.0183
V379	Japonica	temperate-japonica	0	0	0	2089	1184	11	280	175	0	G3	0.99998	100	Core	-0.046	-0.0388	0.0302
V380	Japonica	temperate-japonica	0	6	0	2115	1126	27	295	169	0.00160514	G3	0.99998	100	Core	-0.0411	-0.039	0.0373
V381	Japonica	temperate-japonica	4	69	0	2040	1137	6	308	174	0.0195292	G3	0.960599	100	Core	-0.0283	-0.009	0.037
V382	Japonica	temperate-japonica	3	56	1	2058	1115	24	303	178	0.0160514	G3	0.935818	100	Core	-0.0328	-0.0082	0.0225
V383	Japonica	temperate-japonica	8	100	0	2050	1080	19	308	174	0.0288847	G3	0.977981	100	Core	-0.0284	-0.0222	0.0472
V384	Japonica	temperate-japonica	0	1	0	2123	1144	23	276	172	0.000267451	G3	0.99998	100	Core	-0.0465	-0.0376	0.0437
V385	Japonica	temperate-japonica	10	97	0	2009	1128	11	311	172	0.0286249	G3	0.99998	100	Core	-0.0395	-0.0174	0.05
V386	Japonica	temperate-japonica	0	38	1	2061	1142	24	303	169	0.0104334	G3	0.958796	100	Core	-0.036	-0.0281	0.0188
V387	Japonica	temperate-japonica	0	3	0	2092	1165	24	287	167	0.000802568	G3	0.99998	100	Core	-0.0394	-0.0331	0.0273
V388	Japonica	temperate-japonica	0	38	0	2092	1099	33	308	169	0.0101631	G3	0.891917	100	Non-core	-0.0291	0.0075	0.0365
V389	Japonica	temperate-japonica	7	75	0	2062	1083	20	315	177	0.021931	G3	0.988159	100	Core	-0.0287	-0.0258	0.0391
V390	Japonica	temperate-japonica	0	0	1	2108	1141	24	297	167	0.000267523	G3	0.99998	100	Core	-0.0429	-0.0427	0.036
V391	Japonica	temperate-japonica	0	0	1	2115	1146	11	293	173	0.000267451	G3	0.99998	100	Core	-0.0455	-0.0357	0.0255
V392	Japonica	temperate-japonica	0	0	1	2107	1143	23	299	165	0.000267523	G3	0.99998	100	Core	-0.0428	-0.0465	0.0342
V393	Japonica	temperate-japonica	1	41	0	2078	1160	3	285	170	0.011236	G3	0.887739	100	Non-core	-0.0356	-0.0179	0.0108
V394	Japonica	temperate-japonica	0	6	1	2107	1137	10	312	165	0.00187266	G3	0.99998	100	Core	-0.0407	-0.0389	0.0346
V395	Japonica	temperate-japonica	0	0	0	2121	1147	24	275	172	0	G3	0.99998	100	Core	-0.0433	-0.0361	0.045
V396	Japonica	temperate-japonica	0	0	0	2099	1162	22	283	172	0	G3	0.99998	100	Core	-0.0436	-0.0403	0.0406
V397	Japonica	temperate-japonica	0	1	0	2099	1157	19	292	171	0.000267451	G3	0.99998	100	Core	-0.0442	-0.0373	0.043
V398	Japonica	temperate-japonica	0	38	0	2072	1139	7	304	178	0.0101659	G3	0.76363	100	Non-core	-0.0232	-0.0059	0.015
V399	Japonica	temperate-japonica	12	78	0	2035	1138	9	299	168	0.0240706	G3	0.882265	100	Non-core	-0.026	-0.0085	0.0499
V400	Japonica	temperate-japonica	7	88	0	2056	1118	11	283	176	0.0254079	G3	0.99998	100	Core	-0.0343	-0.0185	0.0334
V401	Japonica	temperate-japonica	5	67	2	2074	1071	25	314	181	0.0197914	G3	0.99998	100	Core	-0.0363	-0.0226	0.0385
V402	Japonica	temperate-japonica	1	4	0	2098	1177	3	280	175	0.00133761	G3	0.973677	100	Core	-0.0269	-0.0379	0.0237
V403	Japonica	temperate-japonica	0	0	1	2110	1132	21	297	178	0.000267451	G3	0.99998	100	Core	-0.039	-0.0328	0.0431
V404	Japonica	temperate-japonica	0	1	0	2156	1087	11	320	163	0.000267523	G2	0.950996	100	Core	0.0109	-0.024	-0.0601
V405	Japonica	temperate-japonica	4	57	0	2091	1127	5	286	169	0.0163145	G3	0.971294	100	Core	-0.0324	-0.0102	0.0392
V406	Japonica	temperate-japonica	37	110	1	1967	1106	20	315	183	0.0395828	G3	0.999975	100	Core	-0.0403	-0.0172	0.0508
V407	Japonica	temperate-japonica	0	3	0	2078	1203	3	282	169	0.000802568	G3	0.922345	100	Core	-0.0354	-0.0222	0.0123
V408	Japonica	temperate-japonica	0	38	0	2091	1146	19	276	168	0.0101659	G3	0.99998	100	Core	-0.0326	-0.0328	0.0301
V409	Japonica	temperate-japonica	2	60	0	2097	1030	54	319	177	0.016582	G2	0.64592	100	Non-core	0.0138	0.012	-0.0296
V410	Japonica	temperate-japonica	3	72	0	2061	1105	10	312	175	0.0200642	G3	0.970704	100	Core	-0.0334	-0.0106	0.0235
V411	Japonica	temperate-japonica	0	1	0	2155	1086	11	321	164	0.000267523	G2	0.95317	100	Core	0.0115	-0.0237	-0.0605
V412	Japonica	temperate-japonica	2	11	1	2106	1110	21	315	173	0.00374432	G3	0.99998	100	Core	-0.0427	-0.0261	0.0407
V413	Japonica	temperate-japonica	0	1	0	2156	1085	11	321	164	0.000267523	G2	0.957763	100	Core	0.0125	-0.0228	-0.0608
V414	Indica	indica	630	2071	72	132	27	11	608	188	0.741642	NA	NA	NA	NA	0.0063	-0.0188	-0.0411
V415	Japonica	temperate-japonica	0	0	0	2146	1131	8	294	160	0	G2	0.750026	100	Non-core	-0.0217	0.0777	0.0606
V416	Japonica	temperate-japonica	67	249	11	1920	919	19	381	172	0.0874799	G3	0.820781	100	Non-core	0.0008	0.0011	-0.0858
V417	Japonica	temperate-japonica	6	19	0	2149	1052	14	336	163	0.00668628	G2	0.99998	100	Core	0.0822	0.0194	-0.0184
V418	Japonica	temperate-japonica	4	1	0	2106	1038	50	358	182	0.00133726	G1	0.709934	100	Non-core	-0.0101	-0.0217	0.031
V419	Japonica	temperate-japonica	0	0	0	2145	1128	5	295	166	0	G3	0.723654	100	Non-core	0.0095	0.0563	0.041
V420	Japonica	temperate-japonica	0	0	1	2125	1050	41	346	176	0.000267451	G3	0.425955	100	Non-core	-0.0236	-0.0613	-0.0062
V421	Japonica	temperate-japonica	0	1	1	2148	1078	26	318	167	0.000534902	G3	0.691077	76	Non-core	-0.0183	-0.044	-0.0074
V422	Japonica	temperate-japonica	0	0	0	2138	1071	56	306	168	0	G3	0.670053	70	Unstable	-0.0289	-0.0627	0.0198
V423	Japonica	temperate-japonica	0	0	0	2140	1071	50	302	176	0	G3	0.956557	100	Core	-0.0235	-0.0105	0.0203
V424	Japonica	temperate-japonica	29	153	0	1992	1040	26	328	171	0.0486761	G3	0.820466	100	Non-core	-0.033	-0.0511	-0.0184
V425	Japonica	temperate-japonica	0	0	0	2127	1122	11	306	172	0	G3	0.75181	16	Unstable	0.0463	0.0066	-0.0976
V426	Japonica	temperate-japonica	1	1	0	2156	1055	26	328	172	0.000534902	G2	0.829692	100	Non-core	0.0639	0.0085	0.0897
V427	Japonica	temperate-japonica	0	0	0	2094	1138	12	317	178	0	G1	0.826243	100	Non-core	0.0364	0.0382	0.0409
V428	Japonica	temperate-japonica	1	0	0	2182	935	19	351	251	0.000267451	G1	0.546082	100	Non-core	0.1208	-0.0342	0.0139
V429	Japonica	temperate-japonica	1	1	0	2139	1084	10	330	174	0.000534902	G1	0.99998	100	Core	0.0491	0.0323	0.0411
V430	Japonica	temperate-japonica	1	0	1	2170	977	30	381	179	0.000534902	G1	0.698414	100	Non-core	0.0075	-0.009	-0.0697
V431	Japonica	temperate-japonica	0	40	1	2163	1049	7	302	177	0.0109655	G2	0.99998	100	Core	0.0752	-0.0161	0.0147
V432	Japonica	temperate-japonica	0	1	0	2171	1081	3	314	169	0.000267451	G1	0.76158	100	Non-core	0.0637	0.0083	0.0888
V433	Japonica	temperate-japonica	0	0	0	2090	1136	13	322	178	0	G1	0.827161	100	Non-core	0.0856	0.0141	0.06
V434	Japonica	temperate-japonica	1	0	0	2208	1005	17	329	179	0.000267451	G1	0.846902	100	Non-core	0.1057	0.0208	0.0725
V435	Japonica	temperate-japonica	0	0	0	2196	1003	26	336	178	0	G1	0.999834	100	Core	0.1152	-0.0112	0.0197
V436	Japonica	temperate-japonica	1	0	0	2143	1074	21	330	170	0.000267451	G1	0.99998	100	Core	0.0832	0.022	-0.0075
V437	Japonica	temperate-japonica	4	0	0	2130	1061	39	335	170	0.0010698	G1	0.767052	100	Non-core	0.0539	0.0042	-0.0244
V438	Japonica	temperate-japonica	0	1	0	2157	1040	20	351	170	0.000267451	G2	0.498518	35	Unstable	0.0532	0.0093	-0.006
V439	Japonica	temperate-japonica	32	23	0	2108	1050	9	345	172	0.0147098	G1	0.533093	99	Non-core	-0.034	-0.0801	0.0278
V440	Japonica	temperate-japonica	0	0	1	2141	1084	45	302	166	0.000267451	G3	0.990098	100	Core	0.009	-0.0194	-0.0217
V441	Japonica	temperate-japonica	0	4	0	2132	1120	11	302	170	0.0010698	G2	0.501008	100	Non-core	-0.0212	-0.0281	-0.0326
V442	Japonica	temperate-japonica	3	41	1	2099	1061	10	355	169	0.0120353	G2	0.575244	99	Non-core	-0.0126	-0.0327	-0.025
V443	Japonica	temperate-japonica	0	37	1	2144	1055	14	319	169	0.0101631	G2	0.584736	98	Non-core	-0.0129	-0.0329	-0.0256
V444	Japonica	temperate-japonica	0	37	1	2142	1050	15	326	168	0.0101631	G2	0.586087	97	Non-core	-0.0207	-0.0562	-0.0021
V445	Japonica	temperate-japonica	0	1	1	2151	1069	34	314	169	0.000534902	G3	0.670009	50	Unstable	-0.017	0.0063	-0.0081
V446	Japonica	temperate-japonica	49	147	10	1989	1052	6	318	168	0.0550949	G3	0.530183	26	Unstable	-0.0021	0.0587	-0.0214
V447	Japonica	temperate-japonica	91	140	3	1974	969	13	377	172	0.0625836	G2	0.73463	94	Non-core	-0.0025	-0.0065	-0.0774
V448	Japonica	temperate-japonica	0	0	0	2135	1116	9	313	166	0	G2	0.99998	100	Core	0.0003	-0.0072	-0.0816
V449	Japonica	temperate-japonica	0	0	0	2142	1099	12	319	167	0	G2	0.99998	100	Core	-0.0104	-0.0238	-0.0659
V450	Japonica	temperate-japonica	3	1	0	2126	1123	8	301	177	0.0010698	G2	0.910636	100	Core	-0.0275	-0.0223	-0.0161
V451	Japonica	temperate-japonica	29	90	5	2024	1052	9	359	171	0.0331639	G3	0.650558	23	Unstable	-0.0347	0.0216	-0.006
V452	Japonica	temperate-japonica	66	139	0	1948	1046	13	355	172	0.0548275	G3	0.618023	82	Non-core	0.0056	-0.0188	-0.0254
V453	Japonica	temperate-japonica	0	39	0	2148	1015	30	340	167	0.0104306	G2	0.603471	100	Non-core	0.0083	-0.0161	-0.0377
V454	Japonica	temperate-japonica	0	39	0	2138	1026	33	340	163	0.0104306	G2	0.704339	100	Non-core	0.0408	0.0155	-0.029
V455	Japonica	temperate-japonica	4	38	0	2138	999	49	342	169	0.0112329	G2	0.519028	75	Non-core	0.0146	-0.0052	-0.0628
V457	Japonica	temperate-japonica	0	3	0	2142	1100	9	309	176	0.000802354	G2	0.900188	100	Core	0.0184	-0.004	-0.0389
V458	Japonica	temperate-japonica	1	75	0	2138	999	19	334	173	0.0203263	G2	0.66221	100	Non-core	0.0264	-0.0053	-0.0524
V459	Japonica	temperate-japonica	0	38	1	2122	1052	28	331	167	0.0104306	G2	0.861515	100	Non-core	-0.0266	-0.0351	-0.0378
V460	Japonica	temperate-japonica	0	3	1	2132	1105	6	324	168	0.0010698	G2	0.51967	96	Non-core	0.0148	0.0068	-0.0292
V461	Japonica	temperate-japonica	4	61	0	2050	1024	100	325	175	0.0173843	G2	0.823857	97	Non-core	-0.0027	-0.0139	-0.0299
V462	Japonica	temperate-japonica	3	64	0	2062	1041	75	318	176	0.0179192	G2	0.702697	99	Non-core	-0.0012	-0.0228	-0.0593
V463	Japonica	temperate-japonica	0	38	0	2129	1079	15	309	169	0.0101631	G2	0.947842	100	Core	-0.0163	0.04	0.0463
V464	Japonica	temperate-japonica	43	273	8	1908	932	61	341	173	0.0866542	G3	0.717204	100	Non-core	0.0325	-0.0039	-0.0592
V465	Japonica	temperate-japonica	4	64	0	2111	982	39	363	176	0.0181867	G2	0.8337	100	Non-core	0.0329	-0.005	-0.059
V466	Japonica	temperate-japonica	3	63	0	2108	991	40	360	174	0.0176518	G2	0.831036	100	Non-core	0.018	-0.019	-0.0659
V467	Japonica	temperate-japonica	7	16	10	2153	1046	9	336	162	0.00882589	G2	0.916987	100	Core	-0.0065	-0.0124	0.0177
V468	Japonica	temperate-japonica	0	1	0	2120	1176	5	270	167	0.000267451	G3	0.707294	100	Non-core	0.076	-0.0113	0.046
V469	Japonica	temperate-japonica	2	1	0	2132	1112	4	314	174	0.000802354	G1	0.864485	100	Non-core	0.1219	-0.0342	0.0149
V470	Japonica	temperate-japonica	1	1	0	2140	1091	9	323	174	0.000534902	G1	0.99998	100	Core	0.1127	-0.0334	0.0285
V471	Japonica	temperate-japonica	2	1	0	2131	1104	6	322	173	0.000802354	G1	0.99998	100	Core	0.0977	0.0052	0.0573
V472	Japonica	temperate-japonica	1	0	0	2164	1018	22	353	181	0.000267451	G1	0.920957	100	Core	0.0991	-0.0102	0.0558
V473	Japonica	temperate-japonica	2	1	0	2115	1089	6	349	177	0.000802354	G1	0.99998	100	Core	0.1224	-0.0344	0.0146
V474	Japonica	temperate-japonica	1	1	0	2143	1077	10	334	173	0.000534902	G1	0.99998	100	Core	0.1151	-0.0247	0.0432
V475	Japonica	temperate-japonica	2	0	0	2139	1092	6	335	165	0.000534902	G1	0.99998	100	Core	0.1056	-0.0329	0.0077
V476	Japonica	temperate-japonica	2	0	0	2134	1096	10	323	174	0.000534902	G1	0.99998	100	Core	0.1108	-0.0299	0.0201
V477	Japonica	temperate-japonica	2	0	0	2135	1096	9	320	177	0.000534902	G1	0.99998	100	Core	0.122	-0.0236	0.0181
V478	Japonica	temperate-japonica	1	1	0	2132	1109	7	316	173	0.000534902	G1	0.99998	100	Core	0.0049	-0.0081	-0.0666
V479	Japonica	temperate-japonica	0	40	0	2143	1069	5	304	178	0.010698	G2	0.99998	100	Core	0.0345	-0.0125	-0.0677
V480	Japonica	temperate-japonica	0	39	0	2148	1066	5	308	173	0.0104306	G2	0.897041	100	Non-core	0.0142	-0.0059	-0.0204
V481	Japonica	temperate-japonica	0	0	0	2152	1048	41	336	162	0	G2	0.565513	100	Non-core	0.0277	-0.0135	-0.0549
V482	Japonica	temperate-japonica	0	1	0	2177	1077	15	305	164	0.000267451	G2	0.771306	100	Non-core	0.0019	0.0223	-0.0407
V483	Japonica	temperate-japonica	26	69	0	2077	1081	17	310	159	0.0254079	G2	0.770807	100	Non-core	-0.0077	-0.0159	-0.0678
V484	Japonica	temperate-japonica	0	1	0	2123	1121	6	320	167	0.000267523	G2	0.963061	100	Core	-0.0118	0.0897	-0.0269
V485	Japonica	temperate-japonica	54	248	0	1909	946	16	397	169	0.0807703	G2	0.795569	93	Non-core	-0.0117	0.0875	-0.0255
V486	Japonica	temperate-japonica	53	249	0	1900	956	16	393	172	0.0807703	G2	0.795714	93	Non-core	-0.0037	0.064	-0.0162
V487	Japonica	temperate-japonica	40	199	0	1965	989	22	349	175	0.0639208	G2	0.694526	86	Non-core	0.0391	0.09	-0.0323
V488	Japonica	temperate-japonica	47	145	0	2045	938	6	389	169	0.0513506	G2	0.625804	96	Non-core	0.1228	-0.0031	0.057
V489	Japonica	temperate-japonica	0	0	0	2174	1027	20	340	178	0	G1	0.99998	100	Core	0.1223	-0.003	0.0574
V490	Japonica	temperate-japonica	0	0	0	2178	1022	21	335	183	0	G1	0.99998	100	Core	0.0952	-0.023	0.0418
V491	Japonica	temperate-japonica	1	0	0	2144	1087	6	325	176	0.000267451	G1	0.917947	100	Core	0.0404	-0.0259	0.01
V492	Japonica	temperate-japonica	0	0	0	2135	1135	4	298	167	0	G1	0.546868	100	Non-core	-0.0093	0.0096	-0.046
V493	Japonica	temperate-japonica	0	0	0	2107	1097	31	337	167	0	G2	0.726334	100	Non-core	0.0304	-0.002	-0.0271
V494	Japonica	temperate-japonica	1	40	0	2135	1082	6	314	161	0.0109655	G2	0.711146	100	Non-core	0.0245	-0.0103	-0.0151
V495	Japonica	temperate-japonica	3	16	2	2099	1094	7	345	173	0.00561647	G2	0.444777	100	Non-core	0.0006	-0.0103	0.0064
V496	Japonica	temperate-japonica	0	1	0	2151	1135	8	284	160	0.000267451	G3	0.527697	43	Unstable	0.0006	-0.0101	0.0064
V497	Japonica	temperate-japonica	0	1	0	2150	1133	8	286	161	0.000267451	G3	0.527204	43	Unstable	-0.0363	0.1603	-0.0727
V498	Japonica	temperate-japonica	120	304	1	1799	914	10	423	168	0.113667	G2	0.99998	94	Core	-0.0325	0.1539	-0.0752
V499	Japonica	temperate-japonica	114	290	1	1820	912	9	425	168	0.108318	G2	0.99998	94	Core	-0.0328	0.1535	-0.0749
V500	Japonica	temperate-japonica	113	291	2	1818	914	8	427	166	0.108585	G2	0.99998	94	Core	-0.0147	0.0562	-0.0604
V501	Japonica	temperate-japonica	33	110	0	2003	1069	4	356	164	0.0382455	G2	0.963532	100	Core	0.011	-0.0059	-0.027
V503	Japonica	temperate-japonica	2	3	1	2118	1128	9	304	174	0.00160471	G2	0.57646	100	Non-core	-0.0344	-0.0806	0.0289
V505	Japonica	temperate-japonica	0	0	1	2139	1084	44	298	173	0.000267451	G3	0.987045	100	Core	-0.042	-0.0601	-0.0183
V506	Japonica	temperate-japonica	0	0	0	2108	1144	7	309	171	0	G3	0.90208	28	Unstable	-0.0236	-0.0643	-0.0161
V507	Japonica	temperate-japonica	0	0	0	2137	1101	35	298	168	0	G3	0.641876	45	Unstable	0.0085	-0.017	-0.0473
V508	Japonica	temperate-japonica	3	55	0	2063	1053	83	312	170	0.0155122	G2	0.863652	100	Non-core	-0.0059	0.0114	-0.0565
V510	Japonica	temperate-japonica	1	60	0	2125	1070	5	310	168	0.0163145	G2	0.911549	100	Core	-0.0399	-0.0019	0.0181
V511	Japonica	temperate-japonica	10	45	0	2035	1154	21	303	171	0.0147098	G3	0.99998	100	Core	-0.0445	-0.0004	0.0111
V512	Japonica	temperate-japonica	10	36	0	2084	1087	37	317	168	0.0123028	G3	0.99998	99	Core	-0.0277	-0.042	0.0053
V513	Japonica	temperate-japonica	0	0	1	2130	1071	46	326	164	0.000267523	G3	0.8077	98	Non-core	-0.0316	0.059	0.0661
V515	Japonica	temperate-japonica	34	241	10	1968	955	34	315	181	0.076244	G3	0.94367	100	Core	0.0089	0.048	0.0079
V516	Japonica	temperate-japonica	29	172	0	2023	983	42	313	177	0.0537577	G3	0.426	96	Non-core	-0.0316	0.0453	0.0048
V517	Japonica	temperate-japonica	39	146	0	1940	1052	26	362	173	0.0494917	G3	0.64398	98	Non-core	-0.0278	-0.0014	0.0298
V518	Japonica	temperate-japonica	9	84	0	2019	1122	34	298	172	0.0248796	G3	0.884802	100	Non-core	-0.0234	0.0952	0.0495
V520	Japonica	temperate-japonica	1	64	0	2089	846	214	349	175	0.017389	G3	0.81572	100	Non-core	0.0035	-0.0122	0.0045
V521	Japonica	temperate-japonica	1	0	0	2091	1151	12	319	165	0.000267451	G3	0.52596	100	Non-core	-0.0241	-0.0039	0.0386
V522	Japonica	temperate-japonica	0	1	0	2138	1069	64	300	166	0.000267523	G3	0.880812	100	Non-core	0.027	-0.0236	-0.0739
V523	Japonica	temperate-japonica	1	2	0	2163	1080	20	304	169	0.000802354	G2	0.923605	100	Core	-0.0411	0.0482	0.0755
V524	Japonica	temperate-japonica	53	317	11	1877	929	17	358	177	0.101899	G3	0.976291	100	Core	-0.0276	0.0308	-0.055
V525	Japonica	temperate-japonica	38	108	1	2001	1090	10	328	163	0.0393153	G2	0.753067	100	Non-core	-0.0088	-0.0136	-0.0515
V526	Japonica	temperate-japonica	0	0	0	2128	1132	4	314	160	0	G2	0.838276	100	Non-core	0.0016	0.0732	-0.0153
V527	Japonica	temperate-japonica	27	53	3	2067	986	46	392	165	0.0221984	G2	0.64683	94	Non-core	0.0066	0.0225	-0.0044
V528	Japonica	temperate-japonica	21	153	0	1999	1000	42	356	168	0.0465365	G3	0.417862	77	Non-core	0.0007	0.0206	-0.0215
V529	Japonica	temperate-japonica	0	0	0	2157	1038	33	342	168	0	G2	0.60674	97	Non-core	0.0283	0.0096	-0.0506
V530	Japonica	temperate-japonica	2	1	1	2193	924	104	342	172	0.0010698	G2	0.626743	100	Non-core	-0.0036	0.0441	0.0222
V531	Japonica	temperate-japonica	97	352	3	1811	921	7	369	179	0.120888	G3	0.548673	100	Non-core	0.0064	-0.0077	-0.0084
V532	Japonica	temperate-japonica	1	3	0	2148	1045	38	331	173	0.0010698	G2	0.388471	65	Unstable	0.0064	-0.008	-0.0084
V533	Japonica	temperate-japonica	1	3	0	2154	1043	39	332	167	0.0010698	G2	0.38759	62	Unstable	-0.001	0.0203	-0.005
V534	Japonica	temperate-japonica	52	113	11	1993	1033	21	348	168	0.0470714	G3	0.42379	18	Unstable	-0.0072	0.0668	0.0561
V536	Japonica	temperate-japonica	26	92	2	1978	1105	13	343	180	0.0320941	G3	0.462504	90	Non-core	-0.0128	0.0535	0.0393
V537	Japonica	temperate-japonica	9	71	0	2020	1114	13	337	175	0.0213961	G3	0.52018	100	Non-core	-0.004	0.0809	0.05
V538	Japonica	temperate-japonica	37	152	0	1909	1088	20	355	178	0.0505483	G1	0.45436	26	Unstable	-0.01	0.0696	0.0566
V539	Japonica	temperate-japonica	28	155	0	1969	1042	13	353	179	0.0489436	G3	0.502918	100	Non-core	-0.0394	0.0638	-0.0148
V540	Japonica	temperate-japonica	75	223	12	1877	987	8	377	179	0.082932	G3	0.53501	55	Unstable	-0.0115	0.0646	0.0507
V541	Japonica	temperate-japonica	18	120	0	1973	1080	17	351	180	0.0369083	G3	0.49904	98	Non-core	-0.0059	0.0704	0.0578
V542	Japonica	temperate-japonica	26	143	2	1962	1054	20	355	176	0.0457464	G3	0.486164	90	Non-core	-0.0019	0.0792	0.0607
V543	Japonica	temperate-japonica	22	118	2	1945	1105	20	349	177	0.0379882	G1	0.505226	26	Unstable	-0.0201	0.0413	0.044
V544	Japonica	temperate-japonica	20	121	8	1960	1089	22	339	180	0.0398502	G3	0.663322	100	Non-core	-0.0148	0.0043	0.0462
V545	Japonica	temperate-japonica	2	1	4	2092	1007	117	337	179	0.00187216	G3	0.744029	100	Non-core	-0.0061	0.0362	0.0656
V547	Japonica	temperate-japonica	7	8	23	2024	1150	10	349	167	0.0101659	G3	0.586633	100	Non-core	-0.0203	0.0423	0.0451
V548	Japonica	temperate-japonica	20	118	8	1968	1088	20	337	180	0.0390479	G3	0.662677	100	Non-core	-0.0337	-0.0011	0.0114
V549	Japonica	temperate-japonica	11	32	0	2081	1057	33	327	198	0.0115004	G3	0.872192	99	Non-core	-0.0436	0.0109	0.0211
V550	Japonica	temperate-japonica	9	37	0	2075	1079	33	325	180	0.012306	G3	0.970675	100	Core	-0.0146	0.0772	0.0593
V551	Japonica	temperate-japonica	0	60	1	2104	820	202	380	171	0.0163189	G3	0.744987	100	Non-core	-0.0257	-0.0073	0.0422
V553	Japonica	temperate-japonica	29	154	10	1966	1049	28	313	190	0.0516181	G3	0.85188	100	Non-core	-0.0153	-0.0101	-0.0123
V554	Japonica	temperate-japonica	3	37	0	2084	1110	16	308	181	0.010698	G3	0.586022	25	Unstable	0.0239	-0.0087	-0.0576
V555	Japonica	temperate-japonica	5	69	0	2134	1031	16	315	169	0.0197914	G2	0.896181	100	Non-core	0.0116	0.035	-0.0015
V557	Japonica	temperate-japonica	16	56	1	2134	923	25	388	196	0.0195239	G2	0.413609	95	Non-core	-0.0334	0.0151	-0.0076
V558	Japonica	temperate-japonica	10	63	0	2058	1067	39	328	173	0.0195292	G3	0.678618	71	Unstable	-0.0065	0.0989	0.0672
V559	Japonica	temperate-japonica	14	68	10	1953	955	102	466	171	0.0246055	G3	0.518602	100	Non-core	-0.0149	0.1113	0.063

## Sheet: Table S3B
Table S3B. Phenotype differentiation among ancestral groups
Trait	Group	Sample number with phenotype value	MEAN	SD	CV	Tukey’s HSD test
Heading date	G1_Core	40	91.7896	6.60444	7.19519	c
Heading date	G1_Non-core	24	94.4667	7.53304	7.97428	bc
Heading date	G2_Core	49	95.3197	5.14889	5.40171	b
Heading date	G2_Non-core	127	96.2434	5.2109	5.41429	b
Heading date	G3_Core	96	105.075	5.30842	5.05205	a
Heading date	G3_Non-core	98	104.361	6.07282	5.81907	a
Plant height	G1_Core	38	91.7974	8.72434	9.50392	a
Plant height	G1_Non-core	20	94.525	13.3704	14.1448	a
Plant height	G2_Core	51	83.6765	6.25599	7.47641	b
Plant height	G2_Non-core	128	85.4227	7.79412	9.12418	b
Plant height	G3_Core	88	93.977	7.21315	7.67544	a
Plant height	G3_Non-core	86	93.7372	9.24661	9.86439	a
Panicle length	G1_Core	38	16.1816	1.98065	12.2402	b
Panicle length	G1_Non-core	20	17.0925	2.32116	13.58	ab
Panicle length	G2_Core	51	16.9404	2.12357	12.5355	b
Panicle length	G2_Non-core	128	17.0005	1.83783	10.8104	b
Panicle length	G3_Core	88	18.3831	1.4578	7.9301	a
Panicle length	G3_Non-core	86	18.2733	1.96654	10.7619	a
CSSR	G1_Core	40	25.132	13.1701	52.4036	c
CSSR	G1_Non-core	16	28.1544	10.4564	37.1396	bc
CSSR	G2_Core	28	39.7711	12.1988	30.6726	ab
CSSR	G2_Non-core	82	37.0832	13.5623	36.5726	ab
CSSR	G3_Core	22	38.1191	17.6368	46.2677	ab
CSSR	G3_Non-core	33	42.7458	13.6303	31.8869	a
Grain width	G1_Core	41	0.360488	0.0247943	6.87798	a
Grain width	G1_Non-core	23	0.355217	0.0162003	4.56068	a
Grain width	G2_Core	52	0.349808	0.0205312	5.86929	ab
Grain width	G2_Non-core	134	0.340448	0.0196153	5.76162	bc
Grain width	G3_Core	107	0.33271	0.0212163	6.37682	cd
Grain width	G3_Non-core	101	0.326832	0.0259973	7.95435	d
GLWR	G1_Core	41	1.86537	0.153803	8.24521	d
GLWR	G1_Non-core	23	1.90609	0.117463	6.16254	cd
GLWR	G2_Core	52	1.92846	0.160665	8.33126	cd
GLWR	G2_Non-core	134	2.03478	0.218769	10.7515	bc
GLWR	G3_Core	107	2.07692	0.21623	10.4111	ab
GLWR	G3_Non-core	101	2.17089	0.340758	15.6967	a
