# Supplementary material for: Genomic decoding of breeding history to guide breeding-by-design in rice
Source: Natl Sci Rev. 2023 Feb 9;10(5):nwad029. doi: 10.1093/nsr/nwad029 (PMC10089590; doi:10.1093/nsr/nwad029)
Supplement: nwad029_Supplemental_Files [file nwad029_supplemental_files.zip › Table_S4.Population_differntiation_between_ancestral_groups.xlsx]

## Sheet: Table S4
Table S4. Population differentiation regions between NEC rice ancestral groups
Chromsome	start	end	FST G1 vs G2	FST G1 vs G3	FST G2 vs G3	Overlapped QTL/Gene
Chr1	1000001	1100000	0.373002	null	null
Chr1	1200001	1300000	0.362965	null	null
Chr1	1700001	1800000	0.360261	null	null
Chr1	11100001	11200000	0.407451	null	null
Chr1	29100001	29200000	0.431265	null	null
Chr1	29200001	29300000	0.361853	null	null
Chr1	30200001	30300000	0.391942	null	null
Chr1	30300001	30400000	0.393513	null	null
Chr1	30400001	30500000	0.371953	0.473967	null
Chr1	30500001	30600000	0.503105	0.658811	null
Chr1	30900001	31000000	0.449358	null	null
Chr1	32100001	32200000	0.412405	null	null
Chr1	32300001	32400000	0.398016	null	null
Chr1	32800001	32900000	0.385962	null	null
Chr1	33100001	33200000	0.364764	null	null
Chr1	33500001	33600000	0.367788	null	null
Chr1	33600001	33700000	0.456083	null	null
Chr1	34600001	34700000	0.355671	null	null
Chr1	35100001	35200000	0.358555	null	null
Chr1	35200001	35300000	0.401427	null	null
Chr1	37700001	37800000	0.35756	0.50788	null
Chr10	500001	600000	0.380668	null	null
Chr10	700001	800000	0.412796	null	null
Chr10	800001	900000	0.457002	null	null
Chr10	900001	1000000	0.384848	null	null
Chr10	1000001	1100000	0.396093	null	null
Chr10	5900001	6000000	0.353516	null	null
Chr10	6700001	6800000	0.361659	null	null
Chr10	6900001	7000000	0.390258	null	null
Chr10	8300001	8400000	0.359487	null	null
Chr10	9400001	9500000	0.416216	null	null
Chr10	9800001	9900000	0.36691	null	null
Chr10	9900001	10000000	0.358023	null	null
Chr10	10000001	10100000	0.354426	null	null
Chr10	10200001	10300000	0.379536	null	null
Chr10	10400001	10500000	0.442712	null	null
Chr10	10500001	10600000	0.537514	0.541499	null
Chr10	10600001	10700000	0.531061	0.5608	null
Chr10	10700001	10800000	0.448848	0.513675	null
Chr10	10800001	10900000	0.647835	0.722869	null
Chr10	10900001	11000000	0.461514	0.541232	null
Chr10	11000001	11100000	0.455215	0.471742	null
Chr10	11100001	11200000	0.497332	null	null
Chr10	11200001	11300000	0.529075	null	null
Chr10	11300001	11400000	0.545312	0.519912	null
Chr10	11500001	11600000	0.49247	0.481028	null
Chr10	11600001	11700000	0.411135	null	null
Chr10	11700001	11800000	0.377222	null	null
Chr10	11800001	11900000	0.403064	null	null
Chr10	11900001	12000000	0.392254	null	null
Chr11	6700001	6800000	null	null	0.336259
Chr11	28400001	28500000	0.356583	null	null
Chr11	28500001	28600000	0.48075	null	null
Chr12	200001	300000	0.47595	null	null
Chr12	300001	400000	0.387738	null	null
Chr12	400001	500000	0.409481	null	null
Chr12	700001	800000	0.450508	null	null
Chr12	800001	900000	0.384055	null	null
Chr12	2400001	2500000	0.377182	null	null
Chr12	6400001	6500000	0.356949	null	null
Chr12	22700001	22800000	0.361697	null	null
Chr12	24100001	24200000	0.385574	null	null
Chr12	24200001	24300000	0.404144	null	null
Chr12	25300001	25400000	0.385331	null	null
Chr12	25400001	25500000	0.373353	null	null
Chr2	12300001	12400000	null	0.537744	null
Chr2	12600001	12700000	null	0.560799	null
Chr2	12800001	12900000	null	0.537694	null
Chr2	12900001	13000000	null	0.47907	null
Chr2	13200001	13300000	null	0.540438	null
Chr2	13400001	13500000	null	0.493115	null
Chr2	14000001	14100000	null	0.527614	null
Chr2	14100001	14200000	null	0.477184	null
Chr2	14200001	14300000	null	0.556738	null
Chr2	14300001	14400000	null	0.514789	null
Chr2	14400001	14500000	null	0.502857	null
Chr2	14600001	14700000	null	0.470443	null
Chr2	14700001	14800000	null	0.51129	null
Chr2	15100001	15200000	null	0.522041	null
Chr2	15300001	15400000	0.35516	0.566131	null
Chr2	15400001	15500000	0.381747	0.636191	null
Chr2	15500001	15600000	0.3906	0.616012	null
Chr2	15600001	15700000	0.397845	0.658634	null
Chr2	15700001	15800000	null	0.531455	null
Chr2	15800001	15900000	null	0.613772	null
Chr2	15900001	16000000	null	0.58304	null
Chr2	16000001	16100000	null	0.58768	null
Chr2	16100001	16200000	null	0.570672	null
Chr2	16200001	16300000	null	0.515578	null
Chr2	16400001	16500000	null	0.512159	null
Chr2	17000001	17100000	null	0.611211	null
Chr2	17100001	17200000	null	0.575707	null
Chr2	17200001	17300000	null	0.603299	null
Chr2	17300001	17400000	null	0.507938	null
Chr2	17400001	17500000	null	0.555131	null
Chr2	17600001	17700000	null	0.482119	null
Chr2	17700001	17800000	null	0.508414	null
Chr2	17800001	17900000	null	0.598093	null
Chr2	17900001	18000000	null	0.500545	null
Chr2	18000001	18100000	null	0.563594	null
Chr2	18100001	18200000	null	0.622711	null
Chr2	19200001	19300000	null	0.519437	null
Chr2	28500001	28600000	0.414126	0.495731	null
Chr2	28600001	28700000	0.494996	0.620174	null
Chr2	28700001	28800000	0.504413	0.718463	null
Chr2	28800001	28900000	0.406398	0.581271	null
Chr2	28900001	29000000	0.355089	0.603431	null
Chr2	29000001	29100000	0.37668	0.496841	null
Chr2	29500001	29600000	0.375845	null	null
Chr2	30600001	30700000	0.502836	0.497326	null
Chr2	30700001	30800000	0.672588	0.749409	null
Chr2	30800001	30900000	0.506916	null	null
Chr2	30900001	31000000	0.502575	null	null
Chr2	31000001	31100000	0.539975	0.593615	null
Chr2	31400001	31500000	0.45092	null	null
Chr2	31500001	31600000	0.407124	null	null
Chr3	1100001	1200000	null	0.495907	null
Chr3	9000001	9100000	0.378404	null	null
Chr3	9100001	9200000	0.424426	null	null
Chr3	11200001	11300000	0.361304	0.498099	null
Chr3	11300001	11400000	0.529767	0.595195	null
Chr3	11400001	11500000	0.398728	null	null
Chr3	11500001	11600000	null	0.480793	null
Chr3	11600001	11700000	0.369993	null	null
Chr3	11700001	11800000	0.394876	null	null
Chr3	14700001	14800000	0.408563	null	null
Chr3	15700001	15800000	null	0.625686	null
Chr3	15800001	15900000	null	0.525378	null
Chr3	15900001	16000000	null	0.604559	null
Chr3	16000001	16100000	0.43798	0.640617	null
Chr3	16100001	16200000	0.475263	0.589057	null
Chr3	16900001	17000000	0.413647	0.582872	null
Chr3	24800001	24900000	null	0.568265	null
Chr3	25000001	25100000	null	0.499685	null
Chr3	25100001	25200000	null	0.59294	null
Chr3	25200001	25300000	null	0.586549	null
Chr3	25300001	25400000	null	0.474682	null
Chr3	25500001	25600000	null	0.690702	null
Chr3	25600001	25700000	null	0.611834	null
Chr3	25700001	25800000	null	0.633122	null
Chr3	25800001	25900000	null	0.640364	null
Chr3	26500001	26600000	0.359862	null	null
Chr3	27400001	27500000	0.485471	null	null
Chr3	27500001	27600000	0.545244	0.505158	null
Chr3	27600001	27700000	0.442846	null	null
Chr3	28400001	28500000	0.364959	null	null	OsTB1|FC1|SCM3
Chr3	28600001	28700000	0.431797	null	null
Chr3	28700001	28800000	0.436381	null	null
Chr3	30700001	30800000	null	0.48959	null
Chr3	30800001	30900000	null	0.472059	null
Chr3	30900001	31000000	0.426473	0.613035	null
Chr3	31000001	31100000	0.357741	0.496816	null
Chr3	31400001	31500000	0.47131	0.472432	null
Chr3	31500001	31600000	0.451492	null	null
Chr3	31600001	31700000	0.438815	null	null
Chr3	31700001	31800000	0.456559	null	null
Chr3	31800001	31900000	0.504719	0.515605	null
Chr3	32100001	32200000	null	0.639699	null
Chr3	32200001	32300000	null	0.555337	null
Chr3	34800001	34900000	0.412268	null	null
Chr3	34900001	35000000	0.501556	null	null
Chr3	35100001	35200000	0.567728	0.54535	null
Chr3	35200001	35300000	0.490322	null	null
Chr3	35500001	35600000	0.392437	null	null
Chr3	35700001	35800000	0.423117	0.552191	null
Chr3	35800001	35900000	0.381639	null	null
Chr3	36300001	36400000	0.574616	0.661489	null
Chr4	2500001	2600000	null	0.493218	0.304324
Chr4	2600001	2700000	null	0.512139	0.293654
Chr4	2700001	2800000	null	0.509383	0.284162
Chr4	2800001	2900000	null	0.508324	null
Chr4	2900001	3000000	null	0.494174	null
Chr4	3000001	3100000	null	0.548147	0.305532
Chr4	3100001	3200000	null	0.548203	0.275778
Chr4	3300001	3400000	null	0.538143	0.341137
Chr4	3400001	3500000	null	0.506564	null
Chr4	3500001	3600000	null	0.52119	null
Chr4	3600001	3700000	null	0.536319	null
Chr4	3700001	3800000	null	0.739534	0.389724
Chr4	3800001	3900000	null	null	0.297273
Chr4	3900001	4000000	null	0.531601	0.328566
Chr4	4000001	4100000	null	0.523588	null
Chr4	4100001	4200000	null	0.472038	null
Chr4	4200001	4300000	null	0.521264	null
Chr4	4300001	4400000	null	0.551573	0.357473
Chr4	4400001	4500000	null	null	0.278539
Chr4	13100001	13200000	null	0.472816	null
Chr4	13200001	13300000	null	0.470239	null
Chr4	14500001	14600000	null	0.644477	0.482646
Chr4	14600001	14700000	null	0.489156	0.343072
Chr4	14700001	14800000	null	0.636886	0.452599
Chr4	14800001	14900000	null	null	0.373839
Chr4	15300001	15400000	null	0.646164	0.534623
Chr4	15400001	15500000	null	0.542745	0.418565
Chr4	15800001	15900000	null	0.528852	0.346807
Chr4	15900001	16000000	null	0.512722	0.36238
Chr4	16000001	16100000	null	0.46931	0.29526
Chr4	16100001	16200000	null	0.498975	null
Chr4	16200001	16300000	null	0.542337	0.29513
Chr4	16300001	16400000	null	0.543225	0.296765
Chr4	16400001	16500000	null	0.583761	0.312017
Chr4	16500001	16600000	null	0.649085	0.410245
Chr4	16600001	16700000	null	0.560297	0.374602
Chr4	16700001	16800000	null	0.512697	0.350338
Chr4	22900001	23000000	0.482954	null	null
Chr4	23300001	23400000	0.391405	null	null
Chr4	24100001	24200000	0.39596	null	null
Chr4	24200001	24300000	0.362463	null	null
Chr4	24300001	24400000	0.401849	null	null
Chr4	24400001	24500000	0.498051	0.504	null
Chr4	24900001	25000000	0.465374	0.500443	null
Chr4	25000001	25100000	0.355387	null	null
Chr4	25300001	25400000	0.393186	0.489515	null
Chr4	25400001	25500000	0.459502	0.47581	null
Chr4	26200001	26300000	0.359459	null	null
Chr4	27000001	27100000	null	0.530287	null
Chr4	28200001	28300000	null	null	0.275972
Chr4	28300001	28400000	null	null	0.280636
Chr4	28400001	28500000	null	null	0.303517
Chr4	28500001	28600000	null	null	0.360636
Chr4	28600001	28700000	null	null	0.301809
Chr4	28800001	28900000	null	null	0.277106
Chr4	28900001	29000000	null	null	0.292532
Chr4	29000001	29100000	null	null	0.285611
Chr4	29100001	29200000	null	null	0.326391
Chr4	29200001	29300000	null	null	0.357871
Chr4	29300001	29400000	null	null	0.289193
Chr4	33200001	33300000	null	null	0.273594
Chr5	900001	1000000	null	0.485271	null
Chr5	1200001	1300000	null	null	0.326347
Chr5	1400001	1500000	0.461936	null	null
Chr5	2200001	2300000	0.378819	null	null
Chr5	2500001	2600000	null	0.470525	null
Chr5	2900001	3000000	null	null	0.272987
Chr5	3800001	3900000	null	0.544247	null
Chr5	3900001	4000000	null	0.479638	null
Chr5	4100001	4200000	null	0.474772	null
Chr5	16800001	16900000	0.375459	null	null
Chr5	23700001	23800000	0.368793	null	null
Chr5	23900001	24000000	0.366949	null	null
Chr5	24200001	24300000	0.392052	null	null
Chr5	26500001	26600000	0.354617	null	null
Chr5	27800001	27900000	0.397213	null	null
Chr5	28800001	28900000	0.389614	null	null
Chr5	28900001	29000000	null	0.488031	null
Chr5	29200001	29300000	0.354726	null	null
Chr5	29900001	30000000	null	null	0.323823
Chr6	1	100000	0.397115	null	null
Chr6	100001	200000	0.497879	null	null
Chr6	200001	300000	0.469695	null	null
Chr6	300001	400000	0.497524	null	null
Chr6	400001	500000	0.364163	null	null
Chr6	500001	600000	0.394695	null	null
Chr6	600001	700000	0.500033	null	null
Chr6	700001	800000	0.512334	null	null
Chr6	800001	900000	0.540454	0.648158	null
Chr6	900001	1000000	0.46664	null	null
Chr6	1000001	1100000	0.522877	null	null
Chr6	1100001	1200000	0.401153	null	null
Chr6	1200001	1300000	0.377751	null	null
Chr6	1300001	1400000	0.519429	0.498346	null
Chr6	1400001	1500000	0.513035	0.554655	null	DLT|OsGRAS-32|D62|GS6|SMOS2
Chr6	1500001	1600000	0.501594	0.48193	null
Chr6	1700001	1800000	0.526991	0.511628	null
Chr6	1800001	1900000	0.512283	null	null
Chr6	1900001	2000000	0.53164	null	null
Chr6	2000001	2100000	0.478848	null	null
Chr6	2100001	2200000	0.491512	null	null
Chr6	2200001	2300000	0.501479	null	null	Hd17|Ef7|OsELF3-1|OsELF3.1|OsELF3
Chr6	2300001	2400000	0.650107	0.553304	null
Chr6	2400001	2500000	0.598659	null	null
Chr6	2600001	2700000	0.569521	null	null
Chr6	2700001	2800000	null	null	0.468773
Chr6	2800001	2900000	null	null	0.504207
Chr6	2900001	3000000	null	null	0.365939	Hd3a/RFT1
Chr6	3000001	3100000	null	null	0.372655
Chr6	3100001	3200000	null	null	0.491205
Chr6	3200001	3300000	null	null	0.404906
Chr6	3300001	3400000	null	null	0.296271
Chr6	3400001	3500000	null	null	0.381298
Chr6	3600001	3700000	null	null	0.358405
Chr6	3700001	3800000	null	null	0.377326
Chr6	3800001	3900000	null	null	0.331021
Chr6	4200001	4300000	null	null	0.348225
Chr6	4300001	4400000	null	null	0.405878
Chr6	4400001	4500000	null	null	0.32488
Chr6	4500001	4600000	null	null	0.348253
Chr6	8100001	8200000	null	0.485272	null
Chr6	8300001	8400000	null	0.527533	null
Chr6	9300001	9400000	null	0.490898	null	Hd1
Chr6	9500001	9600000	null	0.494306	null
Chr6	9800001	9900000	null	0.476519	null
Chr6	10100001	10200000	null	0.47131	null
Chr7	1300001	1400000	null	null	0.297224
Chr7	1400001	1500000	null	null	0.308566
Chr7	1700001	1800000	null	null	0.273996
Chr7	1800001	1900000	null	null	0.304481
Chr7	3700001	3800000	null	null	0.299467
Chr7	3800001	3900000	null	null	0.460214
Chr7	3900001	4000000	null	null	0.509549
Chr7	4000001	4100000	null	null	0.323916
Chr7	4200001	4300000	null	null	0.307206
Chr7	4300001	4400000	null	null	0.292972
Chr7	4600001	4700000	null	null	0.294766
Chr7	4700001	4800000	null	null	0.324038
Chr7	4800001	4900000	null	null	0.324778
Chr7	4900001	5000000	null	null	0.34152
Chr7	5000001	5100000	null	null	0.326669
Chr7	5100001	5200000	null	null	0.320912
Chr7	5200001	5300000	null	null	0.336196
Chr7	5300001	5400000	null	0.516657	0.457599
Chr7	5400001	5500000	null	null	0.322503
Chr7	5500001	5600000	null	null	0.291452
Chr7	5700001	5800000	null	null	0.338666
Chr7	5800001	5900000	null	null	0.310001
Chr7	6300001	6400000	null	null	0.282927
Chr7	6500001	6600000	null	null	0.316802
Chr7	6600001	6700000	null	null	0.30395
Chr7	7400001	7500000	null	null	0.376545
Chr7	7500001	7600000	null	null	0.352368
Chr7	7600001	7700000	null	null	0.403499
Chr7	7700001	7800000	null	null	0.407456
Chr7	7800001	7900000	null	null	0.361486
Chr7	7900001	8000000	null	null	0.377885
Chr7	8000001	8100000	null	null	0.353525
Chr7	8100001	8200000	null	null	0.298813
Chr7	8200001	8300000	null	null	0.28313
Chr7	8400001	8500000	null	null	0.282006
Chr7	8500001	8600000	null	null	0.341526
Chr7	8600001	8700000	null	null	0.396251
Chr7	8700001	8800000	null	null	0.467189
Chr7	8800001	8900000	null	0.513766	0.382842
Chr7	8900001	9000000	null	null	0.306894
Chr7	9000001	9100000	null	null	0.323108
Chr7	9100001	9200000	null	null	0.286467	Hd4/Ghd7
Chr7	9200001	9300000	null	null	0.345181
Chr7	9300001	9400000	null	null	0.374329
Chr7	9400001	9500000	null	null	0.427316
Chr7	9500001	9600000	null	null	0.455293
Chr7	9600001	9700000	null	null	0.371705
Chr7	9700001	9800000	null	null	0.333501
Chr7	9800001	9900000	null	null	0.376947
Chr7	9900001	10000000	null	null	0.39552
Chr7	10000001	10100000	null	null	0.39246
Chr7	10100001	10200000	null	null	0.380149
Chr7	10200001	10300000	null	null	0.425862
Chr7	10300001	10400000	null	null	0.378721
Chr7	10400001	10500000	null	null	0.360072
Chr7	10500001	10600000	null	null	0.348386
Chr7	10600001	10700000	null	null	0.374806
Chr7	10700001	10800000	null	null	0.382616
Chr7	10800001	10900000	null	0.47004	0.41068
Chr7	10900001	11000000	null	0.492514	0.491767
Chr7	11000001	11100000	null	null	0.503243
Chr7	11100001	11200000	null	null	0.343069
Chr7	11200001	11300000	null	null	0.403314
Chr7	11300001	11400000	null	null	0.378113
Chr7	11400001	11500000	null	null	0.491807
Chr7	11500001	11600000	null	null	0.392949
Chr7	11600001	11700000	null	null	0.380447
Chr7	11700001	11800000	null	null	0.338569
Chr7	11800001	11900000	null	null	0.447495
Chr7	11900001	12000000	null	0.475718	0.428815
Chr7	12000001	12100000	null	0.510016	0.554016
Chr7	12100001	12200000	null	0.498295	0.536923
Chr7	12200001	12300000	null	null	0.355624
Chr7	12300001	12400000	null	null	0.411778
Chr7	12400001	12500000	null	null	0.422275
Chr7	12500001	12600000	null	null	0.389527
Chr7	12600001	12700000	null	null	0.418989
Chr7	12700001	12800000	null	null	0.36683
Chr7	12800001	12900000	null	null	0.404608
Chr7	12900001	13000000	null	null	0.429764
Chr7	13000001	13100000	null	null	0.339022
Chr7	13300001	13400000	null	null	0.310723
Chr7	13600001	13700000	null	null	0.275749
Chr7	13800001	13900000	null	null	0.311224
Chr7	13900001	14000000	null	0.497423	0.361592
Chr7	14000001	14100000	null	null	0.340865
Chr7	14100001	14200000	null	null	0.357913
Chr7	14200001	14300000	null	null	0.316386
Chr7	14300001	14400000	null	null	0.359745
Chr7	14600001	14700000	null	null	0.294196
Chr7	14800001	14900000	null	null	0.362072
Chr7	14900001	15000000	null	null	0.364096
Chr7	15100001	15200000	null	null	0.305756
Chr7	15200001	15300000	null	null	0.337831
Chr7	15500001	15600000	0.375335	null	null
Chr7	16000001	16100000	null	0.520114	null
Chr7	16200001	16300000	null	0.488283	null
Chr7	17200001	17300000	0.369071	null	null
Chr7	17300001	17400000	0.386189	null	null
Chr7	17500001	17600000	0.440464	null	null
Chr7	17600001	17700000	0.390547	null	null
Chr7	17700001	17800000	0.391031	null	null
Chr7	24900001	25000000	null	0.526792	null
Chr7	25900001	26000000	null	null	0.322695
Chr7	26600001	26700000	null	null	0.289483
Chr7	27500001	27600000	null	null	0.326311
Chr7	27700001	27800000	null	null	0.315288
Chr7	27800001	27900000	null	null	0.339485
Chr7	27900001	28000000	null	null	0.39267
Chr7	28100001	28200000	null	null	0.293215
Chr7	28200001	28300000	null	0.477161	0.307332
Chr7	28300001	28400000	null	0.650309	0.467174	FZP|BFL1|SGDP7
Chr7	28400001	28500000	null	0.590419	0.46546
Chr7	28500001	28600000	null	null	0.466149
Chr7	28600001	28700000	null	null	0.358447
Chr7	28700001	28800000	null	null	0.458147
Chr7	28800001	28900000	null	null	0.386243
Chr7	28900001	29000000	null	null	0.462456
Chr7	29000001	29100000	null	0.558418	0.493432
Chr7	29100001	29200000	null	0.560458	0.457845
Chr7	29200001	29300000	null	0.53778	0.530641
Chr7	29300001	29400000	null	0.569067	0.540264
Chr7	29400001	29500000	null	null	0.434257
Chr7	29500001	29600000	null	null	0.471605
Chr7	29600001	29700000	null	null	0.483344	Ghd7.1|Hd2|OsPRR37|DTH7
Chr8	1	100000	null	0.563107	null
Chr8	100001	200000	null	0.489053	null
Chr8	300001	400000	null	0.56764	0.279248
Chr8	17900001	18000000	null	0.479934	null
Chr8	21900001	22000000	null	0.471424	null
Chr8	23900001	24000000	0.359347	0.479949	null
Chr8	24000001	24100000	null	0.504655	null	AL8|RAE2|GAD1
Chr8	24100001	24200000	null	0.542987	null
Chr8	24200001	24300000	null	0.508191	null
Chr8	24600001	24700000	null	0.49276	null
Chr8	25500001	25600000	0.400796	0.487882	null
Chr8	27800001	27900000	0.382299	null	null
Chr8	27900001	28000000	0.367129	null	null	OsSPY
Chr8	28000001	28100000	0.486274	null	null
Chr8	28100001	28200000	0.400067	null	null
Chr8	28200001	28300000	0.368262	null	null
