# Supplementary material for: Genomic decoding of breeding history to guide breeding-by-design in rice
Source: Natl Sci Rev. 2023 Feb 9;10(5):nwad029. doi: 10.1093/nsr/nwad029 (PMC10089590; doi:10.1093/nsr/nwad029)
Supplement: nwad029_Supplemental_Files [file nwad029_supplemental_files.zip › Table_S5.Genotype_of_Known_Genes_or_QTLs.xlsx]

## Sheet: Table S5A
Table S5A. Genotypes of known genes or QTLs (Gene and QTLs)
Symbol	Trait	Trait_Detail	Marker	Marker Type	Reported Molecular function of alternative allele	Reported Phenotype impact of alternative allele	Reference DOI
COLD1	Abiotic_stress	Cold tolerance	Chr4:30315214:T-A|G	Causal	Low	Cold sensitive	10.1016/j.cell.2015.01.046
CTB4a	Abiotic_stress	Cold tolerance	Chr4:2032276:G-A	Causal	High	Cold tolerant	10.1038/ncomms14788
CTB4a	Abiotic_stress	Cold tolerance	Chr4:2032301:C-T	Causal	High	Cold tolerant	10.1038/ncomms14788
DCA1	Abiotic_stress	Drought tolerance	Chr10:16705740:T-TA	Causal	Low	Drought tolerant	10.1371/journal.pgen.1005617
DRO1	Abiotic_stress	Drought tolerance	Chr9:16308324:AT:A	Causal	LoF	Narrow root	10.1038/ng.2725
HAN1	Abiotic_stress	Cold tolerance	Chr11:16984309:A-G	Causal	High	Cold sensitive	10.1073/pnas.1819769116
Hbd2|LTG1	Abiotic_stress	Cold tolerance	Chr2:24771726:T-A	Causal	Low	Cold sensitive	10.1007/s00438-010-0514-y
HIS1	Abiotic_stress	Herbicide tolerance	Chr2:10389082:CATCAGGAACCAAAAGAATTAGAGACGAT-C	Causal	LoF	Sensitive_to_beta-triketone_herbicides	10.1126/science.aax0379
OsbZIP73|OsTFX1	Abiotic_stress	Cold tolerance	Chr9:18122850:C-T	Causal	Low	Cold sensitive	10.1038/s41467-018-05753-w
OsNCED2	Abiotic_stress	Drought tolerance	Chr12:14233796:C-T	Causal	High	Strong root	10.1038/ncomms3138
OsUGT90A1	Abiotic_stress	Cold tolerance	Chr4:13771347:A-G	Causal	High	Cold tolerant	10.1093/jxb/eraa025
qLTG3-1	Abiotic_stress	Cold tolerance	Chr3:220116:A-T	Causal	LoF	Cold sensitive	10.1111/pbi.13104
qRT9	Abiotic_stress	Drought tolerance	Chr9:17133004:CCGCCGCCGCCACCGG-C	Causal	High	Strong root	10.1093/jxb/erv076
qSE3|OsHAK21	Abiotic_stress	Salt tolerance	Chr3:21067004:C-T	Causal	High	Salt tolerant	10.1111/tpj.14181
SKC1	Abiotic_stress	Salt tolerance	Chr1:11462725:C-T	Causal	High	Salt tolerant	10.1038/ng1643
SLG1	Abiotic_stress	Heat tolerance	Chr12:24629075:A-C	Causal	High	Heat tolerant	10.1038/s41467-020-19320-9
SLG1	Abiotic_stress	Heat tolerance	Chr12:24630049:G-A	Causal	High	Heat tolerant	10.1038/s41467-020-19320-9
Bph3	Biotic_stress	Brown planthopper resistance	Chr4:6956655:C-T	Causal	High	Brown_planthopper resistant	10.1038/nbt.3069
Bph3	Biotic_stress	Brown planthopper resistance	Chr4:6968474:A-G	Causal	High	Brown_planthopper resistant	10.1038/nbt.3069
BRF04	Biotic_stress	Blast resistance	Chr4:31566281:T-G	Linkage	High	Rice blast resistant	10.1186/s12284-020-00431-2
BRF06-1	Biotic_stress	Blast resistance	Chr6:10184497:C-A	Linkage	High	Rice blast resistant	10.1186/s12284-020-00431-2
BSR-d1	Biotic_stress	Blast resistance	Chr3:18437564:T-C	Causal	Low	Rice blast resistant	10.1016/j.cell.2017.06.008
Pi2	Biotic_stress	Blast resistance	Chr6:10389734:T-C	Linkage	High	Rice blast resistant	10.1007/s00122-015-2579-9
Pi50	Biotic_stress	Blast resistance	Chr6:10389573-G-A	Linkage	High	Rice blast resistant	10.1007/s00122-015-2579-9
Pi54	Biotic_stress	Blast resistance	Chr11:25263992:C-T	Linkage	High	Rice blast resistant	10.1007/s00122-015-2579-9
Pi9	Biotic_stress	Blast resistance	Chr9:10389270:C-T	Linkage	High	Rice blast resistant	10.1007/s00122-015-2579-9
Pia-RGA4	Biotic_stress	Blast resistance	Chr11:6543950:C-G	Causal	High	Rice blast resistant	10.1111/j.1365-313X.2011.04502.x
Pia-RGA5	Biotic_stress	Blast resistance	Chr11:6554829:T-A	Causal	High	Rice blast resistant	10.1111/j.1365-313X.2011.04502.x
Pib	Biotic_stress	Blast resistance	Chr2:35110060:G-T	Linkage	High	Rice blast resistant	10.1046/j.1365-313X.1999.00498.x
Pid2	Biotic_stress	Blast resistance	Chr6:17161791:C-T	Causal	High	Rice blast resistant	10.1111/j.1365-313X.2006.02739.x
Pid3	Biotic_stress	Blast resistance	Chr6:13055819:A-G	Causal	High	Rice blast resistant	10.1534/genetics.109.102871
Pigm	Biotic_stress	Blast resistance	Chr6:10421726:G-A	Linkage	High	Rice blast resistant	10.1126/science.aai8898
Pit	Biotic_stress	Blast resistance	Chr1:2682651:C-T	Linkage	High	Rice blast resistant	10.1111/j.1365-313X.2008.03694.x|10.1007/s00122-010-1393-7
Pi-ta	Biotic_stress	Blast resistance	Chr12:10607554:A-C	Causal	High	Rice blast resistant	10.1105/tpc.12.11.2033
Piz-t	Biotic_stress	Blast resistance	Chr6:10389855:C-T	Linkage	High	Rice blast resistant	10.1007/s00122-015-2579-9
Ptr	Biotic_stress	Blast resistance	Chr12:10833368:TAAAAAACCAGAA-T	Causal	High	Rice blast resistant	10.1038/s41467-018-04369-4
STV11	Biotic_stress	Stripe virus resistance	Chr11:17985707:A-T	Causal	High	Stripe virus resistant	10.1038/ncomms5768
STV11	Biotic_stress	Stripe virus resistance	Chr11:17985722:CCGGCGG-C	Causal	High	Stripe virus resistant	10.1038/ncomms5768
Xa13	Biotic_stress	Bacterial Blight resistance	Chr8:26729913:TTTCATCATAAGTCAGTTCTG-T	Causal	Low	Bacterial Blight resistant	10.1101/gad.1416306
Xa21	Biotic_stress	Bacterial Blight resistance	Chr11:20805203:CCGGAATCTT-C	Linkage	High	Bacterial Blight resistant	10.1126/science.270.5243.1804
xa25	Biotic_stress	Bacterial Blight resistance	Chr12:17302804:G-A	Linkage	High	Bacterial Blight susceptible	10.1111/tpj.12838
Xa26|Xa3	Biotic_stress	Bacterial Blight resistance	Chr11:28399471:G-A	Linkage	High	Bacterial Blight resistant	10.1046/j.1365-313x.2003.01976.x
XA5	Biotic_stress	Bacterial Blight resistance	Chr5:437499:T-A	Causal	High	Bacterial Blight resistant	10.1094/MPMI.2004.17.12.1348
XA5	Biotic_stress	Bacterial Blight resistance	Chr5:437500:C-G	Causal	High	Bacterial Blight resistant	10.1094/MPMI.2004.17.12.1348
ALK	Grain quality	Gelatinization Temperature	Chr6:6752756:A-G	Causal	High	High gelatinization temperature	10.1360/03yc0099
ALK	Grain quality	Gelatinization Temperature	Chr6:6752888:C-T	Causal	Low	Low gelatinization temperature	10.1360/03yc0099
BADH2	Grain quality	Grain Fragrance	Chr8:20380271:CGCGCCGG-C	Causal	LoF	Fragrant grain	10.1105/tpc.108.058917
BADH2	Grain quality	Grain Fragrance	Chr8:20382858:AAAGAT-A	Causal	LoF	Fragrant grain	10.1105/tpc.108.058917
Chalk5	Grain quality	Grain Chalkiness	Chr5:3340204:T-A	Causal	Low	Low seed chalkiness	10.1038/ng.2923
Chalk5	Grain quality	Grain Chalkiness	Chr5:3340440:G-A	Causal	Low	Low seed chalkiness	10.1038/ng.2923
OsGluA2	Grain quality	Grain Protein Content	Chr10:13500469:T-A	Causal	High	High grain protein content	10.1038/s41467-019-09919-y
Phr1	Grain quality	Grain Storation	Chr4:31750843:TCCGCCGCGGCCTCCTCTTCCCCGGCGACA-T	Causal	LoF	not discolored grain in phenol solution	10.1105/tpc.108.060426
Phr1	Grain quality	Grain Storation	Chr4:31751160:G-GTGCTCGTCATCGAGGGGA	Causal	WT	discolored grain in phenol solution	10.1105/tpc.108.060426
qGC10	Grain quality	Gelatinization Temperature	Chr10:2386310:TGG-T	Causal	LoF	lower gel consistency	10.3389/fpls.2020.00342
Rc|qSD7	Grain quality	Grain Storation	Chr7:6068071:A-AACGCGAAAAGTCGG	Causal	WT	red_pericarp,strong_seed_dormancy	10.1371/journal.pgen.0030133
Sdr4	Grain quality	Grain Storation	Chr7:23797124:C-G	Causal	High	strong_seed_dormancy	10.1073/pnas.0911965107
Sdr4	Grain quality	Grain Storation	Chr7:23797126:G-C	Causal	High	strong_seed_dormancy	10.1073/pnas.0911965107
Sdr4	Grain quality	Grain Storation	Chr7:23797127:C-A	Causal	High	strong_seed_dormancy	10.1073/pnas.0911965107
Sdr4	Grain quality	Grain Storation	Chr7:23797129:G-C	Causal	High	strong_seed_dormancy	10.1073/pnas.0911965107
Waxy	Grain quality	Grain Amylose Content	Chr6:1765761:T-G	Causal	WT	higher_amylose_content	10.1046/j.1365-313X.1998.00189.x
Waxy	Grain quality	Grain Amylose Content	Chr6:1767006:G-GCCACGGGTTCCAGGGCCTCAAGC	Causal	LoF	very_low_amylose_content,waxy_rice	10.1046/j.1365-313X.1998.00189.x
Waxy	Grain quality	Grain Amylose Content	Chr6:1767613:G-A	Causal	Low	very_low_amylose_content,soft_rice	10.1046/j.1365-313X.1998.00189.x
Waxy	Grain quality	Grain Amylose Content	Chr6:1767637:A-G	Causal	Low	lower_amylose_content	10.1046/j.1365-313X.1998.00189.x
Waxy	Grain quality	Grain Amylose Content	Chr6:1768006:A-C	Causal	Low	slightly_lower_amylose_content	10.1046/j.1365-313X.1998.00189.x
GLW7|OsSPL13	Grain shape	Grain shape	Chr7:19103236:GAGTGGA-G	Causal	High	Increased_grain_size	10.1038/ng.3518
GS3	Grain shape	Grain shape	Chr3:16733441:G-T	Causal	LoF	Increased_grain_size	10.1007/s00122-006-0218-1
GS5	Grain shape	Grain shape	Chr5:3444634:T-A	Causal	Low	Decreased_grain_size	10.1038/ng.977
GS5	Grain shape	Grain shape	Chr5:3444712:G-A	Causal	Low	Decreased_grain_size	10.1038/ng.977
GW2	Grain shape	Grain shape	Chr2:8117283:CA-C	Causal	LoF	larger_grain	10.1038/ng2014
GW5	Grain shape	Grain shape	Chr5:5360574:Insertion	Causal	High	Decreased_grain_width	10.1016/j.molp.2017.03.009
GW5	Grain shape	Grain shape	Chr5:5360072:Deletion	Causal	Low	Increased_grain_width	10.1016/j.molp.2017.03.009
GW6a	Grain shape	Grain shape	Chr6:26592357:C-T	Causal	High	Increased_grain_size	10.1073/pnas.1421127112
GW7|GL7	Grain shape	Grain shape	Chr7:24669233:CTATCACTTTCT-C	Causal	High	Increased_grain_length	10.1038/ng.3352
GW7|GL7	Grain shape	Grain shape	CNV	Causal	High	Increased_grain_length	10.1038/ng.3346
GW8|OsSPL16	Grain shape	Grain shape	Chr8:26501191:A-AAGCTGAGCTG	Causal	High	enhanced_grain_width	10.1038/ng.2327
GW8|OsSPL16	Grain shape	Grain shape	Chr8:26505566:G-GCT	Causal	LoF	decreased_grain_width	10.1038/ng.2327
OsGSR1|GW6|OsGASR7	Grain shape	Grain shape	Chr6:8848601:G-GCTGCTT	Causal	High	enhanced_seed_length	10.1111/pbi.13436
OsGSR1|GW6|OsGASR7	Grain shape	Grain shape	Chr6:8848924:T-C	Causal	Low	reduced_grain_width	10.1111/tpj.14793
OsLG3	Grain shape	Grain shape	Chr3:4352886:T-A	Causal	High	longer_grain	10.1104/pp.17.01492
OsMADS1|qLG3b|qLGY3	Grain shape	Grain shape	Chr3:6053298:G-GAAGTATAT	Causal	LoF	enhanced_grain_length	10.1038/s41467-018-03047-9
OsMADS1|qLG3b|qLGY3	Grain shape	Grain shape	Chr3:6053303:C-A	Causal	Low	enhanced_grain_length	10.1038/s41467-018-03047-9
OsSNB	Grain shape	Grain shape	Chr7:7545012:TTTCAGGTTACAAG-T	Causal	Low	enhanced_grain_length	10.1105/tpc.18.00304
TGW3	Grain shape	Grain shape	Chr3:35390422:C-T	Causal	LoF	larger_grain	10.1016/j.molp.2018.03.005
TGW6	Grain shape	Grain shape	Chr6:25093552:CG-C	Causal	LoF	larger_grain	10.1038/ng.2612
DTH2	Heading date	Heading date	Chr2:30096330:A-G	Causal	Low	LD_late_heading	10.1073/pnas.1213962110
DTH3	Heading date	Heading date	Chr3:1270327:T-C	Causal	Low	late_heading	10.1038/s41588-020-00769-9
DTH7|Ghd7.1|Hd2	Heading date	Heading date	Chr7:29627357:AGAACGTTG-A	Causal	LoF	LD_early_heading	10.1038/cr.2013.43
DTH7|Ghd7.1|Hd2	Heading date	Heading date	Chr7:29628500:T-C	Causal	Low	LD_early_heading	10.1038/cr.2013.43
DTH7|Ghd7.1|Hd2	Heading date	Heading date	Chr7:29628484:C-T	Causal	LoF	LD_early_heading	10.1038/cr.2013.43
DTH7|Ghd7.1|Hd2	Heading date	Heading date	Chr7:29628529:C-T	Causal	LoF	LD_early_heading	10.1038/cr.2013.43
DTH8|Ghd8	Heading date	Heading date	Chr8:4334281:GGCCTTCTC-G	Causal	LoF	LD_early_heading	10.1104/pp.110.156943; 10.1093/mp/ssq070
DTH8|Ghd8	Heading date	Heading date	Chr8:4334416:CT-C	Causal	LoF	LD_early_heading	10.1104/pp.110.156943; 10.1093/mp/ssq070
DTH8|Ghd8	Heading date	Heading date	Chr8:4334626:CCCGCAGCCGCCGCCGCCAG-C	Causal	LoF	LD_early_heading	10.1104/pp.110.156943; 10.1093/mp/ssq070
Ef-cd	Heading date	Heading date	Chr3:1286588:T-A	Linkage	High	completely_dominant_early_flowering	10.1073/pnas.1815030116
Ehd1	Heading date	Heading date	Chr10:17076177:T-C	Linkage	Low	delaying heading date	10.1101/gad.1189604
Ehd1	Heading date	Heading date	Chr10:17077589:C-T	Linkage	Low	delaying heading date	10.1101/gad.1189604
Ehd4	Heading date	Heading date	Chr3:718648:A-T	Causal	Low	delaying heading date	10.1038/s41588-020-00769-9
Ghd7|Hd4	Heading date	Heading date	Chr7:9154664:C-A	Causal	LoF	LD_early_heading	10.1038/ng.143
Ghd7|Hd4	Heading date	Heading date	Complete Deletion	Causal	LoF	LD_early_heading	10.1038/ng.143
Hd1	Heading date	Heading date	Chr6:9336590:A-AAGG	Linkage	LoF	LD_early_heading	10.1111/jipb.12326
Hd1	Heading date	Heading date	Chr6:9337236:TGTGGTACCTTCACAGATCACAATGCTGAGTGAGCAGCAGCATA-T	Causal	LoF	LD_early_heading	10.1111/jipb.12326
Hd1	Heading date	Heading date	Chr6:9337268:AG-A	Causal	LoF	LD_early_heading	10.1111/jipb.12326
Hd1	Heading date	Heading date	Chr6:9338004:CTT-C	Causal	LoF	LD_early_heading	10.1111/jipb.12326
Hd1	Heading date	Heading date	Chr6:9338220:CAAGA-C	Causal	LoF	LD_early_heading	10.1111/jipb.12326
Hd1	Heading date	Heading date	Chr6:9338243:C-T	Causal	LoF	LD_early_heading	10.1111/jipb.12326
Hd16	Heading date	Heading date	Chr3:33002789:G-A	Causal	Low	LD_early_heading	10.1111/tpj.12268
Hd17	Heading date	Heading date	Chr6:2235191:A-G	Causal	High	early heading	10.1093/pcp/pcs028
Hd17	Heading date	Heading date	Chr6:2237266:A-T	Causal	LoF	delaying heading date	10.1093/pcp/pcs028
Hd18	Heading date	Heading date	Chr8:2388554:T-C	Causal	Low	delaying heading date	10.1093/pcp/pcw105
Hd3a	Heading date	Heading date	Chr6:2942292:C-A	Linkage	High	SD_early_heading	10.1073/pnas.0812092106
Hd3a	Heading date	Heading date	Chr6:2942293:C-A	Linkage	High	SD_early_heading	10.1073/pnas.0812092106
Hd3a	Heading date	Heading date	Chr6:2940130:A-T	Linkage	High	SD_early_heading	10.1073/pnas.0812092106
Hd6	Heading date	Heading date	Chr3:31512460:A-T	Causal	WT	delaying heading date	10.1073/pnas.111136798
OsHESO1	Heading date	Heading date	Chr1:36355847:G-A	Linkage	High	delaying heading date	10.1038/ng.3596
RFT1	Heading date	Heading date	Chr6:2928178:G-A	Causal	Low	delaying heading date	10.1371/journal.pone.0075959
NRT1.1B	Nutrient Use Efficiency	Nutrient Use Efficiency	Chr10:21759092:G-A	Causal	High	High_nitrate_absorption_activity	10.1038/ng.3337
OsNR2	Nutrient Use Efficiency	Nutrient Use Efficiency	Chr2:32514337:A-T	Causal	High	High_nitrate_absorption_activity	10.1038/s41467-019-13110-8
TCP19	Nutrient Use Efficiency	Nutrient Use Efficiency	Chr6:6569276:TCCCTTCCTATACATTTTTTTTTGTGGGGA-T	Causal	Low	High_nitrate_absorption_activity	10.1038/s41586-020-03091-w
TOND1	Nutrient Use Efficiency	Nutrient Use Efficiency	Chr12:26956807:G-C	Causal	High	Tolerant_to_nitrogen_deficiency	10.1111/tpj.12736
TOND1	Nutrient Use Efficiency	Nutrient Use Efficiency	Chr12:26956819:A-G	Causal	High	Tolerant_to_nitrogen_deficiency	10.1111/tpj.12736
Hwi2	Other	Hybrid weakness	Chr1:33695501:A-T	Causal	Low	interspecific hybrid weakness	10.1038/s41588-020-00769-9
pms1	Other	male sterility	Chr7:6693475:G-T	Causal	LoF	photoperiod-sensitive_male_sterility_pms3_dependent	10.1073/pnas.1619159114
pms3|LDMAR	Other	male sterility	Chr12:22054886:C-G	Causal	LoF	photoperiod-sensitive_male_sterility_pms1_dependent	10.1073/pnas.1121374109
PTB1	Other	Pollen fertility	Chr5:2604473:G-A	Causal	High	increasing setting rate	10.1038/ncomms3793
RF1b	Other	Pollen fertility restoration	Chr10:19058375:G-A	Linkage	High	fertility restoration	10.1038/s41588-020-00769-9
Rf4	Other	Pollen fertility restoration	Chr10:18835456:T-A	Linkage	High	fertility restoration	10.1038/s41588-020-00769-9
S5	Other	Hybrid sterility	Chr6:5761369:TACAACGATCC-T	Linkage	High	hybrid compatibility	10.1038/s41588-020-00769-9
tms5	Other	male sterility	Chr2:6397412:C-A	Causal	LoF	thermosensitive_male_sterility	10.1038/ncomms5884
DEP1	Plant architecture	Grain per panicle, leaf, and tiller number	Chr9:16415007-16415650:Deletion	Causal	GoF	dense and erect panicle	10.1038/ng.352
Gn1a	Plant architecture	Grain per panicle and culm thickness	Chr1:5271719:TTCAGCCATGGG-T	Causal	LoF	much_more_grain_per_panicle	10.1126/science.1113373
Gn1a	Plant architecture	Grain per panicle and culm thickness	Chr1:5275528:ATCAATCAATCGATCGG-A	Linkage	Low	more_grain_per_panicle	10.1126/science.1113373
Gn1a	Plant architecture	Grain per panicle and culm thickness	Chr1:5275646:T-C	Linkage	Low	more_grain_per_panicle	10.1126/science.1113373
GNP1	Plant architecture	Grain per panicle	Chr3:36150781:G-A	Causal	High	increaing grain number and plant height	10.1038/s41588-020-00769-9
GY1	Plant architecture	Mesocotyl/Coleoptile Elongation	Chr1:39177544:G-T	Causal	Low	long_mesocotyl_and_coleoptile	10.1105/tpc.16.00981
HTD1	Plant architecture	Tiller number	Chr4:27568855:T-C	Causal	Low	more tillers	10.1016/j.molp.2020.03.009
IPA1|WFP|OsSPL14	Plant architecture	Grain per panicle, culm thickness, and tiller number	Chr8:25275168:G-T	Causal	High	enhanced_culm_strength,enhanced_spikelet_number,decreased_tiller_number	10.1038/ng.591; 10.1038/ng.592
IPA1|WFP|OsSPL14	Plant architecture	Grain per panicle, culm thickness, and tiller number	Chr8:25283000-25286000:CNV	Causal	High	enhanced_culm_strength,enhanced_spikelet_number,decreased_tiller_number	10.1038/ng.591; 10.1038/ng.592
LAX1	Plant architecture	Grain per panicle, culm thickness, and tiller number	Chr1:35558484:C-A	Linkage	High	increasing grain number	10.1073/pnas.1306579110
LAX1	Plant architecture	Grain per panicle, culm thickness, and tiller number	Chr1:35555900:T-C	Linkage	High	increasing grain number	10.1073/pnas.1306579110
NAL1	Plant architecture	Leaf Width	Chr4:31212801:A-G	Causal	High	wider leaf	10.1073/pnas.1310790110; 10.1534/genetics.115.181040
NOG1	Plant architecture	Grain per panicle	Chr1:31558876:G-GCAAAGTTGCCAT	Causal	High	increasing grain number	10.1038/s41467-017-01501-8
OsSPY	Plant architecture	Grain per panicle and plant height	Chr8:27998573:G-T	Causal	Low	increased plant height and panicle length	10.1073/pnas.1904964116
qNPT1	Plant architecture	Grain per panicle, culm thickness, and tiller number	Chr8:26887943:C-T	Causal	Low	Strong_culm,Large_panicle,Less_tiller	10.1038/cr.2017.98
SBI	Plant architecture	Plant height	Chr5:25515106:G-C	Causal	Low	increased plant height	10.1016/j.molp.2017.12.004
SCM2|OsAPO1	Plant architecture	Grain per panicle, culm thickness, and tiller number	Chr6:27480778:G-C	Linkage	High	enhanced_culm_strength	10.1038/ncomms1132
SCM2|OsAPO1	Plant architecture	Grain per panicle, culm thickness, and tiller number	Chr6:27481339:T-C	Linkage	High	enhanced_culm_strength	10.1038/ncomms1132
SCM3|OsTB1	Plant architecture	Grain per panicle, culm thickness, and tiller number	Chr3:28428721:C-CTGTG	Causal	High	enhanced_culm_strength,enhanced_spikelet_number,decreased_tiller_number	10.1016/j.molp.2014.10.009
SD1	Plant architecture	Plant height	Chr1:38382746:G-T	Causal	LoF	semi-dwarf;Jikkoku_allele	10.1038/416701a
SD1	Plant architecture	Plant height	Chr1:38382761-38383145:Deletion	Causal	LoF	semi-dwarf;DGWG allele	10.1038/416701a
SD1	Plant architecture	Plant height	Chr1:38382764:A-G	Causal	WT	WT	10.1038/416701a
SD1	Plant architecture	Plant height	Chr1:38382846:CCG-C	Causal	LoF	semi-dwarf	10.1038/416701a
SD1	Plant architecture	Plant height	Chr1:38383286:C-T	Causal	LoF	semi-dwarf;Zhaiyeqing_allele	10.1038/416701a
SD1	Plant architecture	Plant height	Chr1:38385057:A-G	Causal	WT	WT	10.1038/416701a
SD1	Plant architecture	Plant height	Chr1:38385064:C-G	Causal	LoF	semi-dwarf;9311_allele	10.1038/416701a
SD1	Plant architecture	Plant height	Chr1:38385083:G-C	Causal	LoF	semi-dwarf;Reimei_allele	10.1038/416702a
SLR1	Plant architecture	Plant height	Chr3:28513552:C-A	Causal	High	increased plant height	10.1038/s41588-020-00769-9
TAC1	Plant architecture	Tillering angle	Chr9:20731844:C-T	Causal	High	large tiller angle	10.1111/j.1365-313X.2007.03284.x
TAC3|qTA3	Plant architecture	Tillering angle	Chr3:29589636:A-T	Linkage	High	large tiller angle	10.1371/journal.pgen.1006412
TAW1	Plant architecture	Grain per panicle	Chr10:17889725:G-A	Linkage	High	increased_grain_per_panicle	10.1016/j.cj.2020.11.004
TAW1	Plant architecture	Grain per panicle	Chr10:17889919:G-T	Linkage	High	increased_grain_per_panicle	10.1016/j.cj.2020.11.004
TAW1	Plant architecture	Grain per panicle	Chr10:17890150:A-G	Linkage	High	increased_grain_per_panicle	10.1016/j.cj.2020.11.004
qSH1	Seed shattering	Seed shattering	Chr1:36461792:T-G	Causal	High	strong_seed_shattering	10.1126/science.1126410
SH4	Seed shattering	Seed shattering	Chr4:34232985:A-C	Causal	High	strong_seed_shattering	10.1126/science.1123604

## Sheet: Table S5B
Table S5B. Genotypes of known genes or QTLs (Molecular function)
Note: Gene alleles were defined as follow: WT for functional wild type; High for higher protein function or expression level; Low for lower protein function or expression level; LoF for loss of protein function.
ID	COLD1	CTB4a	DCA1	DRO1	HAN1	Hbd2|LTG1	HIS1	OsbZIP73|OsTFX1	OsNCED2	OsUGT90A1	qLTG3-1	qRT9	qSE3|OsHAK21	SKC1	SLG1	Bph3	BRF04	BRF06-1	BSR-d1	Pi2	Pi50	Pi54	Pi9	Pia-RGA4	Pia-RGA5	Pib-mk	Pid2	Pid3	Pigm-mk	Pit	Pi-ta	Piz-t	Ptr	Stvb-i	Xa13	Xa21	xa25	Xa26|Xa3	XA5	Hwi2	PTB1	RF1b	Rf4	S5	ALK	BADH2	Chalk5	OsGluA2	Phr1
V001	High	Low	High	WT	Low	High	WT	High	Low	High	LoF	High	Low	Low	Low	Low	Low	Low	High	Low	Low	High	Low	High	High	Low	Low	Low	Low	Low	Low	Low	Low	Low	High	Low	Low	Low	Low	Low	Low	Low	Low	Low	Low	WT	High	Low	LoF
V002	High	Low	High	WT	Low	High	WT	High	Low	High	LoF	Low	Low	Low	Low	Low	Low	Low	High	Low	Low	Low	Low	Low	Low	Low	Low	Low	Low	Low	Low	Low	Low	Low	High	Low	Low	NA	Low	Low	Low	Low	Low	Low	Low	WT	High	Low	LoF
V003	High	Low	High	WT	Low	High	WT	High	Low	High	WT	Low	Low	Low	Low	Low	Low	Low	High	Low	Low	High	Low	Low	Low	Low	Low	Low	Low	Low	Low	Low	Low	Low	High	Low	Low	NA	Low	Low	Low	Low	Low	Low	Low	WT	High	Low	LoF
V004	High	Low	High	WT	Low	High	WT	High	Low	High	LoF	High	Low	Low	Low	Low	Low	Low	High	Low	Low	Low	Low	High	High	Low	Low	Low	Low	Low	Low	Low	Low	Low	High	Low	Low	NA	Low	Low	Low	Low	Low	Low	Low	WT	High	Low	LoF
V005	High	High	High	WT	Low	High	WT	High	Low	High	LoF	High	Low	Low	Low	Low	Low	Low	High	Low	Low	NA	Low	High	High	Low	Low	Low	Low	Low	Low	Low	NA	Low	High	Low	Low	NA	Low	Low	Low	Low	Low	Low	Low	WT	High	Low	LoF
V006	High	High	High	WT	Low	High	WT	High	Low	High	LoF	High	Low	Low	Low	Low	Low	Low	High	Low	Low	Low	Low	Low	Low	Low	Low	Low	Low	Low	Low	Low	Low	Low	High	Low	Low	NA	Low	Low	Low	Low	Low	Low	Low	WT	High	Low	LoF
V007	High	Low	High	WT	Low	High	WT	High	Low	High	LoF	High	Low	Low	Low	Low	Low	Low	High	Low	Low	NA	Low	High	High	Low	Low	Low	Low	Low	Low	Low	Low	Low	High	Low	Low	Low	Low	Low	Low	Low	Low	Low	Low	WT	High	Low	LoF
V008	High	Low	High	WT	Low	High	WT	High	Low	High	LoF	High	Low	Low	Low	Low	Low	Low	High	Low	Low	NA	Low	High	High	Low	Low	Low	Low	Low	Low	Low	Low	Low	High	Low	Low	NA	Low	Low	Low	Low	Low	NA	Low	WT	High	Low	LoF
V009	High	High	High	WT	Low	High	WT	High	Low	High	LoF	High	Low	Low	Low	Low	Low	Low	High	Low	Low	Low	Low	Low	HET	Low	Low	Low	Low	Low	Low	Low	Low	Low	High	Low	Low	NA	Low	Low	Low	Low	Low	Low	Low	WT	High	Low	LoF
V010	High	High	High	WT	Low	High	WT	High	Low	High	WT	Low	Low	Low	Low	Low	Low	Low	High	Low	Low	Low	Low	Low	Low	Low	Low	Low	Low	Low	Low	Low	Low	Low	High	Low	Low	NA	Low	Low	Low	Low	Low	Low	Low	WT	High	Low	LoF
V011	High	Low	High	WT	Low	High	WT	High	Low	High	LoF	High	Low	Low	Low	Low	Low	Low	High	Low	Low	High	Low	HET	High	Low	Low	Low	Low	Low	Low	Low	Low	Low	High	Low	Low	NA	Low	Low	Low	Low	Low	Low	Low	WT	High	Low	LoF
V012	High	HET	High	WT	Low	High	WT	High	Low	High	WT	HET	Low	Low	Low	Low	Low	HET	High	Low	Low	NA	Low	Low	Low	Low	Low	Low	Low	Low	HET	Low	Low	Low	High	Low	Low	Low	Low	Low	Low	Low	Low	Low	Low	WT	High	NA	LoF
V013	High	High	High	WT	Low	High	WT	High	Low	High	WT	HET	Low	Low	Low	Low	Low	HET	High	Low	Low	Low	HET	Low	Low	Low	Low	Low	Low	Low	Low	Low	Low	Low	High	Low	Low	Low	Low	Low	Low	Low	Low	Low	HET	WT	High	Low	LoF
V014	High	Low	High	WT	Low	High	WT	High	Low	High	LoF	High	Low	Low	Low	Low	Low	Low	High	Low	Low	High	Low	Low	Low	High	Low	Low	Low	Low	Low	Low	Low	Low	High	Low	Low	NA	Low	Low	Low	Low	Low	Low	Low	WT	High	Low	NA
V015	High	Low	High	WT	Low	High	WT	High	Low	High	WT	NA	Low	Low	Low	Low	Low	Low	High	Low	Low	High	Low	Low	Low	Low	Low	Low	Low	Low	Low	Low	Low	Low	High	Low	Low	NA	Low	Low	Low	Low	Low	Low	Low	WT	High	Low	LoF
V016	High	Low	High	WT	Low	High	WT	High	Low	High	LoF	High	Low	Low	Low	Low	Low	Low	High	Low	Low	NA	Low	High	High	Low	Low	Low	Low	Low	Low	Low	Low	Low	High	Low	Low	Low	Low	Low	Low	Low	Low	Low	Low	WT	High	Low	LoF
V017	High	Low	High	WT	Low	High	WT	High	Low	High	LoF	High	Low	Low	Low	Low	Low	Low	High	Low	Low	High	Low	High	High	Low	Low	Low	HET	Low	Low	Low	Low	Low	High	Low	Low	Low	Low	Low	Low	Low	Low	Low	Low	WT	High	Low	LoF
V018	High	High	High	WT	Low	High	WT	High	Low	High	LoF	Low	Low	Low	Low	Low	Low	Low	High	Low	Low	Low	Low	Low	Low	Low	Low	Low	Low	Low	Low	Low	Low	Low	High	Low	Low	NA	Low	Low	Low	Low	Low	Low	Low	WT	High	Low	LoF
V019	High	High	High	WT	Low	High	WT	High	Low	High	LoF	High	Low	Low	Low	Low	Low	Low	High	Low	Low	Low	Low	Low	Low	Low	Low	Low	Low	Low	Low	Low	Low	Low	High	Low	Low	NA	Low	Low	Low	Low	Low	Low	Low	WT	High	Low	LoF
V020	High	High	High	WT	Low	High	WT	High	Low	High	LoF	High	Low	Low	Low	Low	Low	Low	High	Low	Low	Low	Low	Low	Low	Low	Low	Low	HET	Low	Low	Low	Low	Low	High	Low	Low	NA	Low	Low	Low	Low	Low	Low	Low	WT	High	Low	LoF
V021	High	Low	High	WT	Low	High	WT	High	Low	High	LoF	High	Low	Low	Low	Low	Low	Low	High	Low	Low	Low	Low	High	HET	Low	Low	Low	Low	Low	Low	Low	Low	Low	High	Low	Low	NA	Low	Low	Low	Low	Low	Low	Low	WT	High	Low	LoF
V022	High	Low	High	WT	Low	High	WT	High	Low	High	NA	Low	Low	Low	Low	Low	Low	Low	High	Low	Low	High	Low	Low	Low	Low	Low	Low	Low	Low	Low	Low	Low	Low	High	Low	Low	NA	Low	Low	Low	Low	Low	Low	Low	WT	High	Low	LoF
V023	High	Low	High	WT	Low	High	WT	High	Low	High	LoF	High	Low	Low	Low	Low	Low	Low	High	Low	Low	Low	Low	High	High	Low	Low	Low	Low	Low	Low	Low	Low	Low	High	Low	Low	NA	Low	Low	Low	Low	Low	Low	Low	WT	High	Low	LoF
V024	High	Low	High	WT	Low	High	WT	High	Low	High	WT	Low	Low	Low	Low	Low	Low	High	High	Low	Low	Low	HET	Low	Low	HET	Low	Low	Low	Low	High	Low	Low	Low	High	Low	Low	NA	Low	Low	Low	Low	Low	Low	Low	LoF	High	High	LoF
V025	High	Low	High	WT	Low	High	WT	High	Low	High	WT	Low	Low	Low	Low	Low	Low	Low	High	Low	Low	High	Low	Low	Low	Low	Low	Low	Low	Low	Low	Low	Low	Low	High	Low	Low	NA	Low	Low	Low	Low	Low	Low	Low	WT	High	Low	LoF
V026	High	High	High	WT	Low	High	WT	High	Low	High	LoF	Low	Low	Low	Low	Low	Low	High	High	Low	Low	NA	Low	High	High	Low	Low	Low	Low	Low	Low	HET	Low	Low	High	Low	Low	Low	Low	Low	Low	Low	Low	Low	Low	NA	High	Low	LoF
V027	High	High	High	WT	Low	High	WT	High	Low	High	WT	Low	Low	Low	Low	Low	Low	Low	High	Low	Low	Low	Low	Low	Low	Low	Low	Low	Low	Low	Low	Low	Low	Low	High	Low	Low	NA	Low	Low	Low	Low	Low	Low	Low	WT	High	Low	LoF
V028	High	Low	High	WT	Low	High	WT	High	Low	High	NA	High	Low	Low	Low	Low	Low	Low	High	Low	Low	NA	Low	Low	Low	Low	Low	Low	Low	Low	Low	Low	Low	Low	High	Low	NA	NA	Low	Low	Low	Low	Low	Low	Low	WT	High	Low	LoF
V029	High	Low	High	WT	Low	High	WT	High	Low	High	NA	High	Low	Low	Low	Low	Low	Low	High	Low	Low	Low	Low	High	High	Low	Low	Low	Low	Low	Low	Low	Low	Low	High	Low	Low	NA	Low	Low	Low	Low	Low	Low	Low	WT	High	Low	LoF
V030	High	Low	High	WT	Low	High	WT	High	Low	High	LoF	High	Low	Low	Low	Low	Low	Low	High	Low	Low	High	Low	High	High	Low	Low	Low	Low	Low	Low	Low	Low	Low	High	Low	Low	NA	Low	Low	Low	Low	Low	Low	Low	WT	High	Low	LoF
V031	High	High	High	WT	Low	High	WT	High	Low	High	WT	Low	Low	Low	Low	Low	Low	Low	High	Low	Low	Low	Low	Low	Low	Low	Low	Low	Low	Low	Low	Low	Low	Low	High	Low	Low	NA	Low	Low	Low	Low	Low	Low	Low	WT	High	Low	LoF
V032	High	Low	High	WT	Low	High	WT	High	Low	High	NA	Low	Low	Low	Low	Low	Low	Low	High	Low	Low	High	Low	High	High	Low	Low	Low	Low	Low	Low	Low	Low	Low	High	Low	Low	NA	Low	Low	Low	Low	Low	Low	Low	WT	High	Low	LoF
V033	High	Low	High	WT	Low	High	WT	High	Low	High	WT	High	Low	Low	Low	Low	Low	Low	High	Low	Low	NA	Low	Low	Low	Low	Low	Low	Low	Low	Low	Low	Low	Low	High	Low	Low	NA	Low	Low	Low	Low	Low	Low	Low	WT	High	Low	LoF
V034	High	Low	High	WT	Low	High	WT	High	Low	High	LoF	Low	Low	Low	Low	Low	Low	Low	High	Low	Low	Low	Low	High	High	Low	Low	Low	Low	Low	Low	Low	Low	Low	High	Low	Low	Low	Low	Low	Low	Low	Low	Low	Low	WT	High	Low	LoF
V035	High	Low	High	WT	Low	High	WT	High	Low	High	WT	High	Low	Low	Low	Low	Low	Low	High	Low	Low	NA	Low	HET	Low	Low	Low	Low	Low	Low	Low	Low	Low	Low	High	Low	Low	NA	Low	Low	Low	Low	Low	Low	Low	WT	High	High	LoF
V036	High	Low	High	WT	Low	High	WT	High	Low	High	LoF	Low	Low	Low	Low	Low	Low	Low	High	Low	Low	Low	Low	Low	Low	Low	Low	Low	Low	Low	High	Low	Low	Low	High	Low	NA	NA	Low	Low	Low	Low	Low	Low	Low	WT	High	Low	LoF
V037	High	Low	High	WT	Low	High	WT	High	Low	High	NA	High	Low	Low	Low	Low	Low	Low	High	Low	Low	Low	Low	High	High	Low	Low	Low	Low	Low	High	Low	Low	Low	High	Low	Low	NA	Low	Low	Low	Low	Low	Low	Low	WT	High	Low	LoF
V038	High	High	High	WT	Low	High	WT	High	Low	High	LoF	High	Low	Low	Low	Low	Low	Low	High	Low	Low	Low	Low	Low	Low	Low	Low	Low	Low	Low	Low	Low	Low	Low	High	Low	Low	Low	Low	Low	Low	Low	Low	Low	Low	NA	High	Low	LoF
V039	High	Low	High	WT	Low	High	WT	High	Low	High	WT	Low	Low	Low	Low	Low	Low	Low	High	Low	Low	NA	Low	Low	Low	Low	Low	Low	Low	Low	Low	Low	Low	Low	High	Low	Low	NA	Low	Low	Low	Low	Low	Low	Low	WT	High	Low	LoF
V040	High	High	High	WT	Low	High	WT	High	Low	High	LoF	Low	Low	Low	Low	Low	Low	High	High	Low	Low	Low	Low	High	High	Low	Low	Low	Low	Low	Low	Low	Low	Low	High	Low	Low	NA	Low	Low	Low	Low	Low	Low	Low	WT	High	Low	LoF
V041	High	Low	High	WT	Low	High	WT	High	Low	High	LoF	High	Low	Low	Low	Low	Low	Low	High	Low	Low	High	Low	High	High	Low	Low	Low	Low	Low	Low	Low	Low	Low	High	Low	Low	Low	Low	Low	Low	Low	Low	Low	Low	WT	High	Low	LoF
V042	High	Low	High	WT	Low	High	WT	High	Low	High	NA	High	Low	Low	Low	Low	Low	Low	High	Low	Low	Low	Low	Low	Low	Low	Low	Low	Low	Low	Low	Low	Low	Low	High	Low	Low	Low	Low	Low	Low	Low	Low	Low	Low	WT	High	Low	LoF
V043	High	Low	High	WT	Low	High	WT	High	Low	High	LoF	Low	Low	Low	Low	Low	Low	Low	High	Low	Low	NA	Low	High	High	Low	Low	Low	Low	Low	Low	Low	Low	Low	High	Low	Low	NA	Low	Low	Low	Low	Low	Low	Low	WT	High	Low	LoF
V044	High	Low	High	WT	Low	High	WT	High	Low	High	LoF	High	Low	Low	HET	Low	Low	Low	High	Low	Low	NA	Low	HET	Low	Low	Low	Low	Low	Low	Low	Low	Low	Low	High	Low	Low	Low	Low	Low	Low	Low	Low	Low	Low	WT	High	Low	LoF
V045	Low	Low	High	WT	Low	High	WT	High	Low	High	LoF	Low	Low	Low	Low	Low	High	Low	High	Low	Low	Low	Low	High	High	High	Low	Low	Low	Low	Low	Low	Low	Low	High	Low	Low	NA	Low	Low	Low	Low	Low	Low	Low	WT	High	Low	LoF
V046	High	Low	High	WT	Low	High	WT	High	Low	High	WT	High	Low	Low	Low	Low	Low	Low	High	Low	Low	Low	Low	High	High	Low	Low	Low	Low	Low	Low	Low	Low	Low	High	Low	Low	NA	Low	Low	Low	Low	Low	Low	Low	WT	High	Low	LoF
V047	High	Low	High	WT	Low	High	WT	High	Low	High	NA	Low	Low	Low	Low	Low	Low	Low	High	Low	Low	High	Low	High	High	High	Low	Low	Low	Low	Low	Low	Low	Low	High	Low	Low	NA	Low	Low	Low	Low	Low	Low	Low	WT	High	Low	LoF
V048	High	Low	High	WT	Low	High	WT	High	Low	High	LoF	Low	Low	Low	Low	Low	Low	HET	High	Low	Low	NA	HET	Low	Low	Low	Low	Low	Low	Low	High	Low	High	Low	High	Low	Low	Low	Low	Low	Low	Low	Low	Low	Low	WT	High	Low	LoF
V049	High	Low	High	WT	Low	High	WT	High	Low	High	LoF	Low	Low	Low	Low	Low	Low	High	High	Low	Low	Low	HET	High	High	Low	Low	Low	Low	Low	Low	Low	Low	Low	High	Low	Low	NA	Low	Low	Low	Low	Low	Low	Low	WT	High	Low	LoF
V050	High	High	High	WT	Low	High	WT	High	Low	High	LoF	High	Low	Low	Low	Low	Low	Low	High	Low	Low	Low	Low	Low	Low	Low	Low	Low	Low	Low	Low	Low	Low	Low	High	Low	Low	NA	Low	Low	Low	Low	Low	Low	Low	WT	High	Low	LoF
V051	High	Low	High	WT	Low	High	WT	High	Low	High	LoF	Low	Low	Low	Low	Low	Low	Low	High	Low	Low	Low	Low	Low	Low	Low	Low	Low	Low	Low	Low	Low	Low	Low	High	Low	Low	NA	Low	Low	Low	Low	Low	Low	Low	WT	High	Low	LoF
V052	High	High	High	WT	Low	High	LoF	High	Low	High	LoF	Low	Low	Low	Low	Low	Low	Low	High	Low	Low	NA	Low	Low	Low	Low	Low	Low	Low	Low	High	Low	High	Low	High	Low	Low	Low	Low	Low	Low	Low	Low	Low	Low	WT	High	Low	LoF
V053	High	High	High	WT	Low	High	WT	High	Low	High	LoF	High	Low	Low	Low	Low	Low	Low	High	Low	Low	NA	Low	High	High	Low	Low	Low	Low	Low	Low	Low	Low	Low	High	Low	Low	NA	Low	Low	Low	Low	Low	Low	Low	WT	High	Low	LoF
V054	High	High	High	WT	Low	High	WT	High	Low	High	WT	High	Low	Low	Low	Low	Low	Low	High	Low	Low	Low	Low	High	High	Low	Low	Low	Low	Low	Low	Low	Low	Low	High	Low	Low	Low	Low	Low	Low	Low	Low	Low	High	WT	High	Low	LoF
V055	High	Low	High	WT	Low	High	WT	High	Low	High	NA	Low	Low	Low	Low	Low	Low	Low	High	Low	Low	High	Low	Low	Low	Low	Low	Low	Low	Low	Low	Low	Low	Low	High	Low	Low	Low	Low	Low	Low	Low	Low	Low	Low	WT	High	High	LoF
V056	High	Low	High	WT	Low	High	WT	High	Low	High	LoF	Low	Low	Low	Low	Low	Low	Low	High	Low	Low	Low	Low	High	High	Low	Low	Low	Low	Low	High	Low	High	Low	High	Low	Low	NA	Low	Low	Low	Low	Low	Low	Low	WT	High	High	LoF
V057	High	High	High	WT	Low	High	WT	High	Low	High	LoF	Low	Low	Low	Low	Low	Low	Low	High	Low	Low	NA	Low	Low	Low	Low	Low	Low	Low	Low	Low	Low	Low	Low	High	Low	Low	NA	Low	Low	Low	Low	Low	Low	Low	WT	High	Low	LoF
V058	High	Low	High	WT	Low	High	WT	High	Low	High	LoF	Low	Low	Low	Low	Low	Low	Low	High	Low	Low	NA	Low	High	High	High	Low	Low	Low	Low	High	Low	Low	Low	High	Low	Low	Low	Low	Low	Low	Low	Low	Low	Low	WT	High	Low	LoF
V059	High	High	High	WT	Low	High	WT	High	Low	High	NA	Low	Low	Low	Low	Low	Low	High	High	Low	Low	Low	HET	High	High	Low	Low	Low	Low	Low	High	Low	High	Low	High	Low	Low	Low	Low	Low	Low	Low	Low	Low	Low	WT	High	Low	LoF
V060	High	Low	High	WT	Low	High	WT	High	Low	High	LoF	Low	Low	Low	Low	Low	Low	High	High	Low	Low	Low	HET	High	High	Low	Low	Low	Low	Low	Low	Low	High	Low	High	Low	Low	NA	Low	Low	Low	Low	Low	Low	Low	WT	High	High	LoF
V061	High	High	High	WT	Low	High	WT	High	Low	High	LoF	High	Low	Low	Low	Low	Low	Low	High	Low	Low	NA	Low	High	High	Low	Low	Low	Low	Low	Low	Low	Low	Low	High	Low	Low	Low	Low	Low	Low	Low	Low	Low	Low	WT	High	Low	LoF
V062	High	High	High	WT	Low	High	WT	High	Low	High	LoF	High	Low	Low	Low	Low	Low	Low	High	Low	Low	NA	Low	High	High	Low	Low	Low	Low	Low	Low	Low	Low	Low	High	Low	Low	Low	Low	Low	Low	Low	Low	Low	Low	WT	High	Low	LoF
V063	High	Low	High	WT	Low	High	WT	High	Low	High	WT	Low	Low	Low	Low	Low	Low	High	High	Low	Low	High	HET	Low	Low	Low	Low	Low	Low	Low	Low	Low	Low	Low	High	Low	Low	Low	Low	Low	Low	Low	Low	Low	Low	WT	High	Low	LoF
V064	High	Low	High	WT	Low	High	WT	High	Low	High	LoF	Low	Low	Low	Low	Low	Low	Low	High	Low	Low	High	Low	Low	Low	High	Low	Low	Low	Low	High	Low	High	Low	High	Low	Low	Low	Low	Low	Low	Low	Low	Low	Low	WT	High	High	LoF
V065	High	Low	High	WT	Low	High	WT	High	Low	High	WT	Low	Low	Low	Low	Low	Low	Low	High	Low	Low	Low	Low	Low	Low	Low	Low	Low	Low	Low	Low	Low	Low	Low	High	Low	Low	NA	Low	Low	Low	Low	Low	Low	Low	WT	High	Low	LoF
V066	High	Low	High	WT	Low	High	WT	High	Low	High	WT	Low	Low	Low	Low	Low	Low	High	High	Low	Low	High	High	High	High	High	Low	Low	Low	Low	Low	Low	Low	Low	High	Low	Low	Low	Low	Low	Low	Low	Low	Low	Low	WT	High	Low	LoF
V067	High	Low	High	WT	Low	High	WT	High	Low	High	LoF	Low	Low	Low	Low	Low	Low	Low	High	Low	Low	Low	Low	High	High	High	Low	Low	Low	Low	Low	Low	Low	Low	High	Low	Low	NA	Low	Low	Low	Low	Low	Low	Low	WT	High	Low	LoF
V068	High	High	High	WT	Low	High	WT	High	Low	High	LoF	Low	Low	Low	Low	Low	Low	High	High	Low	Low	NA	HET	Low	Low	Low	Low	Low	Low	Low	Low	Low	Low	Low	High	Low	Low	Low	Low	Low	Low	Low	Low	Low	Low	WT	High	Low	LoF
V069	High	Low	High	WT	Low	High	WT	High	Low	High	LoF	Low	Low	Low	Low	Low	Low	High	High	Low	Low	High	HET	HET	HET	Low	Low	Low	Low	Low	Low	Low	Low	Low	High	Low	Low	Low	Low	Low	Low	Low	Low	Low	Low	WT	High	High	LoF
V070	High	High	High	WT	Low	High	WT	High	Low	High	LoF	Low	Low	Low	Low	Low	Low	Low	High	Low	Low	High	Low	High	High	Low	Low	Low	Low	Low	High	Low	Low	Low	High	Low	Low	NA	Low	Low	Low	Low	Low	Low	Low	WT	High	Low	LoF
V071	High	High	High	WT	Low	High	WT	High	Low	High	LoF	Low	Low	Low	Low	Low	Low	Low	High	Low	Low	NA	Low	Low	Low	Low	Low	Low	Low	Low	High	Low	Low	Low	High	Low	Low	Low	Low	Low	Low	Low	Low	Low	Low	WT	High	Low	LoF
V072	High	Low	High	WT	Low	High	WT	High	Low	High	NA	Low	Low	Low	Low	Low	Low	Low	High	Low	Low	High	Low	Low	Low	High	Low	Low	Low	Low	High	Low	High	Low	High	Low	Low	Low	Low	Low	Low	Low	Low	Low	Low	WT	High	Low	LoF
V073	High	High	High	WT	Low	High	WT	High	Low	High	NA	Low	Low	Low	Low	Low	Low	Low	High	Low	Low	NA	Low	Low	Low	Low	Low	Low	Low	Low	Low	Low	Low	Low	High	Low	Low	NA	Low	Low	Low	Low	Low	Low	Low	WT	High	High	LoF
V074	High	Low	High	WT	Low	High	WT	High	Low	High	LoF	Low	Low	Low	Low	Low	Low	Low	High	Low	Low	Low	Low	High	High	Low	Low	Low	Low	Low	Low	Low	Low	Low	High	Low	Low	NA	Low	Low	Low	Low	Low	Low	Low	WT	High	Low	LoF
V075	High	Low	High	WT	Low	High	WT	High	Low	High	LoF	Low	Low	Low	Low	Low	Low	Low	High	Low	Low	Low	Low	High	High	High	Low	Low	Low	Low	Low	Low	Low	Low	High	Low	Low	NA	Low	Low	Low	Low	Low	Low	NA	WT	High	Low	LoF
V076	High	High	High	WT	Low	High	WT	High	Low	High	LoF	Low	Low	Low	Low	Low	Low	High	High	Low	Low	Low	Low	High	High	Low	Low	Low	Low	Low	Low	HET	Low	Low	High	Low	Low	NA	Low	Low	Low	Low	Low	Low	Low	WT	High	Low	LoF
V077	High	High	High	WT	Low	High	WT	High	Low	High	NA	Low	Low	Low	Low	Low	Low	High	High	Low	Low	High	HET	High	High	High	Low	Low	Low	Low	Low	Low	Low	Low	High	Low	Low	Low	Low	High	NA	Low	Low	Low	Low	WT	High	Low	LoF
V078	High	High	High	WT	Low	NA	WT	High	Low	High	WT	Low	HET	Low	Low	Low	Low	High	High	Low	Low	Low	HET	Low	Low	Low	Low	Low	Low	Low	High	Low	High	Low	High	Low	Low	Low	Low	Low	Low	Low	Low	Low	Low	WT	High	Low	LoF
V079	High	Low	High	WT	Low	High	WT	High	Low	High	LoF	Low	Low	Low	Low	Low	Low	Low	High	Low	Low	Low	Low	High	High	Low	Low	Low	Low	Low	High	Low	High	Low	High	Low	Low	NA	Low	Low	Low	Low	Low	Low	Low	WT	High	Low	LoF
V080	High	High	High	WT	Low	High	WT	High	Low	High	LoF	High	Low	Low	Low	Low	Low	High	High	Low	Low	Low	HET	Low	Low	Low	Low	Low	Low	Low	NA	Low	High	Low	High	Low	Low	NA	Low	Low	Low	Low	Low	Low	Low	WT	High	Low	LoF
V081	High	High	High	WT	Low	High	WT	High	Low	High	LoF	High	Low	Low	Low	Low	Low	High	High	Low	Low	Low	HET	Low	Low	Low	Low	Low	Low	Low	High	Low	High	Low	High	Low	Low	NA	Low	Low	Low	Low	Low	Low	Low	WT	High	Low	LoF
V082	High	High	High	WT	High	High	WT	High	Low	High	LoF	Low	Low	Low	Low	Low	Low	High	High	Low	Low	NA	Low	High	High	High	Low	Low	Low	Low	Low	HET	Low	High	High	Low	Low	NA	Low	Low	Low	Low	Low	Low	Low	WT	High	Low	LoF
V083	High	Low	High	WT	Low	High	WT	High	Low	High	LoF	Low	Low	Low	Low	Low	Low	Low	High	Low	Low	Low	Low	High	High	Low	Low	Low	Low	Low	High	Low	High	Low	High	Low	Low	NA	Low	Low	Low	Low	Low	Low	Low	WT	High	High	LoF
V084	High	High	High	WT	Low	High	WT	High	Low	High	NA	Low	Low	Low	Low	Low	Low	High	High	Low	Low	NA	Low	High	High	High	Low	Low	Low	Low	Low	Low	Low	Low	High	Low	Low	NA	Low	Low	Low	Low	Low	Low	Low	WT	High	Low	LoF
V085	High	Low	High	WT	Low	High	WT	High	Low	High	LoF	Low	Low	Low	Low	Low	Low	High	High	Low	Low	Low	Low	High	High	Low	Low	Low	Low	Low	High	HET	High	Low	High	Low	Low	NA	Low	Low	Low	Low	Low	Low	Low	WT	High	Low	LoF
V086	High	High	High	WT	Low	High	WT	High	Low	High	LoF	Low	Low	Low	Low	Low	Low	High	High	Low	Low	NA	HET	Low	Low	Low	Low	Low	Low	Low	Low	Low	Low	Low	High	Low	Low	NA	Low	Low	Low	Low	Low	Low	Low	WT	High	Low	LoF
V087	High	High	High	WT	Low	High	WT	High	Low	High	LoF	Low	Low	Low	Low	Low	Low	High	High	Low	Low	NA	Low	High	High	Low	Low	Low	Low	Low	Low	HET	Low	Low	High	Low	Low	Low	Low	Low	Low	Low	Low	Low	Low	WT	High	Low	LoF
V088	High	Low	High	WT	Low	High	WT	High	Low	High	LoF	Low	Low	Low	Low	Low	Low	High	High	Low	Low	High	HET	Low	Low	Low	Low	Low	Low	Low	Low	Low	Low	Low	High	Low	Low	NA	Low	Low	Low	Low	Low	Low	Low	WT	High	Low	LoF
V089	High	Low	High	WT	Low	High	WT	High	Low	High	WT	Low	Low	Low	Low	Low	Low	Low	High	Low	Low	Low	Low	High	High	High	Low	Low	Low	Low	Low	Low	Low	Low	High	Low	Low	NA	Low	Low	Low	Low	Low	Low	Low	WT	High	Low	LoF
V090	High	Low	High	WT	Low	High	WT	High	Low	High	LoF	Low	Low	Low	Low	Low	Low	High	High	Low	Low	Low	HET	Low	Low	Low	Low	Low	Low	Low	Low	Low	Low	Low	High	Low	Low	NA	Low	Low	Low	Low	Low	Low	Low	WT	High	Low	LoF
V091	High	Low	High	WT	Low	High	WT	High	Low	High	NA	Low	Low	Low	Low	Low	Low	Low	High	Low	Low	NA	Low	Low	Low	Low	Low	Low	Low	Low	Low	Low	Low	Low	High	Low	NA	Low	Low	Low	Low	Low	Low	Low	Low	WT	High	Low	LoF
V092	High	Low	High	WT	Low	High	WT	High	Low	High	LoF	Low	Low	Low	Low	Low	Low	Low	NA	Low	Low	Low	Low	High	High	Low	Low	Low	Low	Low	Low	Low	Low	Low	High	Low	Low	Low	Low	Low	Low	Low	Low	Low	Low	WT	High	Low	LoF
V093	High	Low	High	WT	Low	High	WT	High	Low	High	LoF	Low	Low	Low	Low	Low	Low	Low	High	Low	Low	Low	Low	High	High	Low	Low	Low	Low	Low	Low	Low	Low	Low	High	Low	Low	Low	Low	Low	Low	Low	Low	Low	Low	WT	High	Low	LoF
V094	High	Low	High	WT	Low	High	WT	High	Low	High	NA	Low	Low	Low	Low	Low	Low	Low	High	Low	Low	High	Low	Low	Low	Low	Low	Low	Low	Low	Low	Low	Low	Low	High	Low	Low	Low	Low	Low	Low	Low	Low	Low	Low	WT	High	Low	LoF
V095	High	Low	High	WT	Low	High	WT	High	Low	High	LoF	Low	Low	Low	Low	Low	Low	Low	High	Low	Low	NA	Low	High	High	Low	Low	Low	Low	Low	High	Low	High	Low	High	Low	Low	Low	Low	Low	Low	Low	Low	Low	Low	WT	High	Low	LoF
V096	High	Low	High	WT	Low	High	WT	High	Low	High	LoF	Low	Low	Low	Low	Low	Low	Low	High	Low	Low	High	Low	High	High	Low	Low	Low	Low	Low	High	Low	Low	Low	High	Low	Low	Low	Low	Low	Low	Low	Low	Low	Low	WT	High	Low	LoF
V097	High	Low	NA	WT	Low	High	WT	High	Low	High	NA	Low	Low	Low	Low	Low	Low	Low	High	Low	Low	NA	Low	High	High	Low	Low	Low	Low	Low	High	Low	High	Low	NA	Low	Low	Low	Low	Low	Low	Low	Low	Low	Low	LoF	High	Low	LoF
V098	High	Low	High	WT	Low	High	WT	High	Low	High	LoF	Low	Low	Low	Low	Low	Low	High	High	Low	Low	Low	Low	High	High	Low	Low	Low	Low	Low	High	Low	High	Low	High	Low	Low	Low	Low	Low	Low	Low	Low	Low	Low	NA	High	Low	NA
V099	High	Low	High	WT	Low	High	WT	High	Low	High	LoF	Low	Low	Low	Low	Low	Low	High	High	Low	Low	High	HET	Low	Low	Low	Low	Low	Low	Low	Low	Low	Low	Low	High	Low	Low	NA	Low	Low	Low	Low	Low	Low	Low	WT	High	Low	LoF
V100	High	Low	High	WT	Low	High	WT	High	Low	High	LoF	Low	Low	Low	Low	Low	Low	Low	High	Low	Low	NA	Low	High	High	Low	Low	Low	Low	Low	High	Low	High	Low	High	Low	Low	NA	Low	Low	Low	Low	Low	Low	Low	WT	High	Low	LoF
V101	High	Low	High	WT	Low	High	WT	High	Low	High	LoF	High	Low	Low	Low	Low	Low	High	High	Low	Low	Low	Low	Low	Low	Low	High	High	Low	Low	Low	HET	Low	Low	High	Low	Low	NA	Low	Low	Low	Low	Low	Low	Low	WT	High	Low	LoF
V102	High	Low	High	WT	Low	High	WT	High	Low	High	LoF	Low	Low	Low	Low	Low	Low	High	High	Low	Low	NA	HET	High	High	Low	Low	Low	Low	Low	Low	Low	Low	Low	High	Low	Low	Low	Low	Low	Low	Low	Low	Low	Low	WT	High	Low	LoF
V103	High	High	High	WT	Low	High	WT	High	Low	High	NA	Low	Low	Low	Low	Low	Low	High	High	Low	Low	Low	Low	High	High	High	Low	Low	Low	Low	Low	Low	Low	Low	High	Low	Low	NA	Low	Low	Low	Low	Low	Low	High	WT	High	Low	LoF
V104	High	Low	High	WT	Low	High	WT	High	Low	High	NA	Low	Low	Low	Low	Low	Low	High	High	Low	Low	Low	HET	High	High	Low	Low	Low	Low	Low	Low	Low	Low	Low	High	Low	Low	NA	Low	Low	Low	Low	Low	Low	Low	WT	High	High	LoF
V105	High	Low	High	WT	Low	High	WT	High	Low	High	LoF	Low	Low	Low	Low	Low	Low	High	High	Low	Low	High	HET	Low	Low	Low	Low	Low	Low	Low	Low	Low	Low	Low	High	Low	Low	Low	Low	Low	Low	Low	Low	Low	Low	WT	High	Low	LoF
V106	High	High	High	WT	Low	High	WT	High	Low	High	LoF	Low	Low	Low	Low	Low	Low	High	High	Low	Low	NA	NA	High	High	High	Low	Low	Low	Low	Low	Low	Low	Low	High	Low	Low	NA	Low	Low	Low	Low	Low	Low	Low	WT	High	Low	NA
V107	High	High	NA	WT	Low	High	WT	High	Low	High	LoF	Low	NA	Low	Low	Low	Low	High	High	Low	Low	NA	Low	Low	Low	Low	Low	Low	Low	Low	Low	Low	Low	Low	High	Low	Low	Low	Low	Low	Low	Low	Low	Low	Low	WT	High	Low	LoF
V108	High	Low	High	WT	Low	High	WT	High	Low	High	NA	Low	Low	Low	Low	Low	Low	Low	High	Low	Low	NA	Low	High	High	Low	Low	Low	Low	Low	Low	Low	Low	Low	High	Low	Low	Low	Low	Low	Low	Low	Low	Low	Low	WT	High	Low	LoF
V109	High	Low	High	WT	Low	High	WT	High	Low	High	LoF	High	Low	Low	Low	Low	Low	Low	High	Low	Low	High	Low	Low	Low	High	Low	Low	Low	Low	Low	Low	Low	Low	High	Low	Low	Low	Low	Low	Low	Low	Low	Low	Low	WT	High	Low	LoF
V110	High	Low	High	WT	High	High	WT	High	Low	High	LoF	Low	Low	Low	Low	Low	Low	Low	High	Low	Low	High	Low	High	High	Low	Low	Low	Low	Low	High	Low	High	High	High	Low	Low	Low	Low	Low	Low	Low	Low	Low	Low	WT	High	Low	LoF
V113	High	Low	High	WT	Low	High	WT	High	Low	High	LoF	High	Low	Low	Low	Low	Low	Low	High	Low	Low	High	Low	High	High	Low	Low	Low	Low	Low	Low	Low	Low	Low	High	Low	Low	Low	Low	Low	Low	Low	Low	Low	Low	WT	High	Low	LoF
V114	High	High	High	WT	Low	High	WT	High	Low	High	NA	Low	Low	Low	Low	Low	Low	High	High	Low	Low	NA	HET	High	High	Low	Low	Low	Low	Low	Low	Low	Low	Low	High	Low	Low	NA	Low	Low	Low	Low	Low	Low	Low	WT	High	Low	LoF
V115	High	High	High	WT	Low	High	WT	High	Low	High	LoF	Low	Low	Low	Low	Low	Low	High	High	Low	Low	NA	Low	Low	Low	Low	Low	Low	Low	Low	Low	Low	Low	Low	High	Low	Low	NA	Low	Low	Low	Low	Low	Low	Low	WT	High	Low	LoF
V116	High	Low	High	WT	Low	High	WT	High	Low	High	NA	Low	Low	Low	Low	Low	Low	High	High	Low	Low	NA	NA	High	High	Low	High	High	Low	Low	Low	Low	Low	Low	High	Low	Low	Low	Low	Low	Low	Low	Low	Low	Low	WT	High	Low	LoF
V117	High	Low	High	WT	Low	High	WT	High	Low	High	LoF	Low	Low	Low	Low	Low	Low	High	High	Low	Low	NA	Low	High	High	Low	High	High	Low	Low	Low	Low	Low	Low	High	Low	Low	Low	Low	Low	Low	Low	Low	Low	Low	WT	High	Low	LoF
V118	High	High	High	WT	Low	High	WT	High	Low	High	LoF	Low	Low	Low	Low	Low	Low	Low	High	Low	Low	High	Low	Low	Low	Low	Low	Low	Low	Low	Low	Low	Low	Low	High	Low	Low	NA	Low	Low	Low	Low	Low	Low	Low	WT	High	Low	LoF
V119	High	Low	High	WT	Low	High	WT	High	Low	High	LoF	High	Low	Low	Low	Low	Low	Low	High	Low	Low	NA	Low	High	High	Low	Low	Low	Low	Low	Low	Low	Low	Low	High	Low	Low	NA	Low	Low	Low	Low	Low	Low	Low	WT	High	Low	LoF
V120	High	Low	High	WT	High	High	WT	High	Low	High	WT	Low	Low	Low	Low	Low	Low	Low	High	Low	Low	High	Low	High	High	Low	Low	Low	Low	Low	Low	Low	Low	Low	High	Low	Low	NA	Low	Low	Low	Low	Low	Low	Low	LoF	High	Low	LoF
V121	High	Low	High	WT	Low	High	WT	High	Low	High	LoF	Low	Low	Low	Low	Low	Low	Low	High	Low	Low	NA	Low	High	High	Low	Low	Low	Low	Low	High	Low	High	Low	High	Low	Low	Low	Low	Low	Low	Low	Low	Low	Low	WT	High	Low	LoF
V122	High	High	High	WT	Low	High	WT	High	Low	High	LoF	Low	Low	Low	Low	Low	Low	High	High	Low	Low	High	HET	Low	Low	Low	Low	Low	Low	Low	Low	Low	Low	Low	High	Low	Low	Low	Low	Low	Low	Low	Low	Low	Low	WT	High	Low	LoF
V123	High	High	Het	WT	Low	High	WT	High	Low	High	NA	High	Low	Low	HET	Low	Low	HET	High	Low	Low	NA	Low	Low	Low	Low	Low	Low	Low	Low	High	Low	High	Low	High	Low	Low	Low	Low	Low	Low	Low	Low	Low	Low	WT	High	Low	LoF
V124	High	Low	High	WT	Low	High	WT	High	Low	High	NA	Low	Low	Low	Low	Low	Low	Low	High	Low	Low	High	Low	Low	Low	Low	Low	Low	Low	Low	Low	Low	Low	Low	High	Low	Low	Low	Low	Low	Low	Low	Low	Low	Low	WT	High	Low	LoF
V125	High	High	High	WT	Low	High	WT	High	Low	High	WT	Low	Low	Low	Low	Low	Low	High	High	Low	Low	NA	High	Low	Low	Low	Low	Low	Low	Low	High	Low	High	Low	High	Low	Low	Low	Low	Low	Low	Low	Low	Low	Low	WT	High	Low	LoF
V126	High	Low	High	WT	Low	High	WT	High	Low	High	LoF	Low	Low	Low	Low	Low	Low	Low	High	Low	Low	Low	Low	High	High	Low	Low	Low	Low	Low	High	Low	Low	Low	High	Low	Low	NA	Low	Low	Low	Low	Low	Low	Low	WT	High	Low	LoF
V127	High	High	High	WT	Low	High	WT	High	Low	High	LoF	Low	Low	Low	Low	Low	Low	High	High	Low	Low	NA	HET	Low	Low	Low	Low	Low	Low	Low	Low	Low	Low	Low	High	Low	Low	Low	Low	Low	Low	Low	Low	Low	Low	WT	High	Low	LoF
V128	High	High	High	WT	Low	High	WT	High	Low	High	LoF	Low	Low	Low	Low	Low	Low	High	High	Low	Low	High	HET	Low	Low	Low	Low	Low	Low	Low	Low	Low	Low	Low	High	Low	Low	NA	NA	Low	Low	Low	Low	Low	Low	WT	High	Low	NA
V129	High	High	High	WT	Low	High	WT	High	Low	High	WT	Low	Low	Low	Low	Low	Low	High	High	Low	Low	Low	High	Low	Low	Low	Low	Low	Low	Low	Low	Low	Low	Low	High	Low	Low	Low	Low	Low	Low	Low	Low	Low	Low	WT	High	Low	LoF
V130	High	Low	High	WT	Low	High	WT	High	Low	High	WT	Low	Low	Low	Low	Low	Low	High	High	Low	Low	Low	HET	Low	Low	Low	Low	Low	Low	Low	Low	Low	Low	Low	High	Low	Low	Low	Low	Low	Low	Low	Low	Low	Low	WT	High	Low	LoF
V131	High	Low	High	WT	Low	High	WT	High	Low	High	LoF	High	Low	Low	Low	Low	Low	Low	High	Low	Low	Low	Low	Low	Low	Low	Low	Low	Low	Low	Low	Low	Low	Low	High	Low	Low	Low	Low	Low	Low	Low	Low	Low	Low	WT	High	Low	LoF
V132	High	High	High	WT	Low	High	WT	High	Low	High	LoF	Low	Low	Low	Low	Low	Low	High	High	Low	Low	High	HET	High	High	Low	Low	Low	Low	Low	Low	Low	Low	Low	High	Low	Low	Low	Low	Low	Low	Low	Low	Low	Low	WT	High	Low	LoF
V133	High	Low	High	WT	Low	High	WT	High	Low	High	LoF	High	Low	Low	Low	Low	Low	Low	High	Low	Low	NA	Low	High	High	Low	Low	Low	Low	Low	Low	Low	Low	Low	High	Low	Low	Low	Low	Low	Low	Low	Low	Low	Low	WT	High	Low	LoF
V134	High	Low	High	WT	Low	High	WT	High	Low	High	NA	Low	Low	Low	Low	Low	Low	Low	High	Low	Low	High	Low	Low	Low	Low	Low	Low	Low	Low	High	Low	High	Low	High	Low	Low	Low	Low	Low	Low	Low	Low	Low	Low	NA	High	Low	LoF
V135	High	Low	High	WT	Low	High	WT	High	Low	High	LoF	Low	Low	Low	Low	Low	Low	Low	High	Low	Low	NA	Low	Low	Low	Low	Low	Low	Low	Low	Low	Low	Low	Low	High	Low	Low	NA	Low	Low	Low	Low	Low	Low	Low	WT	High	Low	LoF
V136	HET	Low	High	WT	Low	High	WT	High	Low	High	HET	HET	Low	Low	Low	Low	HET	Low	High	Low	Low	Low	Low	High	High	HET	Low	Low	Low	Low	Low	Low	Low	Low	High	Low	Low	Low	Low	Low	Low	Low	Low	Low	Low	WT	High	Low	LoF
V137	High	Low	High	WT	Low	High	WT	High	Low	High	NA	Low	Low	Low	Low	Low	Low	Low	High	Low	Low	High	Low	High	High	Low	Low	Low	Low	Low	Low	Low	Low	Low	High	Low	Low	Low	Low	Low	Low	Low	Low	Low	Low	WT	High	Low	LoF
V138	High	Low	High	WT	Low	High	WT	High	Low	High	LoF	Low	Low	Low	Low	Low	Low	Low	High	Low	Low	NA	HET	High	High	Low	Low	Low	Low	Low	Low	Low	Low	Low	High	Low	Low	Low	Low	Low	Low	Low	Low	Low	Low	WT	High	Low	LoF
V139	High	Low	High	WT	Low	High	WT	High	Low	High	LoF	Low	Low	Low	Low	Low	Low	Low	High	Low	Low	NA	Low	High	High	Low	Low	Low	Low	Low	Low	Low	Low	Low	High	Low	Low	NA	Low	Low	Low	Low	Low	Low	Low	LoF	High	Low	LoF
V140	High	High	High	WT	Low	High	WT	High	Low	High	NA	Low	Low	Low	Low	Low	Low	Low	High	Low	Low	NA	Low	High	High	Low	Low	Low	Low	Low	Low	Low	Low	Low	High	Low	Low	Low	Low	Low	Low	Low	Low	Low	Low	WT	High	Low	LoF
V141	High	High	High	WT	Low	High	WT	High	Low	High	LoF	Low	Low	Low	Low	Low	Low	Low	High	Low	Low	NA	Low	Low	Low	Low	Low	Low	Low	Low	Low	Low	Low	Low	High	Low	Low	NA	Low	Low	Low	Low	Low	Low	Low	WT	High	Low	LoF
V142	High	High	High	WT	Low	High	WT	High	Low	High	LoF	Low	Low	Low	Low	Low	Low	High	High	Low	Low	NA	High	Low	Low	Low	Low	Low	Low	Low	Low	Low	Low	Low	High	Low	Low	NA	Low	Low	Low	Low	Low	Low	Low	NA	High	Low	LoF
V143	High	Low	High	WT	Low	High	WT	High	Low	High	LoF	Low	Low	Low	Low	Low	Low	Low	High	Low	Low	High	Low	High	High	Low	Low	Low	NA	Low	High	Low	Low	Low	High	Low	Low	Low	Low	Low	Low	Low	Low	Low	Low	WT	High	Low	LoF
V144	High	High	High	WT	High	High	WT	High	Low	High	LoF	Low	Low	Low	Low	Low	Low	Low	High	Low	Low	NA	Low	Low	Low	Low	Low	Low	Low	Low	High	Low	High	Low	High	Low	Low	NA	Low	Low	Low	Low	Low	Low	Low	WT	High	Low	LoF
V145	High	Low	High	WT	Low	High	WT	High	Low	High	NA	Low	Low	Low	Low	Low	Low	Low	High	Low	Low	NA	Low	Low	Low	High	Low	Low	NA	Low	Low	Low	Low	High	High	Low	Low	NA	Low	Low	Low	High	High	Low	Low	WT	High	Low	LoF
V146	High	Low	High	WT	Low	High	WT	High	Low	High	LoF	High	Low	Low	Low	Low	Low	HET	High	Low	Low	NA	Low	Low	Low	Low	Low	Low	Low	Low	Low	Low	Low	Low	High	Low	Low	Low	Low	Low	Low	Low	Low	Low	Low	WT	High	Low	LoF
V147	High	Low	Het	WT	Low	High	WT	High	Low	High	NA	High	Low	Low	Low	Low	Low	Low	High	Low	Low	NA	Low	Low	Low	Low	Low	Low	Low	Low	Low	Low	Low	Low	High	Low	Low	Low	Low	Low	Low	Low	Low	Low	Low	WT	High	Low	LoF
V148	High	Low	High	WT	Low	High	WT	High	Low	High	NA	High	Low	Low	Low	Low	Low	Low	High	Low	Low	NA	Low	Low	NA	Low	Low	Low	Low	Low	Low	Low	Low	Low	High	Low	Low	NA	Low	Low	Low	Low	Low	Low	Low	WT	High	Low	LoF
V149	High	Low	High	WT	Low	High	WT	High	Low	High	WT	Low	Low	Low	Low	Low	Low	Low	High	Low	Low	Low	Low	High	NA	High	Low	Low	Low	Low	Low	Low	Low	Low	High	Low	Low	NA	Low	Low	Low	Low	Low	Low	Low	WT	High	Low	LoF
V150	High	Low	High	WT	Low	High	WT	High	Low	High	WT	Low	Low	Low	Low	Low	Low	Low	High	Low	Low	Low	Low	Low	Low	Low	Low	NA	Low	Low	Low	Low	Low	Low	High	Low	Low	NA	Low	Low	Low	Low	Low	Low	Low	WT	High	Low	LoF
V151	High	Low	High	WT	Low	High	WT	High	Low	High	LoF	Low	Low	Low	Low	Low	Low	Low	High	Low	Low	NA	Low	Low	Low	Low	Low	Low	Low	Low	Low	Low	Low	Low	High	Low	Low	Low	Low	Low	Low	Low	Low	Low	Low	WT	High	Low	LoF
V152	High	Low	High	WT	Low	High	WT	High	Low	High	LoF	Low	Low	Low	Low	Low	Low	HET	High	Low	Low	High	Low	HET	High	Low	High	HET	Low	Low	High	Low	High	Low	High	Low	Low	Low	Low	Low	Low	Low	Low	Low	Low	WT	High	NA	LoF
V153	High	High	High	WT	High	High	WT	High	Low	High	NA	High	Low	Low	Low	Low	Low	High	High	Low	Low	NA	HET	High	High	Low	Low	Low	Low	Low	Low	Low	Low	High	High	Low	Low	NA	Low	Low	Low	High	High	Low	Low	WT	High	Low	LoF
V154	High	Low	High	WT	Low	High	WT	High	Low	High	LoF	High	Low	Low	Low	Low	Low	Low	High	Low	Low	NA	Low	High	High	Low	Low	Low	Low	Low	Low	Low	Low	Low	High	Low	Low	NA	Low	Low	Low	High	High	Low	Low	WT	High	Low	LoF
V155	High	Low	High	WT	Low	High	WT	High	Low	High	LoF	Low	Low	Low	Low	Low	Low	Low	High	Low	Low	NA	Low	High	High	Low	Low	Low	Low	Low	Low	Low	Low	Low	High	Low	Low	NA	Low	Low	Low	Low	Low	Low	Low	WT	High	Low	LoF
V156	High	Low	High	WT	Low	High	WT	High	Low	High	WT	Low	Low	Low	Low	Low	Low	HET	High	Low	Low	Low	Low	Low	Low	Low	Low	Low	Low	Low	Low	Low	Low	Low	High	Low	Low	Low	Low	Low	Low	Low	Low	Low	HET	WT	High	High	LoF
V157	High	Low	High	WT	Low	High	WT	High	Low	High	WT	Low	Low	Low	Low	Low	Low	High	High	Low	Low	Low	HET	High	High	Low	Low	Low	Low	Low	Low	Low	Low	Low	High	Low	Low	NA	Low	Low	Low	Low	Low	Low	Low	WT	High	High	LoF
V158	High	Low	High	WT	Low	High	WT	High	Low	High	WT	Low	Low	Low	Low	Low	Low	Low	High	Low	Low	Low	Low	High	High	High	Low	Low	Low	Low	Low	Low	Low	Low	High	Low	Low	NA	Low	Low	Low	Low	Low	Low	Low	WT	High	Low	LoF
V159	High	Low	High	WT	Low	High	WT	High	Low	High	LoF	Low	Low	Low	Low	Low	Low	HET	High	Low	Low	Low	HET	Low	HET	HET	Low	Low	Low	Low	Low	Low	Low	Low	High	Low	Low	Low	Low	Low	Low	Low	HET	Low	Low	WT	High	Low	LoF
V160	High	High	High	WT	Low	High	WT	High	Low	High	LoF	Low	Low	Low	Low	Low	Low	High	High	Low	Low	High	HET	Low	High	Low	Low	Low	Low	Low	Low	Low	NA	Low	High	Low	Low	Low	Low	Low	Low	HET	Low	Low	Low	WT	High	Low	LoF
V161	High	Low	High	WT	Low	High	WT	High	Low	NA	NA	Low	Low	Low	Low	Low	Low	Low	High	Low	Low	Low	Low	High	High	Low	Low	Low	Low	Low	Low	Low	Low	Low	High	Low	Low	NA	Low	Low	Low	Low	Low	Low	Low	WT	High	Low	LoF
V162	High	Low	Het	WT	Low	High	WT	High	Low	High	LoF	Low	Low	Low	Low	Low	Low	Low	High	Low	Low	NA	Low	High	High	Low	Low	Low	Low	Low	Low	Low	Low	Low	High	Low	Low	Low	Low	Low	Low	Low	Low	Low	Low	WT	High	Low	LoF
V163	High	Low	High	WT	Low	High	WT	High	Low	High	WT	High	Low	Low	Low	Low	Low	High	High	Low	Low	NA	HET	Low	Low	Low	Low	Low	Low	Low	Low	Low	Low	Low	High	Low	Low	NA	Low	Low	Low	Low	Low	Low	Low	WT	High	Low	NA
V164	High	Low	High	WT	Low	High	WT	High	Low	High	WT	Low	Low	Low	Low	Low	Low	Low	High	Low	Low	NA	Low	High	High	Low	Low	Low	Low	Low	High	Low	Low	Low	High	Low	Low	NA	Low	NA	Low	Low	Low	Low	Low	WT	High	Low	LoF
V165	High	High	High	WT	Low	High	WT	High	Low	High	LoF	Low	Low	Low	Low	Low	Low	Low	High	Low	Low	NA	Low	High	High	Low	Low	Low	Low	Low	High	Low	High	Low	High	Low	Low	Low	Low	High	Low	Low	Low	Low	Low	WT	High	Low	LoF
V166	High	Low	High	WT	Low	High	WT	High	Low	High	NA	High	Low	Low	Low	Low	Low	High	High	Low	Low	NA	High	Low	Low	Low	Low	Low	Low	Low	Low	Low	Low	Low	High	Low	Low	Low	Low	Low	Low	Low	Low	Low	Low	WT	High	Low	LoF
V167	High	High	High	WT	Low	High	WT	High	Low	High	LoF	Low	Low	Low	Low	Low	Low	High	High	Low	Low	NA	HET	High	High	High	Low	Low	Low	Low	Low	Low	Low	Low	High	Low	Low	Low	Low	Low	Low	Low	Low	Low	Low	WT	High	Low	LoF
V168	High	Low	High	WT	Low	High	WT	High	Low	High	WT	Low	Low	Low	Low	Low	Low	Low	High	Low	Low	Low	Low	Low	Low	Low	Low	Low	Low	Low	Low	Low	Low	Low	High	Low	Low	NA	Low	Low	Low	Low	Low	Low	Low	WT	High	Low	LoF
V169	High	High	High	WT	Low	High	WT	High	Low	High	WT	Low	Low	Low	Low	Low	Low	Low	High	Low	Low	Low	Low	High	High	High	Low	Low	Low	Low	Low	Low	Low	Low	High	Low	Low	NA	Low	Low	Low	Low	Low	Low	Low	WT	High	Low	LoF
V170	High	HET	High	WT	Low	High	WT	High	Low	High	LoF	Low	Low	Low	Low	Low	Low	HET	High	Low	Low	NA	HET	Low	Low	Low	Low	Low	Low	Low	Low	Low	Low	Low	High	Low	Low	Low	Low	Low	Low	Low	Low	Low	Low	WT	High	Low	LoF
V171	High	High	High	WT	Low	High	WT	High	Low	High	WT	Low	Low	Low	Low	Low	Low	High	High	Low	Low	NA	HET	Low	Low	High	Low	Low	Low	Low	Low	Low	Low	Low	High	Low	Low	NA	Low	Low	Low	Low	Low	Low	Low	WT	High	Low	LoF
V172	High	Low	High	WT	Low	High	WT	High	Low	High	NA	Low	Low	Low	Low	Low	Low	High	High	Low	Low	NA	HET	High	High	High	Low	Low	Low	Low	Low	Low	Low	Low	High	Low	Low	NA	Low	High	Low	Low	Low	Low	Low	WT	High	Low	LoF
V173	High	Low	High	WT	Low	High	WT	High	Low	High	WT	Low	Low	Low	Low	Low	Low	Low	High	Low	Low	Low	HET	Low	Low	Low	Low	Low	Low	Low	High	Low	High	Low	High	Low	Low	Low	Low	Low	Low	Low	Low	Low	Low	WT	High	Low	LoF
V174	High	Low	High	WT	Low	High	WT	High	Low	High	WT	Low	Low	Low	Low	Low	Low	Low	High	Low	Low	Low	Low	Low	Low	Low	Low	Low	Low	Low	High	Low	High	Low	High	Low	Low	NA	Low	Low	Low	Low	Low	Low	Low	WT	High	Low	LoF
V175	High	NA	High	WT	Low	High	WT	High	Low	High	WT	Low	Low	Low	Low	Low	Low	NA	High	Low	Low	High	HET	Low	Low	Low	Low	Low	Low	Low	High	Low	High	Low	High	Low	Low	NA	Low	Low	Low	Low	Low	Low	Low	WT	High	Low	LoF
V176	High	NA	High	WT	Low	High	WT	High	Low	High	WT	High	Low	Low	Low	Low	Low	Low	High	Low	Low	High	Low	High	High	Low	Low	Low	Low	Low	High	Low	Low	High	High	Low	Low	NA	Low	Low	Low	High	High	Low	Low	WT	High	Low	LoF
V177	High	High	High	WT	Low	High	WT	High	Low	High	LoF	Low	Low	Low	Low	Low	Low	Low	High	Low	Low	High	Low	Low	Low	Low	Low	Low	Low	Low	Low	Low	Low	Low	High	Low	Low	NA	Low	Low	Low	Low	Low	Low	Low	WT	High	Low	LoF
V178	High	Low	High	WT	Low	High	WT	High	Low	High	NA	Low	Low	Low	Low	Low	Low	High	High	Low	Low	Low	HET	Low	Low	Low	Low	Low	Low	Low	Low	Low	Low	Low	High	Low	Low	NA	Low	Low	Low	Low	Low	Low	Low	WT	High	Low	LoF
V179	High	High	High	WT	Low	High	WT	High	Low	High	LoF	Low	Low	Low	Low	Low	Low	High	High	Low	Low	NA	High	High	High	Low	Low	Low	Low	Low	Low	Low	Low	Low	High	Low	Low	NA	Low	Low	Low	Low	Low	Low	Low	WT	High	Low	LoF
V180	High	High	High	WT	Low	High	WT	High	Low	High	WT	High	Low	Low	Low	Low	Low	High	High	Low	Low	NA	Low	Low	Low	Low	Low	Low	Low	Low	Low	Low	Low	Low	High	Low	Low	Low	Low	Low	Low	Low	Low	Low	Low	WT	High	Low	LoF
V181	High	High	High	WT	Low	High	WT	High	Low	NA	NA	Low	Low	Low	Low	Low	Low	High	High	Low	Low	High	HET	High	High	Low	Low	Low	Low	Low	Low	Low	Low	Low	High	Low	Low	NA	Low	Low	Low	Low	Low	Low	Low	WT	High	Low	LoF
V182	High	High	High	WT	Low	High	WT	High	Low	High	WT	Low	Low	Low	Low	Low	Low	High	High	Low	Low	High	HET	Low	Low	HET	Low	Low	Low	Low	High	Low	Low	Low	High	Low	Low	NA	Low	Low	Low	Low	Low	Low	Low	LoF	High	High	LoF
V183	High	High	High	WT	Low	High	WT	High	Low	High	NA	High	Low	Low	Low	Low	Low	Low	High	Low	Low	NA	Low	High	High	Low	Low	Low	Low	Low	Low	Low	Low	Low	High	Low	Low	Low	Low	Low	Low	Low	Low	Low	Low	NA	High	Low	LoF
V184	High	HET	High	WT	Low	High	WT	High	Low	High	LoF	Low	Low	Low	Low	Low	Low	High	High	Low	Low	NA	High	HET	High	Low	Low	Low	Low	Low	Low	Low	Low	Low	High	Low	Low	NA	Low	Low	Low	Low	Low	Low	Low	WT	High	Low	LoF
V185	High	High	High	WT	Low	High	WT	High	Low	High	LoF	Low	Low	Low	Low	Low	Low	High	High	Low	Low	High	HET	High	High	Low	Low	Low	Low	Low	Low	Low	Low	Low	High	Low	Low	NA	Low	Low	Low	Low	Low	Low	Low	WT	High	Low	NA
V186	High	Low	High	WT	Low	High	WT	High	Low	High	LoF	Low	Low	Low	Low	Low	Low	High	High	Low	Low	High	HET	High	High	Low	Low	Low	Low	Low	Low	Low	Low	Low	High	Low	Low	NA	Low	Low	Low	Low	Low	Low	Low	WT	High	Low	LoF
V187	High	High	High	WT	Low	High	WT	High	Low	High	LoF	Low	Low	Low	Low	Low	Low	High	High	Low	Low	NA	High	Low	Low	Low	Low	Low	Low	Low	Low	Low	Low	Low	High	Low	Low	Low	Low	Low	Low	Low	Low	Low	Low	WT	High	Low	LoF
V188	High	High	High	WT	Low	High	WT	High	Low	High	NA	High	Low	Low	Low	Low	Low	Low	High	Low	Low	NA	Low	High	High	Low	Low	Low	Low	Low	Low	Low	Low	Low	High	Low	Low	NA	Low	Low	Low	Low	Low	Low	Low	WT	High	Low	LoF
V189	High	High	High	WT	Low	High	WT	High	Low	High	LoF	High	Low	Low	Low	Low	Low	Low	High	Low	Low	High	Low	High	High	Low	Low	Low	Low	Low	Low	Low	Low	Low	High	Low	Low	NA	Low	Low	Low	Low	Low	Low	Low	WT	High	Low	LoF
V190	High	High	High	WT	Low	High	WT	High	Low	High	LoF	Low	Low	Low	Low	Low	Low	High	High	Low	Low	NA	High	Low	Low	Low	Low	Low	Low	Low	Low	Low	Low	Low	High	Low	Low	NA	Low	Low	Low	Low	Low	Low	Low	WT	High	Low	LoF
V191	High	Low	High	WT	Low	High	WT	High	Low	High	NA	Low	Low	Low	Low	Low	High	Low	High	Low	Low	High	Low	Low	Low	Low	Low	Low	Low	Low	High	Low	High	Low	High	Low	Low	Low	Low	Low	Low	Low	Low	Low	Low	WT	High	Low	WT
V192	High	Low	High	WT	Low	High	WT	High	Low	High	WT	Low	Low	Low	Low	Low	High	Low	High	Low	Low	NA	Low	Low	Low	Low	Low	Low	Low	Low	Low	Low	Low	Low	High	Low	Low	Low	Low	Low	Low	Low	Low	Low	Low	WT	High	High	WT
V193	High	Low	High	WT	Low	High	WT	High	Low	High	WT	Low	Low	Low	Low	Low	Low	Low	High	Low	Low	Low	Low	NA	Low	Low	Low	Low	Low	Low	Low	Low	Low	Low	High	Low	Low	NA	Low	Low	Low	Low	Low	Low	Low	WT	High	Low	LoF
V194	High	HET	High	WT	Low	High	WT	High	Low	High	WT	Low	Low	Low	Low	NA	Low	Low	High	Low	Low	Low	Low	HET	HET	Low	Low	Low	Low	Low	Low	Low	Low	Low	High	Low	Low	NA	Low	Low	Low	Low	Low	Low	Low	NA	High	Low	LoF
V195	High	Low	High	WT	Low	High	WT	High	Low	High	LoF	Low	Low	Low	Low	Low	High	HET	High	Low	Low	NA	Low	High	High	Low	Low	Low	Low	Low	Low	Low	Low	Low	High	Low	Low	NA	Low	Low	Low	Low	Low	Low	Low	NA	High	High	WT
V196	High	Low	High	WT	Low	High	WT	High	Low	High	WT	Low	Low	Low	Low	Low	Low	Low	High	Low	Low	NA	Low	Low	Low	Low	Low	Low	Low	Low	Low	Low	NA	Low	High	Low	Low	Low	Low	Low	Low	Low	Low	Low	Low	WT	High	High	WT
V197	High	High	High	WT	Low	High	WT	High	Low	High	NA	Low	Low	Low	Low	Low	Low	High	High	Low	Low	Low	Low	Low	Low	Low	Low	Low	Low	Low	Low	Low	Low	Low	High	Low	Low	NA	Low	Low	Low	Low	Low	Low	Low	WT	High	Low	LoF
V198	High	High	High	WT	Low	High	WT	High	Low	High	LoF	Low	Low	Low	Low	Low	Low	High	High	Low	Low	Low	Low	Low	Low	Low	Low	Low	Low	Low	Low	HET	Low	Low	High	Low	Low	NA	Low	Low	Low	Low	Low	Low	Low	WT	High	Low	LoF
V199	High	Low	High	WT	Low	High	LoF	High	Low	High	NA	Low	Low	Low	Low	Low	High	Low	High	Low	Low	NA	Low	High	High	Low	Low	Low	Low	Low	High	Low	High	Low	High	Low	Low	Low	Low	Low	Low	Low	Low	Low	Low	WT	High	Low	WT
V200	High	High	High	WT	Low	High	WT	High	Low	High	WT	Low	Low	Low	Low	Low	Low	High	High	Low	Low	Low	HET	Low	Low	Low	Low	Low	Low	Low	High	Low	High	Low	High	Low	Low	Low	Low	Low	Low	Low	Low	Low	Low	WT	High	Low	LoF
V201	High	High	High	WT	Low	High	WT	High	Low	High	LoF	Low	Low	Low	Low	Low	Low	Low	High	Low	Low	NA	Low	Low	Low	Low	Low	Low	Low	Low	High	Low	High	Low	High	Low	Low	NA	Low	Low	Low	Low	Low	Low	Low	WT	High	Low	LoF
V202	High	Low	High	WT	Low	High	WT	High	Low	High	LoF	Low	Low	Low	Low	Low	High	Low	High	Low	Low	High	Low	Low	Low	Low	Low	Low	Low	Low	High	Low	High	Low	High	Low	Low	Low	Low	Low	Low	Low	Low	Low	Low	WT	High	Low	NA
V203	High	Low	High	WT	Low	High	NA	High	Low	High	LoF	High	NA	Low	Low	NA	Low	Low	High	Low	Low	NA	Low	Low	Low	Low	Low	Low	Low	Low	High	Low	High	Low	High	Low	Low	Low	Low	Low	Low	Low	Low	Low	Low	WT	High	Low	LoF
V204	High	High	High	WT	Low	High	WT	High	Low	High	LoF	Low	Low	Low	Low	Low	Low	Low	High	Low	Low	NA	Low	Low	Low	Low	Low	Low	Low	Low	High	Low	High	Low	High	Low	Low	Low	Low	Low	Low	Low	Low	Low	Low	WT	High	Low	LoF
V205	High	High	High	WT	Low	High	WT	High	Low	High	LoF	Low	Low	Low	Low	Low	Low	Low	High	Low	Low	NA	Low	Low	Low	Low	Low	Low	Low	Low	High	Low	High	Low	High	Low	Low	NA	Low	Low	Low	Low	Low	Low	Low	WT	High	Low	LoF
V206	High	High	High	WT	Low	High	WT	High	Low	High	WT	High	Low	Low	Low	Low	High	Low	High	Low	Low	NA	Low	High	High	Low	Low	Low	Low	Low	High	Low	High	Low	High	Low	Low	Low	Low	Low	Low	Low	Low	Low	Low	NA	High	Low	NA
V207	High	NA	High	WT	Low	High	WT	High	Low	High	WT	Low	Low	Low	Low	Low	Low	Low	High	Low	Low	Low	Low	High	NA	Low	Low	Low	Low	Low	Low	Low	Low	Low	High	Low	Low	NA	Low	Low	Low	Low	Low	Low	Low	NA	High	Low	LoF
V208	High	Low	High	WT	Low	High	WT	High	Low	High	LoF	Low	Low	Low	Low	Low	High	Low	High	Low	Low	NA	Low	Low	Low	Low	Low	Low	Low	Low	High	Low	High	Low	High	Low	Low	NA	Low	Low	Low	Low	Low	Low	Low	WT	High	Low	WT
V209	High	High	High	WT	Low	High	WT	High	Low	High	WT	High	Low	Low	Low	Low	High	Low	High	Low	Low	NA	Low	High	High	Low	Low	Low	Low	Low	High	Low	High	Low	High	Low	Low	Low	Low	Low	Low	Low	Low	Low	Low	WT	High	Low	WT
V210	High	Low	High	WT	Low	High	WT	High	Low	High	WT	NA	Low	Low	Low	Low	Low	Low	High	Low	Low	Low	Low	Low	Low	Low	Low	Low	Low	Low	High	Low	High	Low	High	Low	Low	NA	Low	Low	Low	Low	Low	Low	Low	WT	High	Low	LoF
V211	High	High	High	WT	Low	High	WT	High	Low	High	WT	Low	Low	Low	Low	Low	High	High	High	Low	Low	NA	High	High	High	Low	Low	Low	Low	Low	High	Low	Low	Low	High	Low	Low	NA	Low	Low	Low	Low	Low	Low	Low	WT	High	Low	WT
V212	High	High	High	WT	Low	High	WT	High	Low	High	LoF	Low	Low	Low	Low	Low	High	Low	High	Low	Low	NA	Low	High	High	Low	Low	Low	Low	Low	Low	Low	Low	Low	High	Low	Low	Low	Low	Low	Low	Low	Low	Low	Low	WT	High	High	WT
V213	High	Low	High	WT	Low	High	LoF	High	Low	High	WT	Low	Low	Low	Low	Low	Low	Low	High	Low	Low	NA	Low	High	High	Low	Low	NA	Low	Low	High	Low	High	Low	High	Low	Low	Low	Low	Low	Low	Low	Low	Low	Low	NA	High	Low	LoF
V214	High	Low	High	WT	Low	High	WT	High	Low	High	WT	Low	Low	Low	Low	Low	Low	Low	High	Low	Low	High	Low	High	High	Low	Low	Low	Low	Low	HET	Low	Low	Low	High	Low	Low	NA	Low	Low	Low	Low	Low	Low	Low	WT	High	Low	LoF
V215	High	Low	High	WT	Low	High	WT	High	Low	High	NA	Low	Low	Low	Low	Low	Low	Low	High	Low	Low	Low	Low	High	High	Low	Low	Low	Low	Low	Low	Low	Low	Low	High	Low	Low	NA	Low	Low	Low	Low	Low	Low	Low	LoF	High	Low	LoF
V216	High	Low	High	WT	Low	High	WT	High	Low	High	LoF	Low	Low	Low	Low	Low	Low	Low	High	Low	Low	NA	Low	High	High	Low	Low	Low	Low	Low	Low	Low	Low	Low	High	Low	Low	Low	Low	Low	Low	High	HET	Low	Low	WT	High	High	LoF
V217	High	Low	High	WT	Low	High	LoF	High	Low	High	LoF	Low	Low	Low	Low	Low	High	Low	High	Low	Low	NA	Low	High	High	Low	Low	Low	Low	Low	High	Low	High	Low	High	Low	Low	NA	Low	Low	Low	Low	Low	Low	Low	WT	High	NA	NA
V218	High	Low	High	WT	Low	High	WT	High	Low	High	WT	Low	Low	Low	Low	Low	Low	Low	High	Low	Low	Low	Low	Low	Low	Low	Low	Low	Low	Low	Low	Low	Low	Low	High	Low	Low	NA	Low	Low	Low	Low	Low	Low	Low	WT	High	Low	LoF
V219	High	Low	High	WT	Low	High	WT	High	Low	High	LoF	Low	Low	Low	Low	Low	Low	Low	High	Low	Low	NA	Low	High	High	Low	Low	Low	Low	Low	High	Low	Low	Low	High	Low	Low	NA	Low	Low	Low	Low	Low	Low	Low	WT	High	High	LoF
V220	High	Low	High	WT	Low	High	WT	High	Low	High	WT	Low	Low	Low	Low	Low	High	Low	High	Low	Low	NA	Low	Low	Low	Low	Low	Low	Low	Low	Low	Low	Low	Low	High	Low	Low	Low	Low	Low	Low	Low	Low	Low	Low	WT	High	Low	WT
V221	High	Low	High	WT	Low	High	WT	High	Low	High	LoF	Low	Low	Low	Low	Low	Low	Low	High	Low	Low	NA	Low	High	High	Low	Low	Low	Low	Low	Low	Low	NA	Low	High	Low	Low	Low	Low	Low	Low	Low	Low	Low	Low	WT	High	Low	LoF
V222	High	Low	High	WT	Low	High	WT	High	Low	High	NA	Low	Low	Low	Low	Low	High	Low	High	Low	Low	NA	Low	Low	Low	Low	Low	Low	Low	Low	Low	Low	Low	Low	High	Low	Low	NA	Low	Low	Low	Low	Low	Low	Low	WT	High	Low	WT
V223	High	High	High	WT	Low	High	WT	High	Low	High	LoF	HET	Low	Low	NA	Low	Low	High	High	Low	Low	NA	HET	High	High	Low	Low	Low	NA	Low	Low	Low	Low	Low	High	Low	Low	Low	Low	Low	Low	Low	Low	Low	Low	WT	High	Low	LoF
V224	High	Low	High	WT	Low	High	WT	High	Low	High	NA	Low	Low	Low	Low	Low	High	Low	High	Low	Low	NA	Low	Low	Low	Low	Low	Low	Low	Low	Low	Low	Low	Low	High	Low	Low	NA	Low	Low	Low	Low	Low	Low	Low	WT	High	Low	WT
V225	High	Low	High	WT	Low	High	WT	High	Low	High	LoF	Low	Low	Low	Low	Low	High	Low	High	Low	Low	NA	Low	Low	Low	Low	Low	Low	NA	Low	Low	Low	Low	Low	High	Low	Low	NA	Low	Low	Low	Low	Low	Low	Low	WT	High	Low	WT
V226	High	High	High	WT	Low	High	WT	High	Low	High	LoF	HET	Low	Low	Low	Low	Low	High	High	Low	Low	High	Low	Low	Low	Low	Low	Low	Low	Low	Low	Low	Low	Low	High	Low	Low	Low	Low	Low	Low	Low	Low	Low	Low	WT	High	Low	LoF
V227	High	High	High	WT	Low	High	WT	High	Low	High	LoF	Low	Low	Low	Low	Low	Low	High	High	Low	Low	Low	Low	High	High	Low	Low	Low	Low	Low	Low	Low	Low	Low	High	Low	Low	NA	Low	Low	Low	Low	Low	Low	Low	WT	High	Low	LoF
V228	High	Low	High	WT	Low	High	WT	High	Low	High	LoF	Low	Low	Low	Low	Low	Low	High	High	Low	Low	High	Low	High	High	Low	High	High	Low	Low	High	Low	High	Low	High	Low	Low	Low	Low	Low	Low	Low	Low	Low	Low	WT	High	Low	LoF
V229	High	Low	High	WT	Low	High	WT	High	Low	High	LoF	Low	Low	Low	Low	Low	Low	Low	High	Low	Low	NA	Low	Low	Low	Low	Low	Low	Low	Low	Low	Low	Low	Low	High	Low	Low	NA	Low	Low	Low	Low	Low	Low	Low	WT	High	Low	LoF
V230	High	Low	High	WT	Low	High	WT	High	Low	High	LoF	Low	Low	Low	Low	Low	Low	Low	High	Low	Low	High	Low	Low	Low	Low	Low	Low	Low	Low	Low	Low	Low	Low	High	Low	Low	NA	Low	Low	Low	Low	Low	Low	Low	WT	High	Low	LoF
V231	High	Low	High	WT	Low	High	WT	High	Low	High	LoF	Low	Low	Low	Low	NA	Low	Low	High	Low	Low	NA	Low	Low	Low	Low	Low	Low	Low	Low	Low	Low	NA	Low	High	Low	Low	NA	Low	Low	Low	Low	Low	Low	Low	WT	High	Low	LoF
V232	High	Low	High	WT	Low	High	WT	High	Low	High	NA	Low	Low	Low	Low	Low	Low	Low	High	Low	Low	High	Low	Low	Low	Low	Low	Low	Low	Low	High	Low	High	Low	High	Low	Low	Low	Low	Low	Low	Low	Low	Low	Low	WT	High	Low	LoF
V233	High	Low	High	WT	Low	High	WT	High	Low	High	WT	Low	Low	Low	Low	Low	Low	Low	High	Low	Low	NA	Low	High	High	Low	Low	Low	Low	Low	High	Low	Low	Low	High	Low	Low	Low	Low	Low	Low	Low	Low	Low	Low	WT	High	Low	LoF
V234	High	Low	High	WT	Low	High	WT	High	Low	High	WT	Low	Low	Low	Low	Low	Low	Low	High	Low	Low	NA	Low	High	High	Low	Low	Low	Low	Low	High	Low	Low	Low	High	Low	Low	Low	Low	Low	Low	Low	Low	Low	Low	WT	High	Low	LoF
V235	High	Low	High	WT	Low	High	WT	High	Low	High	LoF	Low	Low	Low	Low	Low	Low	High	High	Low	Low	NA	High	High	High	Low	Low	Low	Low	Low	High	Low	High	Low	High	Low	Low	NA	Low	Low	Low	Low	Low	Low	Low	WT	High	Low	LoF
V236	High	Low	High	WT	Low	High	WT	High	Low	High	LoF	Low	Low	Low	Low	Low	Low	High	High	Low	Low	Low	Low	High	High	High	High	High	Low	Low	High	Low	High	Low	High	Low	Low	NA	Low	Low	Low	High	High	Low	Low	WT	High	Low	LoF
V237	High	Low	High	WT	Low	High	WT	High	Low	High	LoF	High	Low	Low	Low	Low	Low	Low	High	Low	Low	Low	Low	Low	Low	Low	Low	Low	Low	Low	Low	Low	Low	Low	High	Low	Low	NA	Low	Low	Low	Low	Low	Low	Low	WT	High	Low	LoF
V238	High	Low	High	WT	Low	High	WT	High	Low	High	WT	Low	Low	Low	Low	Low	Low	Low	High	Low	Low	High	Low	High	High	Low	Low	Low	Low	Low	High	Low	Low	Low	High	Low	Low	NA	Low	Low	Low	Low	Low	Low	Low	WT	High	Low	LoF
V239	High	High	High	WT	Low	High	WT	High	Low	High	WT	Low	Low	Low	Low	Low	Low	High	High	Low	Low	NA	HET	Low	Low	Low	Low	Low	Low	Low	Low	Low	Low	Low	High	Low	Low	NA	Low	Low	Low	Low	Low	Low	Low	NA	High	Low	LoF
V240	High	Low	High	WT	Low	High	WT	High	Low	High	WT	Low	Low	Low	Low	Low	Low	Low	High	Low	Low	Low	Low	Low	Low	Low	Low	Low	Low	Low	Low	Low	NA	Low	High	Low	Low	NA	Low	Low	Low	Low	Low	Low	Low	WT	High	Low	LoF
V241	High	Low	High	WT	Low	High	WT	High	Low	High	WT	Low	Low	Low	Low	Low	Low	Low	High	Low	Low	Low	Low	Low	Low	Low	Low	Low	Low	Low	Low	Low	Low	Low	High	Low	Low	NA	Low	Low	Low	Low	Low	Low	Low	WT	High	Low	LoF
V242	High	NA	High	WT	Low	High	WT	High	Low	High	LoF	Low	Low	Low	Low	Low	Low	Low	High	Low	Low	NA	Low	High	High	Low	High	High	Low	Low	High	Low	High	Low	High	Low	Low	Low	Low	Low	Low	High	High	Low	Low	WT	High	Low	LoF
V243	High	Low	High	WT	Low	High	WT	High	Low	High	LoF	Low	Low	Low	Low	Low	Low	Low	High	Low	Low	Low	Low	High	High	Low	Low	Low	Low	Low	Low	Low	Low	Low	High	Low	Low	Low	Low	Low	Low	High	High	Low	Low	NA	High	Low	LoF
V244	High	Low	High	WT	Low	High	WT	High	Low	High	LoF	Low	Low	Low	Low	Low	Low	Low	High	Low	Low	Low	Low	High	High	Low	Low	Low	Low	Low	Low	Low	Low	Low	High	Low	Low	Low	Low	Low	Low	High	High	Low	Low	WT	High	Low	LoF
V245	Low	Low	High	WT	Low	High	WT	High	HET	High	WT	Low	Low	Low	Low	Low	High	Low	High	Low	Low	NA	Low	High	High	Low	Low	Low	Low	Low	HET	Low	Low	Low	High	Low	Low	Low	Low	Low	Low	High	High	Low	Low	WT	High	Low	NA
V246	High	Low	High	WT	Low	High	WT	High	Low	High	LoF	Low	Low	Low	Low	Low	Low	High	High	Low	Low	NA	High	High	High	High	Low	Low	Low	Low	High	Low	High	Low	High	Low	Low	Low	Low	Low	Low	High	High	Low	Low	WT	High	Low	LoF
V247	High	Low	High	WT	Low	High	WT	High	Low	High	NA	Low	Low	Low	Low	Low	Low	Low	High	Low	Low	High	Low	High	High	Low	Low	Low	Low	Low	High	Low	High	Low	High	Low	Low	Low	Low	Low	Low	High	High	Low	Low	NA	High	Low	LoF
V248	High	High	High	WT	Low	High	WT	High	Low	High	LoF	Low	Low	Low	Low	Low	HET	Low	High	Low	Low	High	Low	High	High	Low	Low	Low	Low	Low	High	Low	High	Low	High	Low	Low	Low	Low	High	Low	HET	Low	Low	Low	WT	High	Low	LoF
V249	High	Low	High	WT	Low	High	WT	High	Low	High	LoF	Low	NA	Low	Low	Low	Low	Low	High	Low	Low	Low	Low	High	High	Low	Low	Low	Low	Low	High	Low	High	Low	High	Low	Low	Low	Low	Low	Low	Low	Low	Low	Low	WT	High	Low	LoF
V250	High	Low	High	WT	Low	High	WT	High	Low	High	LoF	Low	Low	Low	Low	Low	Low	HET	High	Low	Low	HET	HET	Low	Low	Low	Low	Low	Low	Low	High	Low	High	Low	High	Low	Low	Low	Low	Low	Low	Low	HET	Low	Low	WT	High	Low	LoF
V251	High	Low	High	WT	Low	High	WT	High	Low	High	WT	Low	Low	Low	Low	Low	Low	Low	High	Low	Low	High	Low	Low	Low	High	Low	Low	Low	Low	Low	Low	Low	Low	High	Low	Low	NA	Low	Low	Low	Low	Low	Low	Low	WT	High	Low	LoF
V252	High	Low	High	WT	Low	High	WT	High	Low	High	HET	Low	Low	Low	Low	Low	Low	Low	High	Low	Low	NA	Low	HET	HET	Low	Low	Low	Low	Low	HET	Low	Low	Low	High	Low	Low	Low	Low	Low	Low	Low	Low	Low	Low	WT	High	Low	LoF
V253	High	Low	High	WT	Low	High	WT	High	Low	High	WT	High	Low	Low	Low	Low	Low	Low	High	Low	Low	Low	Low	Low	Low	Low	Low	Low	Low	Low	Low	Low	Low	Low	High	Low	Low	NA	Low	Low	Low	Low	Low	Low	Low	WT	High	Low	LoF
V254	High	Low	High	WT	Low	High	WT	High	Low	High	LoF	Low	Low	Low	Low	Low	Low	Low	High	Low	Low	Low	Low	High	High	Low	Low	Low	Low	Low	High	Low	Low	Low	High	Low	Low	Low	Low	Low	Low	Low	Low	Low	Low	WT	High	Low	LoF
V255	High	High	High	WT	Low	High	WT	High	Low	High	LoF	High	Low	Low	Low	Low	Low	Low	High	Low	Low	NA	Low	HET	High	HET	Low	Low	Low	Low	High	Low	High	Low	High	Low	Low	Low	Low	Low	Low	Low	Low	Low	Low	WT	High	Low	LoF
V256	High	Low	High	WT	Low	High	WT	High	Low	High	LoF	Low	Low	Low	Low	Low	Low	High	High	Low	Low	NA	High	Low	Low	Low	Low	Low	NA	Low	High	Low	High	Low	High	Low	Low	Low	Low	Low	Low	Low	Low	Low	Low	WT	High	Low	LoF
V257	High	Low	High	WT	Low	High	WT	High	Low	High	LoF	Low	Low	Low	Low	Low	Low	Low	High	Low	Low	NA	Low	High	High	Low	Low	Low	Low	Low	Low	Low	Low	Low	High	Low	Low	Low	Low	Low	Low	Low	Low	Low	Low	WT	High	Low	LoF
V258	High	High	High	WT	Low	High	WT	High	Low	High	LoF	Low	Low	Low	Low	Low	Low	Low	High	Low	Low	Low	Low	Low	Low	High	Low	Low	Low	Low	Low	Low	Low	Low	NA	Low	Low	Low	Low	Low	Low	Low	Low	Low	Low	WT	High	Low	LoF
V259	High	Low	High	WT	Low	High	WT	High	Low	High	LoF	Low	Low	Low	Low	Low	Low	Low	High	Low	Low	Low	Low	High	High	Low	Low	Low	Low	Low	Low	Low	Low	Low	High	Low	Low	NA	Low	Low	Low	Low	Low	Low	Low	WT	High	Low	LoF
V260	High	Low	High	WT	Low	High	WT	High	Low	High	LoF	Low	Low	Low	Low	Low	Low	Low	High	Low	Low	NA	Low	High	High	Low	High	High	Low	Low	High	Low	High	Low	High	Low	Low	Low	Low	Low	Low	High	High	Low	Low	WT	High	Low	LoF
V261	High	Low	High	WT	Low	High	WT	High	Low	High	LoF	Low	Low	Low	Low	Low	Low	Low	High	Low	Low	Low	Low	Low	Low	Low	Low	Low	Low	Low	Low	Low	Low	Low	High	Low	Low	NA	Low	Low	Low	Low	Low	Low	Low	WT	High	Low	LoF
V262	High	Low	High	WT	Low	High	WT	High	Low	High	LoF	Low	Low	Low	Low	Low	Low	Low	High	Low	Low	High	Low	Low	Low	High	Low	Low	NA	Low	Low	Low	Low	Low	High	Low	Low	Low	Low	Low	Low	Low	Low	Low	Low	WT	High	Low	LoF
V263	High	Low	High	WT	Low	High	WT	High	Low	High	NA	High	Low	Low	Low	Low	Low	Low	High	Low	Low	High	Low	High	High	Low	High	High	Low	Low	High	Low	High	Low	High	Low	Low	NA	Low	Low	Low	Low	Low	Low	Low	WT	High	Low	LoF
V264	High	Low	High	WT	Low	High	WT	High	Low	High	LoF	Low	Low	Low	Low	Low	Low	High	High	Low	Low	NA	Low	High	High	Low	HET	High	Low	Low	High	Low	High	Low	High	Low	Low	Low	Low	Low	Low	Low	Low	Low	Low	WT	High	Low	LoF
V265	Low	Low	High	WT	Low	High	WT	High	Low	High	LoF	Low	Low	Low	Low	Low	High	High	High	Low	Low	NA	Low	Low	Low	Low	High	High	Low	Low	High	Low	High	Low	High	Low	Low	Low	Low	Low	Low	High	HET	Low	Low	WT	High	Low	WT
V266	High	Low	High	WT	Low	High	WT	High	Low	High	WT	Low	Low	Low	Low	Low	Low	Low	High	Low	Low	Low	Low	High	High	Low	High	High	Low	Low	Low	Low	Low	Low	High	Low	Low	NA	Low	Low	Low	Low	Low	Low	Low	WT	High	Low	LoF
V267	High	Low	High	WT	Low	High	WT	High	Low	High	NA	Low	Low	Low	Low	Low	Low	High	High	Low	Low	NA	High	High	High	High	Low	Low	Low	Low	High	Low	High	Low	High	Low	Low	Low	Low	Low	Low	High	High	Low	Low	WT	High	Low	LoF
V268	High	Low	High	WT	Low	High	WT	High	Low	High	NA	Low	Low	Low	Low	Low	Low	Low	High	Low	Low	Low	Low	Low	Low	Low	Low	Low	Low	Low	Low	Low	Low	Low	High	Low	Low	NA	Low	Low	Low	Low	Low	Low	Low	WT	High	Low	LoF
V269	High	Low	High	WT	Low	High	WT	High	Low	High	NA	Low	Low	Low	Low	Low	Low	High	High	Low	Low	NA	Low	High	High	Low	High	High	Low	Low	High	HET	Low	Low	High	Low	Low	Low	Low	Low	Low	Low	Low	Low	NA	WT	High	Low	NA
V270	Low	Low	High	WT	Low	High	WT	High	Low	High	NA	Low	Low	Low	Low	Low	High	High	High	Low	Low	NA	Low	Low	Low	Low	High	High	Low	Low	High	Low	High	Low	High	Low	Low	Low	Low	Low	Low	High	High	Low	Low	WT	High	Low	WT
V271	High	Low	High	WT	Low	High	WT	High	Low	High	LoF	Low	Low	Low	Low	Low	Low	Low	High	Low	Low	NA	Low	High	High	High	Low	Low	Low	Low	High	Low	High	High	High	Low	NA	NA	Low	Low	Low	Low	Low	Low	Low	WT	High	Low	LoF
V272	High	Low	High	WT	Low	High	WT	High	Low	High	WT	Low	Low	Low	Low	Low	High	Low	High	Low	Low	NA	Low	Low	Low	Low	Low	Low	Low	Low	Low	Low	Low	Low	High	Low	Low	Low	Low	Low	Low	Low	Low	Low	Low	WT	High	Low	WT
V273	High	Low	High	WT	Low	High	WT	High	Low	High	WT	Low	Low	Low	Low	Low	Low	High	High	Low	Low	Low	Low	Low	Low	High	High	High	Low	Low	Low	Low	Low	Low	High	Low	Low	NA	Low	Low	Low	Low	Low	Low	Low	WT	High	Low	LoF
V274	High	Low	High	WT	Low	High	WT	High	Low	High	WT	Low	Low	Low	Low	Low	Low	Low	High	Low	Low	Low	Low	Low	Low	Low	Low	Low	Low	Low	Low	Low	Low	Low	High	Low	Low	NA	Low	Low	Low	Low	Low	Low	Low	WT	High	Low	LoF
V275	High	Low	High	WT	Low	High	WT	High	Low	High	LoF	Low	Low	Low	Low	Low	Low	High	High	Low	Low	High	HET	High	High	Low	Low	Low	Low	Low	Low	Low	Low	Low	High	Low	Low	NA	Low	Low	Low	High	Low	Low	Low	WT	High	Low	LoF
V276	High	Low	High	WT	Low	High	WT	High	Low	High	NA	Low	Low	Low	Low	Low	High	Low	High	Low	Low	NA	Low	Low	Low	Low	Low	Low	Low	Low	Low	Low	Low	Low	High	Low	Low	NA	Low	Low	Low	Low	Low	Low	Low	WT	High	Low	WT
V277	High	Low	High	WT	High	High	WT	High	Low	High	LoF	Low	Low	Low	Low	Low	Low	Low	High	Low	Low	HET	Low	High	High	HET	Low	Low	Low	Low	High	Low	Low	High	High	Low	Low	NA	Low	Low	Low	High	High	Low	Low	LoF	High	Low	LoF
V278	High	Low	High	WT	Low	High	WT	High	Low	High	NA	Low	Low	Low	Low	Low	Low	Low	High	Low	Low	NA	Low	Low	Low	Low	High	High	Low	Low	High	Low	High	Low	High	Low	Low	Low	Low	Low	Low	Low	Low	Low	Low	WT	High	Low	LoF
V279	High	Low	High	WT	Low	High	WT	High	Low	High	LoF	Low	Low	Low	Low	Low	High	Low	High	Low	Low	NA	Low	Low	Low	Low	Low	Low	Low	Low	Low	Low	Low	Low	High	Low	Low	NA	Low	Low	Low	Low	Low	Low	Low	WT	High	Low	LoF
V280	High	Low	High	WT	Low	High	WT	High	Low	High	LoF	Low	Low	Low	Low	Low	Low	Low	High	Low	Low	NA	Low	Low	Low	Low	Low	Low	Low	Low	Low	Low	Low	Low	High	Low	Low	Low	Low	Low	Low	Low	Low	Low	Low	WT	High	Low	LoF
V281	High	Low	High	WT	Low	High	WT	High	Low	High	WT	Low	Low	Low	Low	Low	HET	Low	High	Low	Low	Low	Low	Low	Low	Low	Low	Low	Low	Low	Low	Low	Low	Low	High	Low	Low	NA	Low	Low	Low	Low	Low	Low	Low	WT	High	Low	LoF
V282	High	Low	High	WT	Low	High	WT	High	Low	High	LoF	Low	Low	Low	Low	Low	Low	Low	High	Low	Low	High	Low	High	High	High	Low	Low	Low	Low	Low	Low	Low	Low	High	Low	Low	NA	Low	Low	Low	Low	Low	Low	Low	WT	High	Low	LoF
V283	High	Low	High	WT	Low	High	WT	High	Low	High	LoF	Low	Low	Low	Low	Low	Low	Low	High	Low	Low	High	Low	High	High	Low	Low	Low	Low	Low	Low	Low	Low	Low	High	Low	Low	NA	Low	Low	Low	Low	Low	Low	Low	WT	High	Low	LoF
V284	High	Low	High	WT	Low	High	WT	High	Low	High	LoF	Low	Low	Low	Low	Low	Low	Low	High	Low	Low	High	Low	Low	Low	Low	Low	Low	Low	Low	Low	Low	Low	Low	High	Low	Low	NA	Low	Low	Low	Low	Low	Low	Low	WT	High	Low	LoF
V285	High	Low	High	WT	Low	High	WT	High	Low	High	NA	Low	Low	Low	Low	Low	Low	Low	High	Low	Low	NA	Low	High	High	Low	Low	Low	Low	Low	Low	Low	Low	Low	High	Low	Low	NA	Low	Low	Low	Low	Low	Low	Low	WT	High	Low	LoF
V286	High	Low	High	WT	Low	High	WT	High	Low	High	WT	Low	Low	Low	Low	Low	Low	Low	High	Low	Low	NA	Low	High	High	High	Low	Low	Low	Low	High	Low	Low	Low	High	Low	NA	NA	Low	Low	Low	Low	Low	Low	Low	WT	High	Low	LoF
V287	High	Low	High	WT	Low	High	WT	High	Low	High	LoF	Low	Low	Low	Low	Low	Low	HET	High	Low	Low	NA	HET	Low	Low	Low	HET	Low	Low	Low	HET	Low	High	Low	High	Low	Low	Low	Low	Low	Low	Low	Low	Low	Low	WT	High	Low	LoF
V288	High	Low	High	WT	Low	High	WT	High	Low	High	NA	HET	Low	Low	Low	Low	Low	High	High	Low	Low	NA	Low	High	High	Low	High	High	Low	Low	Low	Low	NA	Low	High	Low	Low	Low	Low	Low	Low	Low	Low	Low	High	WT	High	Low	LoF
V289	High	Low	High	WT	Low	High	WT	High	Low	High	LoF	Low	Low	Low	Low	Low	Low	Low	High	Low	Low	NA	Low	High	High	Low	High	High	Low	Low	High	Low	High	Low	High	Low	Low	NA	Low	Low	Low	Low	Low	Low	Low	WT	High	Low	LoF
V290	High	Low	High	WT	Low	High	WT	High	Low	High	NA	Low	Low	Low	Low	Low	Low	High	High	Low	Low	NA	HET	Low	Low	Low	Low	Low	Low	Low	High	Low	High	Low	High	Low	Low	Low	Low	Low	Low	Low	Low	Low	Low	WT	High	Low	LoF
V291	High	High	High	WT	Low	High	WT	High	Low	High	WT	Low	Low	Low	Low	Low	Low	Low	High	Low	Low	NA	Low	High	High	Low	Low	Low	Low	Low	Low	Low	Low	Low	High	Low	Low	NA	Low	Low	Low	Low	Low	Low	Low	LoF	High	Low	LoF
V292	High	Low	High	WT	Low	High	WT	High	Low	High	WT	Low	Low	Low	Low	Low	Low	Low	High	Low	Low	Low	Low	High	High	Low	High	High	Low	Low	High	Low	High	Low	High	Low	Low	Low	Low	Low	Low	High	High	Low	Low	WT	High	Low	LoF
V293	High	Low	High	WT	Low	High	WT	High	Low	High	NA	Low	Low	Low	Low	Low	Low	Low	High	Low	Low	High	Low	Low	Low	Low	Low	Low	Low	Low	Low	Low	Low	Low	High	Low	Low	Low	Low	Low	Low	High	High	Low	Low	WT	High	Low	LoF
V294	High	High	High	WT	Low	High	WT	High	Low	High	LoF	High	Low	Low	Low	Low	Low	Low	High	Low	Low	NA	Low	High	High	Low	Low	Low	Low	Low	High	Low	High	Low	NA	Low	Low	NA	Low	Low	Low	Low	Low	Low	Low	WT	High	Low	LoF
V295	High	High	High	WT	Low	High	WT	High	Low	High	NA	Low	Low	Low	Low	Low	Low	High	High	Low	Low	High	High	High	High	High	Low	Low	Low	Low	Low	Low	Low	Low	High	Low	Low	Low	Low	High	Low	Low	Low	Low	Low	WT	High	Low	LoF
V296	High	High	High	WT	Low	High	WT	High	Low	High	NA	Low	Low	Low	Low	Low	Low	High	High	Low	Low	High	High	High	High	Low	Low	Low	Low	Low	Low	Low	Low	Low	High	Low	Low	NA	Low	Low	Low	Low	Low	Low	Low	WT	High	Low	LoF
V297	High	Low	High	WT	Low	High	WT	High	Low	High	LoF	Low	Low	Low	Low	Low	Low	Low	High	Low	Low	NA	Low	High	High	Low	Low	Low	Low	Low	Low	Low	Low	Low	High	Low	Low	NA	Low	Low	Low	Low	Low	Low	Low	WT	High	Low	LoF
V298	High	Low	High	WT	Low	High	WT	High	Low	High	LoF	Low	Low	Low	Low	Low	Low	Low	High	Low	Low	NA	Low	Low	Low	Low	Low	Low	Low	Low	Low	Low	Low	Low	High	Low	Low	NA	Low	Low	Low	Low	Low	Low	Low	WT	High	Low	LoF
V299	High	Low	High	WT	Low	High	WT	High	Low	High	NA	High	Low	Low	Low	Low	Low	HET	High	Low	Low	Low	High	High	High	Low	Low	Low	Low	Low	High	Low	High	Low	High	Low	Low	NA	Low	Low	Low	Low	Low	Low	Low	WT	High	Low	LoF
V300	High	Low	High	WT	Low	High	WT	High	Low	High	NA	Low	Low	Low	Low	Low	Low	Low	High	Low	Low	High	Low	High	High	Low	Low	Low	Low	Low	Low	Low	Low	Low	High	Low	Low	Low	Low	Low	Low	Low	Low	Low	Low	WT	High	Low	LoF
V301	High	Low	High	WT	Low	High	WT	High	Low	High	NA	Low	Low	Low	Low	Low	Low	Low	High	Low	Low	NA	Low	High	High	High	Low	Low	Low	Low	Low	Low	Low	Low	High	Low	Low	NA	Low	High	Low	Low	Low	Low	Low	WT	High	Low	LoF
V302	High	Low	High	WT	Low	High	WT	High	Low	High	NA	Low	Low	Low	Low	Low	Low	Low	High	Low	Low	NA	Low	High	High	High	Low	Low	Low	Low	Low	Low	Low	Low	High	Low	Low	NA	Low	Low	Low	Low	Low	Low	Low	WT	High	Low	LoF
V303	High	NA	High	WT	Low	High	WT	High	Low	High	WT	Low	Low	Low	Low	Low	Low	Low	High	Low	Low	Low	NA	High	High	Low	Low	Low	Low	Low	High	Low	Low	Low	High	Low	Low	Low	Low	Low	Low	Low	Low	Low	Low	WT	High	Low	LoF
V304	High	High	High	WT	Low	High	WT	High	Low	High	LoF	Low	Low	Low	Low	Low	Low	Low	High	Low	Low	High	Low	High	High	Low	Low	Low	Low	Low	Low	Low	Low	Low	High	Low	Low	Low	Low	Low	Low	Low	Low	Low	Low	WT	High	Low	LoF
V305	High	Low	High	WT	Low	High	WT	High	Low	High	LoF	Low	Low	Low	Low	Low	Low	Low	High	Low	Low	NA	Low	High	High	High	Low	Low	Low	Low	Low	Low	Low	Low	High	Low	Low	NA	Low	Low	Low	Low	Low	Low	Low	WT	High	Low	LoF
V306	High	Low	High	WT	Low	High	WT	High	Low	High	LoF	Low	Low	Low	Low	Low	Low	High	High	Low	Low	NA	HET	Low	Low	Low	Low	Low	Low	Low	Low	Low	Low	Low	High	Low	Low	Low	Low	Low	Low	Low	Low	Low	Low	WT	High	Low	LoF
V307	High	Low	High	WT	Low	High	WT	High	Low	High	LoF	Low	Low	Low	Low	Low	Low	Low	High	Low	Low	NA	Low	Low	Low	High	Low	Low	Low	Low	Low	Low	Low	Low	High	Low	Low	NA	Low	Low	Low	Low	Low	Low	Low	WT	High	Low	LoF
V308	High	Low	High	WT	Low	High	WT	High	Low	High	NA	Low	Low	Low	Low	Low	Low	Low	High	Low	Low	NA	Low	Low	Low	HET	Low	Low	Low	Low	Low	Low	Low	Low	High	Low	Low	Low	Low	Low	Low	Low	Low	NA	Low	WT	High	Low	LoF
V309	High	Low	High	WT	Low	High	WT	High	Low	High	WT	Low	Low	Low	Low	Low	Low	Low	High	Low	Low	Low	Low	Low	Low	Low	Low	Low	Low	Low	Low	Low	Low	Low	High	Low	Low	NA	NA	Low	Low	Low	Low	Low	Low	WT	High	Low	LoF
V310	High	Low	High	WT	Low	High	WT	High	Low	High	NA	Low	Low	Low	Low	Low	Low	High	High	Low	Low	NA	NA	High	High	Low	High	High	Low	Low	High	Low	High	Low	High	Low	Low	Low	Low	Low	Low	Low	Low	Low	Low	WT	High	High	LoF
V311	High	Low	High	WT	Low	High	WT	High	Low	High	LoF	Low	Low	Low	Low	Low	HET	Low	High	Low	Low	Low	Low	Low	Low	Low	Low	Low	Low	Low	Low	Low	Low	Low	High	Low	Low	Low	Low	Low	Low	Low	Low	Low	Low	WT	High	Low	WT
V312	High	Low	High	WT	Low	High	WT	High	Low	High	WT	Low	Low	Low	Low	Low	Low	Low	High	Low	NA	Low	Low	High	High	Low	Low	Low	Low	Low	High	Low	Low	Low	High	Low	Low	Low	Low	Low	Low	Low	Low	Low	Low	WT	High	Low	LoF
V313	High	Low	High	WT	Low	High	WT	High	Low	High	LoF	Low	Low	Low	Low	Low	Low	Low	High	Low	Low	NA	Low	Low	Low	Low	Low	Low	Low	Low	Low	Low	Low	Low	High	Low	Low	NA	Low	Low	Low	Low	Low	Low	Low	WT	High	Low	LoF
V314	High	Low	High	WT	Low	High	WT	High	Low	High	LoF	Low	Low	Low	Low	Low	Low	Low	High	Low	Low	High	Low	Low	Low	Low	Low	Low	Low	Low	Low	Low	Low	Low	High	Low	Low	Low	Low	Low	Low	Low	Low	Low	Low	WT	High	Low	LoF
V315	High	High	High	WT	Low	High	WT	High	Low	High	LoF	Low	Low	Low	Low	Low	Low	Low	High	Low	Low	Low	Low	High	High	Low	Low	Low	Low	Low	Low	Low	Low	Low	High	Low	Low	NA	Low	Low	Low	Low	Low	Low	Low	WT	High	Low	LoF
V316	High	Low	High	WT	Low	High	WT	High	Low	High	LoF	Low	Low	Low	Low	Low	Low	Low	High	Low	Low	NA	Low	High	High	Low	Low	Low	Low	Low	Low	Low	Low	Low	High	Low	Low	NA	Low	Low	Low	Low	Low	Low	Low	WT	High	Low	LoF
V317	High	High	High	WT	Low	High	WT	High	Low	High	LoF	Low	Low	Low	Low	Low	Low	Low	High	Low	Low	Low	Low	High	High	Low	Low	Low	Low	Low	Low	Low	Low	Low	High	Low	Low	NA	Low	Low	Low	Low	Low	Low	NA	WT	High	Low	LoF
V318	High	Low	High	WT	Low	High	WT	High	Low	High	WT	Low	Low	Low	Low	Low	Low	Low	High	Low	Low	NA	Low	High	High	Low	Low	Low	Low	Low	Low	Low	Low	Low	High	Low	Low	NA	Low	Low	Low	Low	Low	Low	Low	WT	High	Low	LoF
V319	High	Low	High	WT	Low	High	WT	High	Low	High	LoF	Low	Low	Low	Low	Low	Low	Low	High	Low	Low	High	Low	High	High	Low	Low	Low	Low	Low	Low	Low	Low	Low	High	Low	Low	Low	Low	Low	Low	Low	Low	Low	Low	WT	High	Low	LoF
V320	High	Low	High	WT	Low	High	WT	High	Low	High	LoF	High	Low	Low	Low	Low	Low	Low	High	Low	Low	Low	Low	Low	Low	Low	Low	Low	Low	Low	Low	Low	Low	Low	High	Low	Low	Low	Low	Low	Low	Low	Low	Low	Low	WT	High	Low	NA
V321	High	Low	High	WT	High	High	WT	High	Low	High	LoF	Low	Low	Low	Low	Low	Low	Low	High	Low	Low	NA	Low	Low	Low	Low	Low	Low	Low	Low	HET	Low	Low	Low	High	Low	Low	NA	Low	Low	Low	Low	Low	Low	Low	WT	High	Low	LoF
V322	High	Low	High	WT	Low	High	WT	High	Low	High	NA	High	Low	Low	Low	Low	Low	Low	High	Low	Low	Low	Low	High	High	Low	Low	Low	Low	Low	Low	Low	NA	Low	High	Low	Low	Low	Low	Low	Low	Low	Low	Low	Low	WT	High	High	LoF
V323	High	Low	High	WT	Low	High	WT	High	Low	High	WT	Low	Low	Low	Low	Low	Low	High	High	Low	Low	NA	HET	High	High	High	High	High	Low	Low	Low	Low	Low	Low	High	Low	Low	Low	Low	Low	Low	Low	Low	Low	Low	WT	High	Low	LoF
V324	High	Low	High	WT	Low	High	WT	High	Low	High	WT	Low	Low	Low	Low	Low	Low	Low	High	Low	Low	NA	Low	High	High	Low	Low	Low	Low	Low	High	Low	Low	Low	High	Low	Low	NA	Low	Low	Low	Low	Low	Low	Low	WT	High	Low	LoF
V325	High	Low	High	WT	Low	High	WT	High	Low	High	WT	Low	Low	Low	Low	Low	Low	Low	High	Low	Low	NA	Low	High	High	High	Low	Low	Low	Low	Low	Low	Low	Low	High	Low	Low	Low	Low	Low	Low	Low	Low	Low	Low	WT	High	Low	LoF
V326	High	Low	High	WT	Low	High	WT	High	Low	High	LoF	Low	Low	Low	Low	Low	Low	Low	High	Low	Low	NA	Low	High	High	Low	Low	Low	Low	Low	High	Low	High	Low	High	Low	Low	NA	Low	Low	Low	Low	Low	Low	Low	WT	High	Low	LoF
V327	High	Low	High	WT	Low	High	WT	High	Low	High	NA	High	Low	Low	Low	Low	Low	Low	High	Low	Low	NA	Low	High	High	Low	Low	Low	Low	Low	Low	Low	Low	Low	High	Low	Low	NA	Low	Low	Low	Low	Low	Low	Low	WT	High	Low	LoF
V328	High	Low	High	WT	Low	High	WT	High	Low	High	WT	Low	Low	Low	Low	Low	Low	High	High	Low	Low	High	Low	High	High	Low	High	High	Low	Low	Low	Low	Low	High	High	Low	Low	NA	Low	Low	Low	Low	Low	Low	Low	WT	High	Low	LoF
V329	High	Low	High	WT	Low	High	WT	High	Low	High	LoF	High	Low	Low	Low	Low	Low	Low	High	Low	Low	Low	Low	High	High	Low	Low	Low	Low	Low	High	Low	High	Low	High	Low	Low	NA	Low	High	Low	Low	Low	Low	Low	WT	High	Low	LoF
V330	High	Low	High	WT	Low	High	WT	High	Low	High	LoF	High	Low	Low	Low	Low	Low	Low	High	Low	Low	NA	Low	High	High	High	High	High	Low	Low	High	Low	High	Low	High	Low	Low	NA	Low	High	Low	Low	Low	Low	Low	WT	High	Low	LoF
V331	High	Low	High	WT	Low	High	WT	High	Low	High	NA	High	Low	Low	Low	Low	Low	Low	High	Low	Low	NA	Low	High	High	High	Low	Low	Low	Low	High	Low	High	Low	High	Low	Low	Low	Low	Low	Low	Low	Low	Low	Low	WT	High	Low	LoF
V332	High	High	High	WT	Low	High	WT	High	Low	High	LoF	High	Low	Low	Low	Low	Low	Low	High	Low	Low	Low	Low	High	High	Low	Low	Low	Low	Low	Low	Low	Low	Low	High	Low	Low	Low	Low	High	Low	Low	Low	Low	Low	WT	High	Low	LoF
V334	High	High	High	WT	Low	High	WT	High	Low	High	WT	Low	Low	Low	Low	Low	Low	Low	High	Low	Low	NA	NA	Low	Low	Low	Low	Low	Low	Low	High	Low	High	Low	High	Low	Low	Low	Low	Low	Low	Low	Low	Low	Low	WT	High	Low	LoF
V335	High	Low	High	WT	Low	High	WT	High	Low	High	NA	High	Low	Low	Low	Low	Low	High	High	Low	Low	NA	HET	High	High	Low	Low	Low	Low	Low	Low	Low	Low	Low	High	Low	Low	Low	Low	Low	Low	Low	Low	Low	Low	WT	High	Low	LoF
V336	High	High	High	WT	Low	High	WT	High	Low	High	LoF	Low	Low	Low	Low	Low	Low	Low	High	Low	Low	NA	Low	High	High	High	High	High	Low	Low	Low	Low	Low	Low	High	Low	Low	NA	Low	High	Low	Low	Low	Low	High	WT	High	Low	LoF
V337	High	Low	High	WT	Low	High	WT	High	Low	High	LoF	High	Low	Low	Low	Low	Low	Low	High	Low	Low	Low	Low	High	High	Low	Low	Low	Low	Low	Low	Low	Low	Low	High	Low	Low	Low	Low	Low	Low	High	High	Low	High	WT	High	Low	LoF
V338	High	Low	High	WT	Low	High	WT	High	Low	High	LoF	High	Low	Low	Low	Low	Low	Low	High	Low	Low	Low	Low	High	High	Low	Low	Low	Low	Low	Low	Low	Low	Low	High	Low	Low	HET	Low	Low	Low	High	High	Low	High	WT	High	Low	LoF
V339	High	Low	High	WT	High	High	WT	High	Low	High	WT	Low	Low	Low	Low	Low	Low	HET	High	Low	Low	NA	Low	HET	High	Low	Low	Low	Low	Low	Low	Low	Low	High	High	Low	Low	NA	Low	Low	High	High	High	Low	Low	WT	High	Low	LoF
V340	High	Low	High	WT	Low	High	WT	High	Low	High	LoF	HET	Low	Low	Low	Low	Low	Low	High	Low	Low	High	Low	High	High	Low	Low	Low	Low	Low	Low	Low	Low	Low	High	Low	Low	NA	Low	Low	Low	Low	Low	Low	Low	WT	High	Low	LoF
V341	High	HET	High	WT	Low	High	WT	High	Low	High	WT	High	Low	Low	Low	Low	Low	Low	High	Low	Low	NA	Low	HET	HET	HET	Low	Low	Low	Low	Low	Low	Low	Low	High	Low	Low	NA	Low	Low	Low	Low	Low	Low	HET	WT	High	Low	LoF
V342	High	High	High	WT	Low	High	WT	High	Low	High	LoF	High	Low	Low	Low	Low	Low	Low	High	Low	Low	NA	Low	High	High	Low	Low	Low	Low	Low	High	Low	High	Low	High	Low	Low	Low	Low	High	Low	Low	Low	Low	Low	WT	High	Low	LoF
V343	High	Low	High	WT	Low	High	WT	High	Low	High	LoF	Low	Low	Low	Low	Low	Low	Low	High	Low	Low	NA	Low	High	High	Low	Low	Low	Low	Low	Low	Low	Low	Low	High	Low	Low	NA	Low	Low	Low	Low	Low	Low	Low	WT	High	Low	LoF
V344	High	NA	High	WT	Low	High	WT	High	Low	High	NA	High	Low	Low	Low	Low	Low	High	High	Low	Low	Low	High	High	High	Low	Low	Low	Low	Low	Low	Low	Low	Low	High	Low	Low	Low	Low	Low	Low	Low	Low	Low	Low	LoF	High	Low	LoF
V345	High	Low	High	WT	Low	High	WT	High	Low	High	LoF	Low	Low	Low	Low	Low	Low	Low	High	Low	Low	NA	Low	High	High	Low	Low	Low	Low	Low	Low	Low	Low	Low	High	Low	Low	NA	Low	Low	Low	Low	Low	Low	Low	WT	High	Low	LoF
V346	High	Low	High	WT	Low	High	WT	High	Low	High	LoF	Low	Low	Low	Low	Low	Low	Low	High	Low	Low	High	Low	High	High	High	Low	Low	Low	Low	High	Low	High	Low	Low	Low	Low	Low	Low	Low	Low	Low	Low	Low	Low	WT	High	Low	LoF
V347	High	Low	High	WT	Low	High	WT	High	Low	High	WT	Low	Low	Low	Low	Low	Low	Low	High	Low	Low	Low	Low	High	High	Low	Low	Low	Low	Low	High	Low	Low	Low	High	Low	Low	NA	Low	Low	Low	Low	Low	Low	Low	WT	High	Low	LoF
V348	High	Low	High	WT	Low	High	WT	High	Low	High	NA	Low	Low	Low	Low	Low	Low	High	High	Low	Low	Low	HET	High	High	Low	Low	Low	Low	Low	Low	Low	Low	Low	High	Low	Low	NA	Low	Low	Low	Low	Low	Low	Low	WT	High	Low	LoF
V349	High	Low	High	WT	Low	High	WT	High	Low	High	LoF	Low	Low	Low	Low	Low	Low	Low	High	Low	Low	NA	NA	High	High	Low	Low	Low	Low	Low	Low	Low	NA	Low	High	Low	Low	NA	Low	Low	Low	Low	Low	Low	Low	WT	High	Low	LoF
V350	High	Low	High	WT	Low	High	WT	High	Low	High	LoF	Low	Low	Low	Low	Low	Low	Low	High	Low	Low	High	Low	Low	Low	Low	Low	Low	Low	Low	Low	Low	Low	Low	High	Low	Low	NA	Low	Low	Low	Low	Low	Low	Low	WT	High	Low	LoF
V351	High	Low	High	WT	Low	High	WT	High	Low	High	WT	Low	Low	Low	Low	Low	Low	Low	High	Low	Low	Low	Low	High	High	Low	Low	Low	Low	Low	High	Low	Low	Low	High	Low	Low	NA	Low	Low	Low	Low	Low	Low	Low	NA	High	Low	LoF
V352	High	Low	High	WT	Low	High	WT	High	Low	High	LoF	Low	Low	Low	Low	Low	Low	Low	High	Low	Low	NA	Low	Low	Low	Low	Low	Low	Low	Low	Low	Low	Low	Low	High	Low	Low	Low	Low	Low	Low	Low	Low	Low	Low	WT	High	Low	LoF
V353	High	Low	High	WT	Low	High	WT	High	Low	High	LoF	Low	Low	Low	Low	Low	Low	HET	High	Low	Low	High	Low	High	High	Low	Low	Low	Low	Low	Low	Low	Low	Low	High	Low	Low	NA	Low	Low	Low	Low	Low	Low	Low	WT	High	Low	LoF
V354	High	Low	High	WT	Low	High	WT	High	Low	High	LoF	Low	Low	Low	Low	Low	Low	Low	High	Low	Low	NA	Low	High	High	Low	Low	Low	Low	Low	Low	Low	Low	Low	High	Low	Low	NA	Low	Low	Low	Low	Low	Low	Low	WT	High	Low	LoF
V355	High	Low	High	WT	Low	High	WT	High	Low	High	LoF	Low	Low	Low	Low	Low	Low	Low	High	Low	Low	Low	Low	High	High	Low	Low	Low	Low	Low	Low	Low	Low	Low	High	Low	Low	NA	Low	Low	Low	Low	Low	Low	Low	WT	High	Low	LoF
V356	High	Low	High	WT	Low	High	WT	High	Low	High	LoF	Low	Low	Low	Low	Low	Low	Low	High	Low	Low	NA	Low	High	High	Low	Low	Low	Low	Low	Low	Low	Low	Low	High	Low	Low	NA	Low	Low	Low	Low	Low	Low	Low	WT	High	Low	LoF
V357	High	Low	High	WT	Low	High	WT	High	Low	High	LoF	Low	Low	Low	Low	Low	Low	Low	High	Low	Low	NA	Low	High	High	Low	Low	Low	Low	Low	Low	Low	Low	Low	High	Low	NA	Low	Low	Low	Low	Low	Low	Low	Low	WT	High	Low	LoF
V358	High	Low	High	WT	Low	High	WT	High	Low	High	LoF	Low	Low	Low	Low	Low	Low	Low	High	Low	Low	NA	Low	Low	HET	Low	Low	Low	Low	Low	Low	Low	Low	Low	High	Low	Low	NA	Low	Low	Low	Low	Low	Low	Low	WT	High	Low	LoF
V359	High	Low	High	WT	Low	High	WT	High	Low	High	WT	Low	Low	Low	Low	Low	Low	Low	High	Low	Low	NA	Low	High	High	Low	Low	Low	Low	Low	High	Low	NA	Low	High	Low	Low	NA	Low	Low	Low	Low	Low	Low	Low	WT	High	Low	LoF
V360	High	High	High	WT	Low	High	WT	High	Low	High	WT	Low	Low	Low	Low	Low	Low	Low	High	Low	Low	Low	Low	Low	Low	Low	Low	Low	Low	Low	High	Low	High	Low	High	Low	Low	Low	Low	Low	Low	Low	Low	Low	Low	WT	High	Low	LoF
V361	High	Low	High	WT	Low	High	WT	High	Low	High	WT	Low	Low	Low	Low	Low	Low	Low	High	Low	Low	Low	Low	High	High	Low	Low	Low	Low	Low	High	Low	Low	Low	High	Low	Low	NA	Low	Low	Low	Low	Low	Low	Low	WT	High	Low	LoF
V362	High	Low	High	WT	Low	High	WT	High	Low	High	WT	Low	Low	Low	Low	Low	Low	Low	High	Low	Low	Low	Low	High	High	Low	Low	Low	Low	Low	High	Low	Low	Low	NA	Low	Low	NA	Low	Low	Low	Low	Low	Low	Low	WT	High	Low	LoF
V363	High	Low	High	WT	Low	High	WT	High	Low	High	NA	Low	Low	Low	Low	Low	Low	Low	High	Low	Low	High	Low	High	High	Low	Low	Low	Low	Low	Low	Low	Low	Low	High	Low	Low	NA	Low	Low	Low	Low	Low	Low	Low	WT	High	Low	LoF
V364	High	Low	High	WT	Low	High	WT	High	Low	High	LoF	High	Low	Low	Low	Low	Low	Low	High	Low	Low	NA	Low	High	High	Low	Low	Low	Low	Low	Low	Low	Low	Low	High	Low	Low	NA	Low	Low	Low	Low	Low	Low	Low	WT	High	Low	LoF
V365	High	Low	High	WT	Low	High	WT	High	Low	High	LoF	Low	Low	Low	Low	Low	Low	Low	High	Low	Low	NA	Low	High	High	Low	Low	Low	Low	Low	Low	Low	Low	Low	High	Low	Low	NA	Low	Low	Low	Low	Low	Low	Low	WT	High	Low	LoF
V366	High	Low	High	WT	Low	High	WT	High	Low	High	LoF	Low	Low	Low	Low	Low	Low	Low	High	Low	Low	NA	Low	HET	Low	Low	Low	Low	Low	Low	Low	Low	NA	Low	High	Low	Low	NA	Low	Low	Low	Low	Low	Low	Low	NA	High	Low	NA
V367	High	Low	High	WT	Low	High	WT	High	Low	High	LoF	Low	Low	Low	Low	Low	Low	Low	High	Low	Low	Low	Low	High	High	High	Low	Low	Low	Low	Low	Low	Low	Low	High	Low	Low	NA	Low	Low	Low	Low	Low	Low	HET	WT	High	Low	LoF
V368	High	Low	High	WT	Low	High	WT	High	Low	High	LoF	High	Low	Low	Low	Low	Low	Low	High	Low	Low	Low	Low	High	High	Low	Low	Low	Low	Low	Low	Low	Low	Low	High	Low	Low	NA	Low	Low	Low	Low	Low	Low	Low	WT	High	Low	LoF
V369	High	Low	High	WT	Low	High	WT	High	Low	High	LoF	Low	Low	Low	Low	Low	Low	Low	High	Low	Low	NA	Low	High	High	Low	Low	Low	Low	Low	Low	Low	Low	Low	High	Low	Low	NA	Low	Low	Low	Low	Low	Low	Low	WT	High	Low	LoF
V370	High	Low	High	WT	Low	High	WT	High	Low	High	LoF	Low	Low	Low	Low	Low	Low	Low	High	Low	Low	High	Low	High	High	Low	Low	Low	Low	Low	Low	Low	Low	Low	High	Low	Low	NA	Low	Low	Low	Low	Low	Low	Low	WT	High	Low	LoF
V371	High	HET	High	WT	Low	High	WT	High	Low	High	LoF	Low	Low	Low	Low	Low	Low	HET	High	Low	Low	High	Low	High	High	Low	Low	Low	Low	Low	High	Low	High	Low	High	Low	Low	High	Low	Low	Low	HET	HET	Low	HET	WT	High	Low	LoF
V372	High	Low	High	WT	Low	High	WT	High	Low	High	NA	Low	Low	Low	Low	Low	Low	Low	High	Low	Low	Low	Low	High	High	Low	Low	Low	Low	Low	Low	Low	Low	Low	High	Low	Low	NA	Low	Low	Low	Low	Low	Low	Low	WT	High	Low	LoF
V373	High	Low	High	WT	Low	High	WT	High	Low	High	LoF	Low	Low	Low	Low	Low	Low	Low	High	Low	Low	High	Low	High	High	High	Low	Low	Low	Low	High	Low	High	Low	High	Low	Low	Low	Low	High	Low	Low	Low	Low	Low	WT	High	Low	LoF
V374	High	Low	High	WT	Low	High	WT	High	Low	High	LoF	Low	Low	Low	Low	Low	Low	Low	High	Low	Low	High	Low	High	High	High	Low	Low	Low	Low	Low	Low	Low	High	High	Low	Low	NA	Low	Low	Low	Low	Low	Low	Low	WT	High	Low	LoF
V375	High	Low	High	WT	Low	High	WT	High	Low	High	WT	High	Low	Low	Low	Low	Low	High	High	Low	Low	NA	NA	High	High	Low	Low	Low	Low	Low	Low	Low	Low	Low	High	Low	Low	NA	Low	Low	Low	Low	Low	Low	Low	WT	High	Low	LoF
V376	High	Low	High	WT	Low	High	WT	High	Low	High	NA	Low	Low	Low	Low	Low	Low	HET	High	Low	Low	High	HET	High	High	Low	Low	Low	Low	Low	HET	Low	Low	Low	High	Low	Low	NA	Low	Low	Low	Low	Low	Low	HET	WT	High	Low	LoF
V377	High	Low	High	WT	Low	High	WT	High	Low	High	LoF	Low	Low	Low	Low	Low	Low	High	High	Low	Low	High	High	Low	Low	Low	Low	Low	Low	Low	Low	Low	Low	Low	High	Low	Low	NA	Low	Low	Low	Low	Low	Low	Low	WT	High	Low	LoF
V378	High	Low	High	WT	Low	High	WT	High	Low	High	LoF	Low	Low	Low	Low	Low	Low	Low	High	Low	Low	High	Low	Low	Low	Low	Low	Low	Low	Low	Low	Low	Low	Low	High	Low	Low	Low	Low	Low	Low	Low	Low	Low	Low	WT	High	Low	LoF
V379	High	High	High	WT	Low	High	WT	High	Low	High	LoF	Low	Low	Low	Low	Low	Low	High	High	Low	Low	High	HET	Low	Low	Low	Low	Low	Low	Low	Low	Low	Low	Low	High	Low	Low	Low	Low	Low	Low	Low	Low	Low	Low	WT	High	Low	LoF
V380	High	Low	High	WT	Low	High	WT	High	Low	High	LoF	Low	Low	Low	Low	Low	Low	High	High	Low	Low	Low	HET	High	High	High	Low	Low	Low	Low	Low	Low	Low	Low	High	Low	Low	NA	Low	Low	Low	Low	Low	Low	Low	WT	High	Low	LoF
V381	High	Low	High	WT	Low	High	WT	High	Low	High	WT	Low	Low	Low	Low	Low	Low	Low	High	Low	Low	High	Low	Low	HET	Low	Low	Low	Low	Low	High	Low	High	Low	High	Low	Low	Low	Low	Low	Low	Low	Low	Low	Low	WT	High	Low	LoF
V382	High	High	High	WT	Low	High	WT	High	Low	High	NA	Low	Low	Low	Low	Low	Low	High	High	Low	Low	High	High	High	High	Low	Low	Low	Low	Low	High	Low	High	Low	High	Low	Low	NA	Low	Low	Low	Low	Low	Low	Low	WT	High	Low	LoF
V383	High	High	High	WT	Low	High	WT	High	Low	High	LoF	Low	Low	Low	Low	Low	Low	High	High	Low	NA	Low	HET	High	High	Low	Low	Low	Low	Low	High	Low	High	Low	High	Low	Low	NA	Low	Low	Low	Low	Low	Low	Low	WT	High	Low	LoF
V384	High	Low	High	WT	Low	High	WT	High	Low	High	NA	Low	Low	Low	Low	Low	Low	High	High	Low	Low	High	High	High	High	Low	Low	Low	Low	Low	Low	Low	Low	Low	High	Low	Low	NA	Low	Low	Low	Low	Low	Low	Low	WT	High	Low	LoF
V385	High	High	High	WT	Low	High	WT	High	Low	High	NA	Low	Low	Low	Low	Low	Low	High	High	Low	Low	Low	HET	High	High	High	Low	Low	Low	Low	High	Low	High	Low	High	Low	Low	NA	Low	Low	Low	Low	Low	Low	Low	WT	High	Low	LoF
V386	High	Low	High	WT	Low	High	WT	High	Low	High	LoF	Low	Low	Low	Low	Low	Low	High	High	Low	Low	NA	High	High	High	Low	Low	Low	Low	Low	High	Low	Low	Low	High	Low	Low	Low	Low	Low	Low	Low	Low	Low	Low	WT	High	Low	LoF
V387	High	Low	High	WT	Low	High	WT	High	Low	High	LoF	Low	Low	Low	Low	Low	Low	High	High	Low	Low	NA	High	High	High	High	Low	Low	Low	Low	Low	Low	Low	Low	High	Low	Low	NA	Low	Low	Low	Low	Low	Low	Low	WT	High	Low	LoF
V388	High	Low	High	WT	Low	High	WT	High	Low	High	WT	High	Low	Low	Low	Low	Low	High	High	Low	Low	NA	High	Low	Low	Low	Low	Low	Low	Low	High	Low	Low	Low	High	Low	Low	Low	Low	Low	Low	Low	Low	Low	Low	WT	High	Low	LoF
V389	High	High	High	WT	Low	High	WT	High	Low	High	LoF	Low	Low	Low	Low	Low	Low	High	High	Low	Low	Low	High	High	High	Low	Low	Low	Low	Low	High	Low	High	Low	High	Low	Low	NA	Low	Low	Low	Low	Low	Low	Low	WT	High	Low	LoF
V390	High	Low	High	WT	Low	High	WT	High	Low	High	LoF	Low	Low	Low	Low	Low	Low	High	High	Low	Low	NA	HET	High	High	Low	Low	Low	Low	Low	Low	Low	Low	Low	High	Low	Low	NA	Low	Low	Low	Low	Low	Low	Low	WT	High	Low	LoF
V391	High	High	High	WT	Low	High	WT	High	Low	High	LoF	Low	Low	Low	Low	Low	Low	High	High	Low	Low	High	High	High	High	Low	Low	Low	Low	Low	Low	Low	Low	Low	High	Low	Low	Low	Low	Low	Low	Low	Low	Low	Low	WT	High	Low	LoF
V392	High	Low	High	WT	Low	High	WT	High	Low	High	NA	Low	Low	Low	Low	Low	Low	High	High	Low	Low	NA	High	High	High	Low	Low	Low	Low	Low	Low	Low	Low	Low	High	Low	Low	NA	Low	Low	Low	Low	Low	Low	Low	WT	High	Low	LoF
V393	High	Low	High	WT	Low	High	WT	High	Low	High	LoF	Low	Low	Low	Low	Low	Low	Low	NA	Low	Low	NA	Low	High	High	High	Low	Low	Low	Low	High	Low	Low	Low	High	Low	Low	Low	Low	Low	Low	Low	Low	Low	Low	WT	High	Low	LoF
V394	High	High	High	WT	Low	High	WT	High	Low	High	LoF	Low	Low	Low	Low	Low	Low	High	High	Low	Low	High	High	High	High	Low	Low	Low	Low	Low	Low	Low	Low	Low	High	Low	Low	Low	Low	Low	Low	Low	Low	Low	Low	WT	High	Low	LoF
V395	High	Low	High	WT	Low	High	WT	High	Low	High	LoF	Low	Low	Low	Low	Low	Low	High	High	Low	Low	High	HET	High	High	HET	Low	Low	Low	Low	Low	Low	High	Low	High	Low	Low	Low	Low	Low	Low	Low	Low	Low	Low	WT	High	Low	LoF
V396	High	Low	High	WT	Low	High	WT	High	Low	High	NA	Low	Low	Low	Low	Low	Low	High	High	Low	Low	NA	HET	High	High	Low	Low	Low	NA	Low	Low	Low	Low	Low	High	Low	Low	NA	Low	Low	Low	Low	Low	Low	Low	WT	High	Low	LoF
V397	High	Low	High	WT	Low	High	WT	High	Low	High	NA	Low	Low	Low	Low	Low	Low	High	High	Low	Low	NA	High	High	High	Low	Low	Low	Low	Low	Low	Low	Low	Low	High	Low	Low	NA	Low	Low	Low	Low	Low	Low	Low	WT	High	Low	LoF
V398	High	Low	High	WT	Low	High	WT	High	Low	High	WT	Low	Low	Low	Low	Low	Low	Low	High	Low	Low	NA	Low	High	High	Low	Low	Low	Low	Low	High	Low	Low	Low	High	Low	Low	NA	Low	Low	Low	Low	Low	Low	Low	WT	High	Low	LoF
V399	High	High	High	WT	High	High	WT	High	Low	High	WT	Low	Low	Low	Low	Low	Low	Low	High	Low	Low	Low	Low	Low	Low	High	Low	Low	Low	Low	Low	Low	NA	High	High	Low	Low	NA	Low	Low	Low	Low	Low	Low	Low	WT	High	Low	LoF
V400	High	High	High	WT	Low	High	WT	High	Low	High	LoF	Low	Low	Low	Low	Low	Low	Low	High	Low	Low	NA	Low	High	High	Low	Low	Low	Low	Low	High	Low	High	Low	High	Low	Low	NA	Low	Low	Low	Low	Low	Low	Low	WT	High	Low	LoF
V401	High	HET	High	WT	Low	High	WT	High	Low	High	LoF	Low	Low	Low	Low	Low	Low	High	High	Low	Low	Low	NA	Low	Low	Low	NA	Low	Low	Low	High	Low	High	Low	High	Low	Low	Low	Low	Low	Low	Low	Low	Low	Low	WT	High	Low	LoF
V402	High	Low	High	WT	Low	High	WT	High	Low	High	WT	Low	Low	Low	Low	Low	Low	Low	High	Low	Low	Low	Low	Low	Low	High	Low	Low	Low	Low	Low	Low	Low	HET	High	Low	Low	NA	Low	Low	Low	Low	Low	Low	Low	WT	High	Low	LoF
V403	High	High	High	WT	Low	High	WT	High	Low	High	LoF	Low	Low	Low	Low	Low	Low	High	High	Low	Low	Low	High	Low	Low	Low	Low	Low	Low	Low	Low	Low	Low	Low	High	Low	Low	NA	Low	Low	Low	Low	Low	Low	Low	WT	High	Low	LoF
V404	High	Low	High	WT	Low	High	WT	High	Low	High	LoF	Low	Low	Low	Low	Low	Low	Low	High	Low	Low	NA	Low	Low	Low	Low	Low	Low	Low	Low	Low	Low	Low	Low	High	Low	Low	Low	Low	Low	Low	Low	Low	Low	Low	WT	High	Low	LoF
V405	High	High	High	WT	Low	High	WT	High	Low	High	WT	Low	Low	Low	Low	Low	Low	Low	High	Low	Low	Low	Low	Low	Low	Low	Low	Low	Low	Low	High	Low	High	Low	High	Low	Low	NA	Low	Low	Low	Low	Low	Low	Low	WT	High	Low	LoF
V406	High	High	High	WT	Low	High	WT	High	Low	High	LoF	Low	Low	Low	Low	Low	Low	High	High	Low	Low	Low	HET	HET	High	High	Low	Low	Low	Low	Low	Low	Low	Low	High	Low	Low	Low	Low	Low	Low	Low	Low	Low	Low	WT	High	Low	LoF
V407	High	Low	High	WT	Low	High	WT	High	Low	High	LoF	Low	Low	Low	Low	Low	Low	Low	High	Low	Low	High	Low	High	High	High	Low	Low	Low	Low	Low	Low	Low	Low	High	Low	Low	Low	Low	Low	Low	Low	Low	Low	Low	WT	High	Low	LoF
V408	High	Low	High	WT	Low	High	WT	High	Low	High	LoF	Low	Low	Low	Low	Low	Low	High	High	Low	Low	Low	HET	Low	Low	Low	Low	Low	Low	Low	High	Low	Low	Low	High	Low	Low	NA	Low	Low	Low	Low	Low	Low	Low	WT	High	Low	LoF
V409	High	High	High	WT	Low	High	WT	High	Low	High	WT	High	Low	Low	Low	Low	Low	High	High	Low	Low	Low	HET	Low	Low	Low	Low	Low	Low	Low	High	Low	High	Low	High	Low	Low	Low	Low	Low	Low	Low	Low	Low	Low	WT	High	Low	LoF
V410	High	High	High	WT	Low	High	WT	High	Low	High	LoF	Low	Low	Low	Low	Low	Low	High	High	Low	Low	NA	High	Low	Low	Low	Low	Low	Low	Low	High	Low	High	Low	High	Low	Low	Low	Low	Low	Low	Low	Low	NA	Low	WT	High	Low	LoF
V411	High	Low	High	WT	Low	High	WT	High	Low	High	LoF	Low	Low	Low	Low	Low	Low	Low	High	Low	Low	NA	Low	Low	Low	Low	Low	Low	Low	Low	Low	Low	NA	Low	High	Low	Low	Low	Low	Low	Low	Low	Low	Low	Low	WT	High	Low	LoF
V412	High	High	High	WT	Low	High	WT	High	Low	High	NA	Low	Low	Low	Low	Low	Low	High	High	Low	Low	Low	HET	High	High	High	Low	Low	Low	Low	Low	Low	Low	Low	High	Low	Low	NA	Low	Low	Low	Low	Low	Low	Low	WT	High	Low	LoF
V413	High	Low	High	WT	Low	High	WT	High	Low	High	LoF	Low	Low	Low	Low	Low	Low	Low	High	Low	Low	NA	Low	Low	Low	Low	Low	Low	Low	Low	Low	Low	Low	Low	High	Low	Low	NA	Low	Low	Low	Low	Low	Low	Low	WT	High	Low	LoF
V414	HET	HET	High	WT	High	High	WT	Low	Low	Low	LoF	Low	Low	Low	High	Low	High	Low	High	Low	Low	Low	Low	High	High	High	High	High	Low	Low	High	Low	Low	Low	High	Low	Low	NA	Low	Low	Low	Low	HET	Low	Low	WT	High	High	LoF
V415	High	Low	High	WT	Low	High	WT	High	Low	High	WT	Low	Low	Low	Low	Low	NA	Low	High	Low	Low	Low	Low	High	High	Low	Low	Low	Low	Low	Low	Low	Low	Low	High	Low	Low	Low	Low	Low	Low	Low	Low	Low	Low	WT	High	Low	LoF
V416	High	Low	High	WT	Low	High	WT	High	Low	High	WT	Low	Low	Low	Low	Low	Low	High	High	Low	Low	NA	High	Low	Low	Low	Low	Low	Low	Low	Low	Low	Low	Low	High	Low	Low	Low	Low	Low	Low	High	High	Low	Low	WT	High	Low	LoF
V417	High	Low	High	WT	Low	High	WT	High	NA	High	WT	Low	Low	Low	Low	Low	Low	High	High	Low	Low	NA	NA	Low	Low	Low	NA	Low	Low	Low	Low	Low	Low	Low	High	Low	Low	Low	Low	Low	Low	Low	Low	Low	Low	WT	High	Low	LoF
V418	High	High	High	WT	Low	High	WT	High	NA	High	LoF	Low	Low	Low	Low	Low	Low	Low	High	Low	Low	Low	Low	High	High	Low	Low	Low	Low	Low	Low	Low	Low	Low	High	Low	Low	NA	Low	Low	Low	Low	Low	Low	Low	WT	High	Low	LoF
V419	High	Low	High	WT	Low	High	WT	High	Low	High	NA	Low	Low	Low	Low	Low	Low	NA	High	Low	Low	Low	Low	Low	Low	Low	Low	Low	Low	Low	Low	Low	Low	Low	High	Low	Low	NA	Low	Low	Low	Low	NA	Low	Low	WT	High	Low	NA
V420	High	High	High	WT	Low	High	WT	High	Low	High	LoF	Low	Low	Low	Low	Low	Low	Low	High	Low	Low	Low	Low	Low	Low	Low	Low	Low	Low	Low	Low	Low	Low	Low	High	Low	Low	NA	Low	Low	Low	Low	Low	Low	Low	WT	High	High	LoF
V421	High	High	High	WT	Low	High	WT	High	Low	High	NA	Low	Low	Low	Low	Low	Low	High	High	Low	Low	High	Low	High	High	Low	Low	Low	Low	Low	Low	Low	Low	Low	High	Low	Low	Low	Low	Low	Low	Low	Low	Low	Low	WT	High	Low	LoF
V422	High	High	High	WT	Low	High	WT	High	Low	High	LoF	Low	Low	Low	Low	Low	Low	Low	High	Low	Low	NA	Low	Low	Low	Low	Low	Low	Low	Low	Low	Low	Low	Low	High	Low	Low	Low	Low	Low	Low	Low	Low	Low	Low	WT	High	Low	LoF
V423	High	High	High	WT	Low	High	WT	High	Low	High	LoF	Low	Low	Low	Low	Low	Low	Low	High	Low	Low	NA	Low	Low	Low	Low	Low	Low	Low	Low	Low	Low	Low	Low	High	Low	Low	NA	Low	Low	Low	Low	Low	Low	Low	NA	High	Low	LoF
V424	High	High	High	WT	Low	High	WT	High	Low	High	LoF	Low	Low	Low	Low	Low	Low	Low	High	Low	Low	NA	Low	Low	Low	High	Low	Low	Low	Low	High	Low	High	Low	High	Low	Low	Low	Low	Low	Low	Low	Low	Low	Low	WT	High	Low	LoF
V425	High	High	NA	WT	Low	High	WT	High	Low	High	NA	Low	Low	Low	Low	Low	Low	Low	High	Low	Low	NA	Low	Low	Low	Low	Low	Low	Low	Low	Low	Low	Low	Low	High	Low	Low	Low	Low	Low	Low	Low	Low	Low	Low	WT	High	Low	LoF
V426	High	High	High	WT	Low	High	WT	High	Low	High	LoF	High	Low	Low	Low	Low	Low	Low	High	Low	Low	NA	Low	High	High	Low	Low	Low	Low	Low	Low	Low	Low	Low	High	Low	Low	Low	Low	Low	Low	Low	Low	Low	Low	WT	High	Low	LoF
V427	High	High	High	WT	Low	High	WT	High	Low	High	LoF	High	Low	Low	Low	Low	Low	Low	High	Low	Low	Low	Low	Low	Low	Low	Low	Low	HET	Low	Low	Low	Low	Low	High	Low	Low	NA	Low	Low	Low	Low	Low	NA	Low	WT	High	Low	LoF
V428	HET	HET	High	WT	Low	High	WT	High	Low	High	HET	High	Low	Low	Low	Low	Low	Low	High	Low	Low	Low	Low	HET	HET	Low	Low	Low	Low	Low	Low	Low	NA	Low	High	Low	Low	Low	Low	Low	NA	Low	Low	Low	Low	WT	High	Low	NA
V429	High	Low	High	WT	Low	High	WT	High	Low	High	WT	High	Low	Low	Low	Low	Low	Low	High	Low	Low	NA	Low	Low	Low	Low	Low	Low	Low	Low	Low	Low	Low	Low	High	Low	Low	NA	Low	Low	Low	Low	Low	Low	Low	WT	High	Low	LoF
V430	High	High	High	WT	High	High	WT	High	Low	High	WT	High	Low	Low	Low	Low	Low	Low	High	Low	Low	Low	Low	Low	Low	Low	Low	Low	Low	Low	Low	Low	Low	Low	High	Low	Low	NA	Low	Low	Low	Low	Low	Low	Low	WT	High	Low	LoF
V431	High	Low	High	WT	Low	High	WT	High	Low	High	WT	Low	Low	Low	Low	Low	Low	Low	High	Low	Low	Low	Low	High	High	Low	Low	Low	Low	Low	High	Low	Low	Low	High	Low	Low	Low	Low	Low	Low	Low	Low	Low	Low	WT	High	Low	LoF
V432	High	Low	High	WT	Low	High	WT	High	Low	High	WT	High	Low	Low	Low	Low	Low	Low	High	Low	Low	NA	Low	HET	Low	Low	Low	Low	Low	Low	Low	Low	Low	Low	High	Low	Low	NA	Low	Low	Low	Low	Low	Low	Low	WT	High	Low	LoF
V433	High	High	High	WT	Low	High	WT	High	Low	High	LoF	High	Low	Low	Low	Low	Low	Low	High	Low	Low	Low	Low	Low	Low	Low	Low	Low	Low	Low	Low	Low	Low	Low	High	Low	Low	NA	Low	Low	Low	Low	Low	Low	Low	WT	High	NA	LoF
V434	High	Low	High	WT	Low	High	WT	High	Low	High	LoF	High	Low	Low	Low	Low	Low	Low	High	Low	Low	High	Low	Low	HET	Low	Low	Low	Low	Low	Low	Low	Low	Low	High	Low	Low	NA	Low	Low	Low	Low	Low	Low	Low	WT	High	Low	LoF
V435	High	Low	High	WT	Low	High	WT	High	Low	High	LoF	High	Low	Low	Low	Low	Low	Low	High	Low	Low	High	Low	Low	Low	Low	Low	Low	Low	Low	Low	Low	Low	Low	High	Low	Low	NA	Low	Low	Low	Low	Low	Low	Low	WT	High	Low	LoF
V436	High	High	High	WT	Low	High	WT	High	Low	High	WT	High	Low	Low	Low	Low	Low	Low	High	Low	Low	NA	Low	High	HET	Low	Low	Low	Low	Low	Low	Low	NA	Low	NA	Low	Low	Low	Low	Low	Low	Low	Low	Low	Low	WT	High	Low	LoF
V437	High	High	High	WT	Low	High	WT	High	Low	High	NA	Low	Low	Low	Low	Low	Low	Low	High	Low	Low	Low	Low	High	High	Low	Low	Low	Low	Low	Low	Low	Low	Low	High	Low	Low	NA	Low	Low	Low	Low	Low	Low	Low	WT	High	Low	LoF
V438	High	High	High	WT	Low	High	WT	High	Low	High	WT	High	Low	Low	Low	Low	Low	Low	High	Low	Low	NA	Low	High	High	Low	Low	Low	Low	Low	Low	Low	Low	Low	High	Low	Low	Low	Low	Low	Low	Low	Low	Low	Low	WT	High	Low	LoF
V439	High	HET	High	WT	Low	High	WT	High	Low	High	WT	Low	Low	Low	Low	Low	Low	HET	High	Low	Low	Low	HET	HET	High	Low	Low	Low	Low	Low	Low	Low	Low	Low	High	Low	Low	NA	Low	Low	Low	Low	Low	Low	Low	WT	High	Low	LoF
V440	High	High	High	WT	Low	High	WT	High	Low	High	LoF	Low	Low	Low	Low	Low	Low	High	High	Low	Low	NA	High	High	High	Low	Low	Low	Low	Low	Low	Low	Low	Low	High	Low	Low	NA	Low	Low	Low	Low	Low	Low	Low	WT	High	Low	LoF
V441	High	High	High	WT	Low	High	WT	High	Low	High	LoF	Low	Low	Low	Low	Low	Low	High	High	Low	Low	Low	Low	High	High	Low	Low	Low	Low	Low	Low	HET	Low	Low	High	Low	Low	NA	Low	Low	Low	Low	Low	Low	Low	WT	High	Low	LoF
V442	High	Low	High	WT	Low	High	WT	High	Low	High	LoF	Low	Low	Low	Low	Low	Low	High	High	Low	Low	NA	HET	Low	Low	High	Low	Low	Low	Low	High	Low	Low	Low	High	Low	NA	Low	Low	Low	Low	Low	Low	Low	Low	WT	High	Low	LoF
V443	High	High	High	WT	Low	High	WT	High	Low	High	LoF	Low	Low	Low	Low	Low	Low	Low	High	Low	Low	Low	Low	High	High	Low	Low	Low	Low	Low	High	Low	Low	Low	High	Low	Low	Low	Low	Low	Low	Low	Low	Low	Low	WT	High	Low	LoF
V444	High	High	High	WT	Low	High	WT	High	Low	High	LoF	Low	Low	Low	Low	Low	Low	Low	High	Low	Low	Low	Low	High	High	Low	Low	Low	Low	Low	High	Low	Low	Low	High	Low	Low	NA	Low	Low	Low	Low	Low	Low	Low	WT	High	Low	LoF
V445	High	High	High	WT	Low	High	WT	High	Low	High	WT	Low	Low	Low	Low	Low	Low	High	High	Low	Low	High	HET	High	High	Low	Low	Low	Low	Low	Low	Low	Low	Low	High	Low	Low	Low	Low	Low	Low	Low	Low	Low	Low	WT	High	Low	LoF
V446	High	Low	High	WT	Low	High	WT	High	Low	High	WT	Low	Low	Low	Low	Low	Low	High	High	Low	Low	NA	High	Low	Low	High	Low	Low	Low	Low	Low	Low	Low	Low	High	Low	Low	Low	Low	Low	Low	High	High	Low	Low	WT	High	Low	LoF
V447	High	High	High	WT	Low	High	WT	High	Low	High	LoF	Low	Low	Low	Low	Low	Low	High	High	Low	Low	NA	High	Low	Low	HET	Low	Low	Low	Low	Low	Low	Low	Low	High	Low	Low	NA	Low	Low	Low	Low	Low	Low	Low	WT	High	Low	LoF
V448	High	Low	High	WT	Low	High	WT	High	Low	High	LoF	High	Low	Low	Low	Low	Low	Low	High	Low	Low	NA	Low	HET	Low	Low	Low	Low	Low	Low	Low	Low	Low	Low	High	Low	Low	Low	Low	Low	Low	Low	Low	Low	Low	WT	High	Low	LoF
V449	High	Low	High	WT	Low	High	WT	High	Low	High	LoF	High	Low	Low	Low	Low	Low	Low	High	Low	Low	High	Low	Low	Low	Low	Low	Low	Low	Low	Low	Low	Low	Low	High	Low	Low	Low	Low	Low	Low	Low	Low	Low	Low	WT	High	Low	LoF
V450	High	Low	High	WT	Low	High	WT	High	Low	High	LoF	High	Low	Low	Low	Low	Low	Low	High	Low	Low	High	Low	Low	Low	Low	Low	Low	Low	Low	Low	Low	Low	Low	NA	Low	Low	Low	Low	Low	Low	Low	Low	Low	Low	WT	High	Low	LoF
V451	High	Low	High	WT	Low	High	WT	High	Low	High	WT	Low	Low	Low	Low	Low	Low	Low	High	Low	Low	Low	Low	Low	Low	High	Low	Low	Low	Low	Low	Low	Low	Low	High	Low	Low	NA	Low	Low	Low	High	High	Low	Low	WT	High	Low	LoF
V452	High	Low	High	WT	Low	High	WT	High	Low	High	LoF	High	Low	Low	Low	Low	Low	High	High	Low	Low	Low	Low	High	High	Low	High	HET	Low	Low	Low	Low	Low	Low	High	Low	Low	Low	Low	Low	Low	Low	Low	Low	Low	WT	High	Low	LoF
V453	High	Low	High	WT	Low	High	WT	High	Low	High	LoF	Low	Low	Low	Low	Low	Low	Low	High	Low	Low	NA	Low	High	High	Low	Low	Low	Low	Low	High	Low	Low	Low	High	Low	Low	Low	Low	Low	Low	Low	Low	Low	Low	WT	High	Low	LoF
V454	High	Low	High	WT	Low	High	WT	High	Low	High	LoF	Low	Low	Low	Low	Low	Low	Low	High	Low	Low	NA	Low	High	High	Low	Low	Low	Low	Low	High	Low	Low	Low	High	Low	Low	Low	Low	Low	Low	Low	Low	Low	Low	WT	High	Low	LoF
V455	High	Low	High	WT	Low	High	WT	High	Low	High	LoF	Low	Low	Low	Low	Low	Low	Low	High	Low	Low	Low	Low	Low	Low	Low	Low	Low	Low	Low	High	Low	Low	Low	High	Low	Low	Low	Low	Low	Low	Low	Low	Low	Low	WT	High	High	LoF
V457	High	Low	High	WT	Low	High	WT	High	Low	High	NA	Low	Low	Low	Low	Low	Low	Low	High	Low	Low	High	Low	High	High	High	Low	Low	Low	Low	Low	Low	Low	Low	High	Low	Low	NA	Low	Low	Low	Low	Low	Low	HET	WT	High	Low	LoF
V458	High	Low	High	WT	Low	High	WT	High	Low	Low	NA	High	Low	Low	Low	Low	Low	Low	High	Low	Low	NA	Low	Low	Low	High	Low	Low	Low	Low	Low	Low	Low	Low	High	Low	Low	Low	Low	Low	Low	Low	Low	Low	Low	WT	High	Low	LoF
V459	High	Low	High	WT	Low	High	WT	High	Low	High	LoF	Low	Low	Low	Low	Low	High	Low	High	Low	Low	Low	Low	Low	Low	Low	Low	Low	Low	Low	High	Low	Low	Low	High	Low	Low	Low	Low	Low	Low	Low	Low	Low	Low	WT	High	Low	WT
V460	High	Low	High	WT	Low	High	WT	High	Low	High	LoF	Low	Low	Low	Low	Low	Low	Low	High	Low	Low	NA	Low	Low	Low	High	Low	Low	Low	Low	Low	Low	Low	Low	High	Low	Low	Low	Low	Low	Low	Low	Low	Low	Low	WT	High	Low	LoF
V461	High	High	High	WT	Low	High	WT	High	Low	High	WT	Low	Low	Low	Low	Low	Low	High	High	Low	Low	Low	HET	Low	Low	Low	Low	Low	Low	Low	High	Low	High	Low	High	Low	Low	Low	Low	Low	Low	Low	Low	Low	Low	WT	High	Low	LoF
V462	High	High	High	WT	Low	High	WT	High	Low	High	WT	Low	Low	Low	Low	Low	Low	Low	High	Low	Low	NA	Low	Low	Low	Low	Low	Low	Low	Low	High	Low	High	Low	High	Low	Low	Low	Low	Low	Low	Low	Low	Low	Low	WT	High	Low	LoF
V463	High	Low	High	WT	Low	High	WT	High	Low	High	LoF	Low	Low	Low	Low	Low	Low	Low	High	Low	Low	High	Low	High	High	Low	Low	Low	Low	Low	High	Low	Low	Low	High	Low	Low	Low	Low	Low	Low	Low	Low	Low	Low	WT	High	Low	LoF
V464	High	High	High	WT	High	High	WT	High	Low	High	LoF	High	Low	Low	Low	Low	Low	High	High	Low	Low	NA	High	High	High	Low	Low	Low	Low	Low	Low	Low	NA	High	High	Low	Low	NA	Low	Low	Low	High	High	Low	Low	WT	High	Low	LoF
V465	High	Low	High	WT	Low	High	WT	High	Low	High	LoF	Low	HET	Low	Low	Low	High	Low	High	Low	Low	Low	Low	Low	Low	Low	Low	Low	Low	Low	High	Low	High	Low	High	Low	Low	Low	Low	Low	Low	Low	Low	Low	Low	WT	High	Low	WT
V466	High	Low	High	WT	Low	High	WT	High	Low	High	LoF	Low	Low	Low	Low	Low	High	Low	High	Low	Low	Low	Low	Low	Low	Low	Low	Low	Low	Low	High	Low	High	Low	High	Low	Low	NA	Low	Low	Low	Low	Low	Low	Low	WT	High	Low	NA
V467	High	Low	High	WT	Low	High	WT	High	Low	High	LoF	Low	Low	Low	Low	Low	Low	Low	High	Low	Low	High	Low	High	High	Low	Low	Low	Low	Low	Low	Low	Low	Low	High	Low	Low	Low	Low	Low	Low	Low	Low	Low	Low	WT	High	Low	LoF
V468	High	Low	High	WT	Low	High	WT	High	Low	High	WT	Low	Low	Low	Low	Low	Low	Low	High	Low	Low	Low	Low	Low	Low	Low	Low	Low	Low	Low	Low	Low	Low	Low	High	Low	Low	NA	Low	Low	Low	Low	Low	Low	Low	WT	High	Low	LoF
V469	High	High	High	WT	Low	High	WT	High	Low	High	LoF	Low	Low	Low	Low	Low	Low	Low	High	Low	Low	Low	Low	Low	Low	Low	Low	Low	Low	Low	Low	Low	NA	Low	High	Low	Low	NA	Low	Low	Low	Low	Low	Low	Low	WT	High	Low	LoF
V470	High	Low	High	WT	Low	High	WT	High	Low	High	WT	Low	Low	Low	Low	Low	Low	Low	High	Low	Low	NA	Low	Low	Low	Low	Low	Low	Low	Low	Low	Low	Low	Low	High	Low	Low	NA	Low	Low	Low	Low	Low	Low	Low	WT	High	Low	LoF
V471	High	High	High	WT	Low	High	WT	High	Low	High	WT	Low	Low	Low	Low	Low	Low	Low	High	Low	Low	Low	Low	Low	Low	Low	Low	Low	Low	Low	Low	Low	Low	Low	High	Low	Low	NA	Low	Low	Low	Low	Low	Low	Low	WT	High	Low	LoF
V472	High	Low	High	WT	Low	High	WT	High	Low	High	NA	High	Low	Low	NA	Low	Low	Low	High	Low	Low	NA	Low	Low	Low	Low	Low	Low	Low	Low	Low	Low	Low	Low	High	Low	Low	NA	Low	Low	Low	Low	Low	Low	Low	WT	High	Low	LoF
V473	High	High	High	WT	Low	High	WT	High	Low	High	LoF	Low	Low	Low	Low	Low	Low	Low	High	Low	Low	Low	Low	Low	Low	Low	Low	Low	Low	Low	Low	Low	Low	Low	High	Low	Low	NA	Low	Low	Low	Low	Low	Low	Low	WT	High	Low	LoF
V474	High	Low	High	WT	Low	High	WT	High	Low	High	WT	Low	Low	Low	Low	Low	Low	Low	High	Low	Low	NA	Low	Low	Low	Low	Low	Low	Low	Low	Low	Low	Low	Low	High	Low	Low	NA	Low	Low	Low	Low	Low	Low	Low	WT	High	Low	LoF
V475	High	Low	High	WT	Low	High	WT	High	Low	High	LoF	Low	Low	Low	Low	Low	Low	Low	High	Low	Low	High	Low	Low	Low	Low	Low	Low	Low	Low	Low	Low	Low	Low	High	Low	Low	NA	Low	Low	Low	Low	Low	Low	Low	WT	High	Low	LoF
V476	High	Low	High	WT	Low	High	WT	High	Low	High	WT	Low	Low	Low	Low	Low	Low	Low	High	Low	Low	High	Low	Low	Low	Low	Low	Low	Low	Low	Low	Low	Low	Low	High	Low	Low	NA	Low	Low	Low	Low	Low	Low	Low	WT	High	Low	LoF
V477	High	High	High	WT	Low	High	WT	High	Low	High	WT	Low	Low	Low	Low	Low	Low	Low	High	Low	Low	Low	Low	Low	Low	Low	Low	Low	Low	Low	Low	Low	Low	Low	High	Low	Low	NA	Low	Low	Low	Low	Low	Low	Low	WT	High	Low	LoF
V478	High	Low	High	WT	Low	High	WT	High	Low	High	WT	Low	Low	Low	Low	Low	Low	Low	High	Low	Low	Low	Low	High	High	Low	Low	Low	Low	Low	Low	Low	NA	Low	High	Low	Low	NA	Low	Low	Low	Low	Low	Low	Low	WT	High	Low	LoF
V479	High	Low	High	WT	Low	High	WT	High	Low	High	WT	Low	Low	Low	Low	Low	Low	Low	High	Low	Low	Low	Low	High	High	Low	Low	Low	Low	Low	High	Low	Low	Low	High	Low	Low	Low	Low	Low	Low	Low	Low	Low	Low	WT	High	Low	LoF
V480	High	Low	High	WT	Low	High	WT	High	Low	High	LoF	High	Low	Low	Low	Low	Low	Low	High	Low	Low	Low	Low	High	High	Low	Low	Low	Low	Low	High	Low	Low	Low	High	Low	Low	NA	Low	Low	Low	Low	Low	Low	Low	WT	High	Low	LoF
V481	High	Low	High	WT	Low	High	WT	High	Low	High	NA	High	Low	Low	Low	Low	Low	High	High	Low	Low	High	HET	High	High	Low	Low	Low	Low	Low	Low	Low	Low	Low	High	Low	Low	Low	Low	Low	Low	Low	Low	Low	Low	WT	High	Low	LoF
V482	High	Low	High	WT	Low	High	WT	High	Low	High	LoF	Low	Low	Low	Low	Low	Low	Low	High	Low	Low	Low	Low	High	High	Low	Low	Low	Low	Low	Low	Low	Low	Low	High	Low	Low	Low	Low	Low	Low	Low	Low	Low	Low	WT	High	Low	LoF
V483	High	Low	High	WT	Low	High	WT	High	Low	High	WT	Low	Low	Low	Low	Low	Low	High	High	Low	Low	High	Low	High	High	Low	High	High	Low	Low	Low	Low	Low	Low	High	Low	Low	Low	Low	Low	Low	Low	Low	Low	Low	WT	High	Low	LoF
V484	High	Low	High	WT	Low	High	WT	High	Low	High	LoF	High	Low	Low	Low	Low	Low	Low	High	Low	Low	NA	Low	High	High	Low	Low	Low	Low	Low	Low	Low	Low	Low	High	Low	Low	Low	Low	Low	Low	Low	Low	Low	Low	WT	High	Low	LoF
V485	High	High	High	WT	Low	High	WT	High	Low	High	LoF	Low	Low	Low	Low	Low	Low	High	High	Low	Low	High	High	High	High	Low	Low	Low	Low	Low	High	Low	High	Low	High	Low	Low	NA	Low	Low	Low	Low	Low	Low	Low	WT	High	Low	LoF
V486	High	High	High	WT	Low	High	WT	High	Low	High	NA	Low	Low	Low	Low	Low	Low	High	High	Low	Low	NA	HET	High	High	Low	Low	Low	Low	Low	High	Low	High	Low	High	Low	Low	NA	Low	Low	Low	Low	Low	Low	Low	WT	High	Low	LoF
V487	High	High	High	WT	Low	High	WT	High	Low	High	LoF	Low	Low	Low	Low	Low	Low	Low	High	Low	Low	High	Low	Low	Low	Low	Low	Low	Low	Low	High	Low	High	Low	High	Low	Low	NA	Low	Low	Low	Low	Low	Low	Low	WT	High	Low	LoF
V488	High	Low	High	WT	Low	High	WT	High	Low	High	LoF	Low	Low	Low	Low	Low	Low	Low	High	Low	Low	Low	Low	High	High	Low	Low	Low	Low	Low	High	Low	High	Low	High	Low	Low	NA	Low	Low	Low	Low	Low	Low	Low	WT	High	High	LoF
V489	High	Low	High	WT	Low	High	WT	High	Low	High	LoF	High	Low	Low	Low	Low	Low	Low	High	Low	Low	NA	Low	Low	Low	Low	Low	Low	Low	Low	Low	Low	Low	Low	High	Low	Low	NA	Low	Low	Low	Low	Low	Low	Low	WT	High	Low	LoF
V490	High	Low	High	WT	Low	High	WT	High	Low	High	NA	High	Low	Low	Low	Low	Low	Low	High	Low	Low	NA	Low	Low	Low	Low	Low	Low	Low	Low	Low	Low	Low	Low	High	Low	Low	NA	Low	Low	Low	Low	Low	Low	Low	WT	High	Low	LoF
V491	High	High	High	WT	Low	High	WT	High	Low	High	WT	High	Low	Low	Low	Low	Low	Low	High	Low	Low	Low	Low	Low	Low	Low	Low	Low	Low	Low	Low	Low	Low	Low	High	Low	Low	NA	Low	Low	Low	Low	Low	Low	HET	WT	High	Low	LoF
V492	High	Low	High	WT	Low	High	WT	High	Low	High	WT	Low	Low	Low	Low	Low	Low	Low	High	Low	Low	Low	Low	Low	Low	Low	Low	Low	Low	Low	Low	Low	Low	Low	High	Low	Low	NA	Low	Low	Low	Low	Low	Low	Low	WT	High	Low	LoF
V493	High	Low	High	WT	Low	High	WT	High	Low	High	WT	Low	Low	Low	Low	Low	Low	High	High	Low	Low	NA	High	High	High	Low	Low	Low	Low	Low	Low	Low	Low	Low	High	Low	Low	NA	Low	Low	Low	Low	Low	Low	Low	WT	High	Low	LoF
V494	High	Low	High	WT	Low	High	WT	High	Low	High	WT	Low	Low	Low	Low	Low	Low	Low	High	Low	Low	Low	Low	Low	Low	Low	Low	Low	Low	Low	High	Low	Low	Low	High	Low	Low	NA	Low	Low	Low	Low	Low	Low	Low	WT	High	Low	LoF
V495	High	Low	High	WT	Low	High	WT	High	Low	High	LoF	Low	Low	Low	Low	Low	Low	Low	High	Low	Low	High	Low	High	High	Low	HET	Low	Low	Low	Low	Low	Low	Low	High	Low	Low	NA	Low	Low	Low	Low	Low	Low	Low	WT	High	Low	LoF
V496	High	Low	High	WT	Low	High	WT	High	Low	High	LoF	Low	Low	Low	Low	Low	Low	Low	High	Low	Low	NA	Low	Low	Low	Low	Low	Low	Low	Low	Low	Low	Low	Low	High	Low	Low	Low	Low	Low	Low	Low	Low	Low	Low	WT	High	Low	LoF
V497	High	Low	High	WT	Low	High	WT	High	Low	High	LoF	Low	Low	Low	Low	Low	Low	Low	High	Low	Low	High	Low	Low	Low	Low	Low	Low	Low	Low	Low	Low	Low	Low	High	Low	Low	Low	Low	Low	Low	Low	Low	Low	Low	WT	High	Low	LoF
V498	High	Low	High	WT	Low	High	WT	High	Low	High	NA	Low	Low	Low	Low	Low	Low	High	High	Low	Low	High	NA	High	High	Low	High	High	Low	Low	High	Low	High	Low	High	Low	NA	Low	Low	Low	Low	Low	Low	Low	Low	WT	High	High	LoF
V499	High	Low	High	WT	Low	High	WT	High	Low	High	NA	Low	Low	Low	Low	Low	Low	High	High	Low	Low	High	Low	High	High	Low	High	High	Low	Low	High	Low	High	Low	High	Low	Low	Low	Low	Low	Low	Low	Low	Low	Low	WT	High	High	LoF
V500	High	Low	High	WT	Low	High	WT	High	Low	High	LoF	Low	Low	Low	Low	Low	Low	High	High	Low	Low	NA	Low	High	High	Low	HET	High	Low	Low	High	Low	High	Low	High	Low	Low	Low	Low	Low	Low	Low	Low	Low	Low	WT	High	High	LoF
V501	High	Low	High	WT	Low	High	WT	High	Low	High	LoF	Low	Low	Low	Low	Low	Low	Low	High	Low	Low	High	Low	High	High	Low	Low	Low	Low	Low	High	Low	High	Low	High	Low	Low	Low	Low	Low	Low	Low	Low	Low	Low	WT	High	Low	LoF
V503	High	Low	High	WT	Low	High	WT	High	Low	High	WT	Low	Low	Low	Low	NA	Low	Low	High	Low	Low	Low	Low	High	High	High	Low	Low	Low	Low	Low	Low	Low	Low	High	Low	Low	NA	Low	Low	Low	Low	Low	Low	Low	WT	High	Low	LoF
V505	High	High	High	WT	Low	High	WT	High	Low	High	LoF	Low	Low	Low	Low	Low	Low	High	High	Low	Low	NA	HET	Low	Low	Low	Low	Low	Low	Low	Low	Low	Low	Low	High	Low	Low	NA	Low	Low	Low	Low	Low	Low	Low	WT	High	Low	LoF
V506	High	Low	High	WT	Low	High	WT	High	Low	High	LoF	Low	Low	Low	Low	Low	Low	Low	High	Low	Low	NA	Low	Low	Low	Low	Low	Low	Low	Low	Low	Low	Low	Low	High	Low	Low	Low	Low	Low	Low	Low	Low	Low	Low	WT	High	Low	LoF
V507	High	Low	High	WT	Low	High	WT	High	Low	High	LoF	Low	Low	Low	Low	Low	Low	High	High	Low	Low	High	High	Low	Low	Low	Low	Low	Low	Low	Low	Low	Low	Low	High	Low	Low	Low	Low	Low	Low	Low	Low	Low	Low	WT	High	Low	LoF
V508	High	Low	High	WT	Low	High	WT	High	Low	High	WT	Low	Low	Low	Low	Low	Low	Low	High	Low	Low	High	Low	Low	Low	Low	Low	Low	Low	Low	High	Low	High	Low	High	Low	Low	Low	Low	Low	Low	Low	Low	Low	Low	WT	High	Low	LoF
V510	High	Low	High	WT	Low	High	WT	High	Low	High	LoF	High	Low	Low	Low	Low	Low	Low	High	Low	Low	High	Low	High	High	Low	Low	Low	Low	Low	High	Low	High	Low	High	Low	Low	NA	Low	Low	Low	Low	Low	Low	Low	WT	High	Low	LoF
V511	High	Low	High	WT	Low	High	WT	High	Low	High	LoF	Low	Low	Low	Low	Low	Low	Low	High	Low	Low	High	Low	Low	Low	High	Low	Low	Low	Low	Low	Low	Low	Low	High	Low	Low	Low	Low	High	Low	Low	Low	Low	Low	WT	High	Low	LoF
V512	High	Low	High	WT	Low	High	WT	High	Low	High	LoF	Low	Low	Low	Low	Low	Low	Low	High	Low	Low	High	Low	High	High	High	Low	Low	Low	Low	Low	Low	Low	Low	High	Low	Low	NA	Low	Low	Low	Low	Low	Low	Low	WT	High	Low	LoF
V513	High	High	High	WT	Low	High	WT	High	Low	High	NA	High	Low	Low	Low	Low	Low	High	High	Low	Low	NA	High	High	High	Low	Low	Low	Low	Low	Low	Low	NA	Low	High	Low	Low	Low	Low	Low	Low	Low	Low	Low	Low	WT	High	Low	LoF
V515	High	High	High	WT	Low	High	WT	High	Low	High	WT	High	Low	Low	Low	Low	Low	Low	High	Low	Low	High	Low	High	High	Low	Low	Low	Low	Low	High	Low	Low	High	High	Low	Low	NA	Low	Low	Low	High	High	Low	Low	WT	High	Low	LoF
V516	High	Low	High	WT	Low	High	WT	High	Low	High	WT	High	Low	Low	Low	Low	Low	High	High	Low	Low	Low	Low	High	High	Low	High	High	Low	Low	High	Low	Low	Low	High	Low	Low	NA	Low	Low	Low	Low	Low	Low	High	WT	High	Low	LoF
V517	High	High	High	WT	Low	High	WT	High	Low	High	LoF	Low	Low	Low	Low	Low	Low	Low	High	Low	Low	NA	Low	High	High	Low	Low	Low	Low	Low	Low	Low	Low	Low	High	Low	Low	NA	Low	Low	Low	Low	Low	Low	Low	WT	High	Low	LoF
V518	High	Low	High	WT	Low	High	WT	High	Low	High	WT	High	Low	Low	Low	Low	Low	High	High	Low	Low	High	High	Low	Low	High	Low	Low	Low	Low	Low	Low	Low	Low	High	Low	Low	NA	Low	Low	Low	Low	Low	Low	Low	WT	High	Low	LoF
V520	High	High	High	WT	Low	High	WT	High	Low	High	WT	High	Low	Low	Low	Low	Low	High	High	Low	Low	NA	High	Low	Low	HET	Low	Low	Low	Low	High	Low	Low	Low	High	Low	Low	Low	Low	Low	Low	Low	Low	Low	Low	LoF	High	High	LoF
V521	High	High	High	WT	Low	High	WT	High	Low	High	WT	Low	Low	Low	Low	Low	Low	Low	High	Low	Low	NA	Low	High	High	Low	Low	Low	Low	Low	Low	Low	Low	Low	High	Low	Low	NA	Low	Low	Low	Low	Low	Low	Low	LoF	High	Low	LoF
V522	High	Low	High	WT	Low	High	WT	High	Low	High	LoF	High	Low	Low	Low	Low	Low	High	High	Low	Low	NA	High	High	High	Low	Low	Low	Low	Low	Low	Low	Low	Low	High	Low	Low	Low	Low	Low	Low	Low	Low	Low	Low	WT	High	Low	LoF
V523	High	Low	High	WT	Low	High	WT	High	Low	High	LoF	Low	Low	Low	Low	Low	Low	Low	High	Low	Low	NA	Low	Low	Low	Low	Low	Low	Low	Low	Low	Low	Low	Low	High	Low	Low	NA	Low	Low	Low	Low	Low	Low	Low	WT	High	Low	LoF
V524	High	High	High	WT	High	High	WT	High	Low	High	LoF	Low	Low	Low	Low	Low	Low	Low	High	Low	Low	NA	Low	High	High	Low	Low	Low	Low	Low	Low	Low	Low	HET	High	Low	Low	NA	Low	Low	Low	High	High	Low	Low	WT	High	Low	LoF
V525	High	Low	High	WT	Low	High	WT	High	Low	High	LoF	Low	Low	Low	Low	Low	Low	High	High	Low	Low	NA	Low	Low	Low	Low	High	High	Low	Low	Low	Low	Low	Low	High	Low	Low	Low	Low	Low	Low	Low	Low	Low	Low	WT	High	Low	LoF
V526	High	Low	High	WT	Low	High	WT	High	Low	High	LoF	High	Low	Low	Low	Low	Low	Low	High	Low	Low	High	Low	High	High	Low	Low	Low	Low	Low	Low	Low	Low	Low	High	Low	Low	NA	Low	Low	Low	Low	Low	Low	Low	WT	High	Low	LoF
V527	High	Low	High	WT	High	High	WT	High	Low	High	LoF	Low	Low	Low	Low	Low	Low	High	High	Low	Low	Low	High	Low	Low	Low	Low	Low	Low	Low	Low	HET	Low	Low	High	Low	Low	NA	Low	Low	Low	Low	Low	Low	Low	WT	High	Low	LoF
V528	High	Low	High	WT	Low	High	WT	High	Low	High	LoF	High	Low	Low	Low	Low	Low	High	High	Low	Low	NA	High	High	High	High	Low	Low	Low	Low	High	Low	High	Low	High	Low	Low	Low	Low	Low	Low	Low	Low	Low	Low	WT	High	Low	LoF
V529	High	High	High	WT	Low	High	WT	High	Low	High	LoF	Low	Low	Low	Low	Low	Low	Low	High	Low	Low	NA	Low	Low	Low	Low	Low	Low	NA	Low	Low	Low	Low	Low	High	Low	Low	Low	Low	Low	Low	Low	HET	Low	Low	WT	High	Low	LoF
V530	High	Low	High	WT	Low	High	WT	High	Low	High	LoF	High	Low	Low	Low	Low	Low	Low	High	Low	Low	NA	Low	HET	Low	Low	Low	Low	Low	Low	Low	Low	Low	Low	High	Low	Low	NA	Low	Low	Low	Low	Low	Low	Low	WT	High	Low	LoF
V531	High	Low	High	WT	Low	High	WT	High	Low	High	LoF	Low	Low	Low	Low	Low	Low	Low	High	Low	Low	Low	Low	High	High	High	Low	Low	Low	Low	High	Low	Low	High	High	Low	Low	Low	Low	Low	Low	High	High	Low	Low	WT	High	Low	LoF
V532	High	Low	High	WT	Low	High	WT	High	Low	High	WT	Low	Low	Low	Low	Low	Low	Low	High	Low	Low	NA	Low	High	High	Low	Low	Low	Low	Low	Low	Low	Low	Low	High	Low	Low	Low	Low	Low	Low	Low	Low	Low	Low	WT	High	Low	LoF
V533	High	Low	High	WT	Low	High	WT	High	Low	High	WT	Low	Low	Low	Low	Low	Low	Low	High	Low	Low	High	Low	High	High	Low	Low	Low	Low	Low	Low	Low	Low	Low	High	Low	Low	Low	Low	Low	Low	Low	Low	Low	HET	WT	High	Low	LoF
V534	High	Low	High	WT	Low	High	WT	High	Low	High	LoF	Low	Low	Low	Low	Low	Low	Low	High	Low	Low	High	Low	Low	Low	Low	High	High	Low	Low	Low	Low	Low	Low	High	Low	Low	High	Low	Low	Low	High	High	Low	Low	WT	High	Low	LoF
V536	High	Low	High	WT	Low	High	WT	High	Low	High	LoF	Low	Low	Low	Low	Low	Low	High	High	Low	Low	Low	Low	High	High	High	Low	Low	Low	High	Low	Low	Low	Low	High	Low	NA	Low	Low	Low	Low	Low	Low	Low	Low	WT	High	Low	LoF
V537	High	Low	High	WT	Low	High	WT	High	Low	High	WT	Low	Low	Low	Low	Low	Low	Low	High	Low	Low	Low	Low	Low	Low	Low	Low	Low	Low	Low	High	Low	High	Low	High	Low	Low	High	Low	Low	Low	Low	Low	Low	Low	WT	High	Low	LoF
V538	High	Low	High	WT	Low	High	WT	High	Low	High	WT	NA	Low	Low	Low	Low	Low	High	High	Low	Low	Low	Low	High	High	Low	High	High	Low	Low	High	Low	High	Low	High	Low	Low	High	Low	Low	Low	Low	Low	Low	Low	NA	High	Low	LoF
V539	High	Low	High	WT	High	High	WT	High	Low	High	LoF	Low	Low	Low	Low	Low	Low	High	High	Low	Low	Low	Low	Low	HET	High	Low	Low	Low	High	High	Low	High	High	High	Low	Low	Low	Low	Low	Low	Low	Low	Low	Low	WT	High	Low	LoF
V540	High	Low	High	WT	Low	High	WT	High	Low	High	LoF	Low	Low	Low	Low	Low	Low	Low	High	Low	Low	NA	Low	High	High	High	Low	Low	Low	Low	High	Low	High	High	High	Low	Low	Low	Low	Low	Low	Low	Low	Low	Low	WT	High	Low	NA
V541	High	Low	High	WT	Low	High	WT	High	Low	High	LoF	NA	Low	Low	Low	Low	Low	High	High	Low	Low	NA	Low	High	High	Low	Low	Low	Low	Low	High	Low	High	Low	High	Low	Low	Low	Low	Low	Low	Low	Low	Low	Low	WT	High	Low	LoF
V542	High	Low	High	WT	HET	High	WT	High	Low	High	WT	Low	Low	Low	Low	Low	Low	High	High	Low	Low	Low	Low	Low	Low	High	HET	Low	Low	Low	High	Low	High	High	High	Low	Low	Low	Low	Low	Low	Low	Low	Low	Low	WT	High	Low	LoF
V543	High	Low	High	WT	Low	High	WT	High	Low	High	LoF	Low	Low	Low	Low	Low	Low	High	High	Low	Low	Low	Low	Low	Low	High	Low	Low	Low	Low	High	Low	High	Low	High	Low	Low	High	Low	Low	Low	Low	Low	Low	Low	WT	High	Low	LoF
V544	High	NA	High	WT	Low	High	WT	High	Low	High	WT	Low	Low	NA	Low	Low	Low	Low	High	Low	Low	Low	Low	Low	Low	Low	Low	Low	Low	Low	High	Low	High	High	High	Low	Low	Low	Low	Low	Low	Low	Low	Low	Low	WT	High	Low	LoF
V545	High	Low	High	WT	Low	High	WT	High	Low	High	WT	Low	Low	Low	Low	Low	Low	Low	High	Low	Low	Low	Low	Low	Low	High	Low	Low	Low	Low	Low	Low	Low	Low	High	Low	Low	Low	Low	Low	Low	Low	Low	Low	Low	WT	High	Low	LoF
V547	High	Low	High	WT	Low	High	WT	High	Low	High	WT	Low	Low	Low	Low	Low	Low	Low	High	Low	Low	Low	Low	Low	Low	Low	Low	Low	Low	Low	Low	Low	Low	High	High	Low	Low	Low	Low	Low	Low	Low	Low	Low	Low	WT	High	Low	LoF
V548	High	High	High	WT	Low	High	WT	High	Low	High	WT	Low	Low	Low	Low	Low	Low	Low	High	Low	Low	Low	Low	Low	Low	Low	Low	Low	Low	Low	High	Low	High	High	High	Low	Low	Low	Low	Low	Low	Low	Low	Low	Low	WT	High	Low	LoF
V549	High	Low	High	WT	Low	High	WT	High	Low	High	LoF	Low	Low	Low	Low	Low	Low	High	High	Low	Low	NA	High	High	High	High	Low	Low	Low	Low	Low	Low	Low	Low	High	Low	Low	Low	Low	HET	Low	Low	Low	Low	Low	WT	High	Low	LoF
V550	High	NA	High	WT	Low	High	WT	High	Low	High	LoF	Low	Low	Low	Low	Low	Low	High	High	Low	Low	NA	HET	High	High	High	Low	Low	Low	Low	Low	Low	Low	Low	High	Low	Low	Low	Low	NA	Low	Low	Low	Low	Low	WT	High	Low	LoF
V551	High	High	High	WT	Low	High	WT	High	Low	High	WT	Low	Low	Low	Low	Low	Low	High	High	Low	Low	High	High	Low	Low	HET	Low	Low	Low	Low	High	Low	Low	Low	High	Low	Low	NA	Low	Low	Low	Low	Low	Low	Low	LoF	High	High	LoF
V553	High	High	High	WT	Low	High	WT	High	Low	High	NA	Low	Low	Low	Low	Low	Low	High	High	Low	Low	High	High	Low	Low	Low	Low	Low	Low	Low	Low	Low	Low	Low	High	Low	Low	NA	Low	Low	Low	High	High	Low	Low	NA	High	Low	LoF
V554	High	Low	High	WT	Low	High	WT	High	Low	High	LoF	HET	Low	Low	Low	Low	Low	High	High	Low	Low	NA	Low	High	High	High	Low	Low	Low	Low	Low	Low	Low	Low	High	Low	Low	NA	Low	Low	Low	HET	Low	Low	High	WT	High	Low	LoF
V555	High	Low	High	WT	Low	High	WT	High	Low	High	NA	Low	Low	Low	Low	Low	Low	High	High	Low	Low	Low	Low	High	High	Low	Low	Low	Low	Low	High	Low	High	Low	High	Low	Low	Low	Low	Low	Low	Low	Low	Low	Low	WT	High	Low	LoF
V557	High	Low	High	WT	Low	High	WT	High	High	High	LoF	Low	Low	Low	Low	Low	Low	Low	High	Low	Low	High	Low	High	High	High	Low	Low	Low	Low	Low	Low	Low	HET	High	Low	Low	Low	Low	Low	Low	Low	Low	Low	Low	LoF	High	Low	LoF
V558	High	Low	High	WT	Low	High	WT	High	Low	High	LoF	Low	Low	Low	Low	Low	Low	High	High	Low	Low	NA	NA	Low	Low	High	Low	Low	Low	Low	Low	Low	Low	Low	High	Low	Low	NA	Low	Low	Low	Low	Low	Low	Low	WT	High	Low	LoF
V559	High	Low	High	WT	High	High	WT	High	Low	High	WT	Low	Low	Low	Low	Low	Low	Low	High	Low	Low	Low	Low	Low	Low	High	Low	Low	Low	Low	Low	Low	Low	Low	High	Low	Low	Low	Low	Low	Low	High	High	Low	Low	WT	High	High	LoF
ZKF5	Low	Low	High	WT	High	High	WT	High	Low	High	WT	Low	Low	Low	Low	Low	High	Low	High	Low	Low	Low	Low	Low	Low	High	Low	Low	Low	Low	High	Low	High	Low	High	Low	Low	Low	Low	Low	Low	High	High	Low	Low	WT	High	High	LoF
[truncated: 62 more columns]

## Sheet: Table S5C
Table S5C. Genotypes of known genes or QTLs (Phenotype impact)
ID	COLD1	CTB4a	DCA1	DRO1	HAN1	Hbd2|LTG1	HIS1	OsbZIP73|OsTFX1	OsNCED2	OsUGT90A1	qLTG3-1	qRT9	qSE3|OsHAK21	SKC1	SLG1	Bph3	BRF04	BRF06-1	BSR-d1	Pi2	Pi50	Pi54	Pi9	Pia-RGA4	Pia-RGA5	Pib-mk	Pid2	Pid3	Pigm-mk	Pit	Pi-ta	Piz-t	Ptr	Stvb-i	Xa13	Xa21	xa25	Xa26|Xa3	XA5	Hwi2	PTB1	RF1b	Rf4	S5	ALK	BADH2	Chalk5	OsGluA2	Phr1
V001	Cold_tolerant	Cold_sensitive	Drought_sensitive	Normal_root	Cold_tolerant	Cold_tolerant	Resistant_to_beta-triketone_herbicides	Cold_tolerant	Normal_root	Cold_tolerant	Cold_sensitive	Strong_root	Salt_sensitive	Salt_sensitive	Heat_sensitive	Brown_planthopper_susceptible	Blast_susceptible	Blast_susceptible	Blast_susceptible	Blast_susceptible	Blast_susceptible	Blast_resistant	Blast_susceptible	Blast_resistant	Blast_resistant	Blast_susceptible	Blast_susceptible	Blast_susceptible	Blast_susceptible	Blast_susceptible	Blast_susceptible	Blast_susceptible	Blast_susceptible	RSV_sensitive	Blight_susceptible	Blight_susceptible	Blight_resistant	Blight_susceptible	Blight_susceptible	No_hybrid_weakness	Normal_seed_setting_rate	Not_fertility_restoration	Not_fertility_restoration	Not_wide_compatibility	Low_gelatinization_temperature	Not_fragrant_grain	High_grain_chalkiness	Low_grain_protein_content	Not_discolored_grain_in_phenol_solution
V002	Cold_tolerant	Cold_sensitive	Drought_sensitive	Normal_root	Cold_tolerant	Cold_tolerant	Resistant_to_beta-triketone_herbicides	Cold_tolerant	Normal_root	Cold_tolerant	Cold_sensitive	Normal_root	Salt_sensitive	Salt_sensitive	Heat_sensitive	Brown_planthopper_susceptible	Blast_susceptible	Blast_susceptible	Blast_susceptible	Blast_susceptible	Blast_susceptible	Blast_susceptible	Blast_susceptible	Blast_susceptible	Blast_susceptible	Blast_susceptible	Blast_susceptible	Blast_susceptible	Blast_susceptible	Blast_susceptible	Blast_susceptible	Blast_susceptible	Blast_susceptible	RSV_sensitive	Blight_susceptible	Blight_susceptible	Blight_resistant	NA	Blight_susceptible	No_hybrid_weakness	Normal_seed_setting_rate	Not_fertility_restoration	Not_fertility_restoration	Not_wide_compatibility	Low_gelatinization_temperature	Not_fragrant_grain	High_grain_chalkiness	Low_grain_protein_content	Not_discolored_grain_in_phenol_solution
V003	Cold_tolerant	Cold_sensitive	Drought_sensitive	Normal_root	Cold_tolerant	Cold_tolerant	Resistant_to_beta-triketone_herbicides	Cold_tolerant	Normal_root	Cold_tolerant	Cold_tolerant	Normal_root	Salt_sensitive	Salt_sensitive	Heat_sensitive	Brown_planthopper_susceptible	Blast_susceptible	Blast_susceptible	Blast_susceptible	Blast_susceptible	Blast_susceptible	Blast_resistant	Blast_susceptible	Blast_susceptible	Blast_susceptible	Blast_susceptible	Blast_susceptible	Blast_susceptible	Blast_susceptible	Blast_susceptible	Blast_susceptible	Blast_susceptible	Blast_susceptible	RSV_sensitive	Blight_susceptible	Blight_susceptible	Blight_resistant	NA	Blight_susceptible	No_hybrid_weakness	Normal_seed_setting_rate	Not_fertility_restoration	Not_fertility_restoration	Not_wide_compatibility	Low_gelatinization_temperature	Not_fragrant_grain	High_grain_chalkiness	Low_grain_protein_content	Not_discolored_grain_in_phenol_solution
V004	Cold_tolerant	Cold_sensitive	Drought_sensitive	Normal_root	Cold_tolerant	Cold_tolerant	Resistant_to_beta-triketone_herbicides	Cold_tolerant	Normal_root	Cold_tolerant	Cold_sensitive	Strong_root	Salt_sensitive	Salt_sensitive	Heat_sensitive	Brown_planthopper_susceptible	Blast_susceptible	Blast_susceptible	Blast_susceptible	Blast_susceptible	Blast_susceptible	Blast_susceptible	Blast_susceptible	Blast_resistant	Blast_resistant	Blast_susceptible	Blast_susceptible	Blast_susceptible	Blast_susceptible	Blast_susceptible	Blast_susceptible	Blast_susceptible	Blast_susceptible	RSV_sensitive	Blight_susceptible	Blight_susceptible	Blight_resistant	NA	Blight_susceptible	No_hybrid_weakness	Normal_seed_setting_rate	Not_fertility_restoration	Not_fertility_restoration	Not_wide_compatibility	Low_gelatinization_temperature	Not_fragrant_grain	High_grain_chalkiness	Low_grain_protein_content	Not_discolored_grain_in_phenol_solution
V005	Cold_tolerant	Cold_tolerant	Drought_sensitive	Normal_root	Cold_tolerant	Cold_tolerant	Resistant_to_beta-triketone_herbicides	Cold_tolerant	Normal_root	Cold_tolerant	Cold_sensitive	Strong_root	Salt_sensitive	Salt_sensitive	Heat_sensitive	Brown_planthopper_susceptible	Blast_susceptible	Blast_susceptible	Blast_susceptible	Blast_susceptible	Blast_susceptible	NA	Blast_susceptible	Blast_resistant	Blast_resistant	Blast_susceptible	Blast_susceptible	Blast_susceptible	Blast_susceptible	Blast_susceptible	Blast_susceptible	Blast_susceptible	NA	RSV_sensitive	Blight_susceptible	Blight_susceptible	Blight_resistant	NA	Blight_susceptible	No_hybrid_weakness	Normal_seed_setting_rate	Not_fertility_restoration	Not_fertility_restoration	Not_wide_compatibility	Low_gelatinization_temperature	Not_fragrant_grain	High_grain_chalkiness	Low_grain_protein_content	Not_discolored_grain_in_phenol_solution
V006	Cold_tolerant	Cold_tolerant	Drought_sensitive	Normal_root	Cold_tolerant	Cold_tolerant	Resistant_to_beta-triketone_herbicides	Cold_tolerant	Normal_root	Cold_tolerant	Cold_sensitive	Strong_root	Salt_sensitive	Salt_sensitive	Heat_sensitive	Brown_planthopper_susceptible	Blast_susceptible	Blast_susceptible	Blast_susceptible	Blast_susceptible	Blast_susceptible	Blast_susceptible	Blast_susceptible	Blast_susceptible	Blast_susceptible	Blast_susceptible	Blast_susceptible	Blast_susceptible	Blast_susceptible	Blast_susceptible	Blast_susceptible	Blast_susceptible	Blast_susceptible	RSV_sensitive	Blight_susceptible	Blight_susceptible	Blight_resistant	NA	Blight_susceptible	No_hybrid_weakness	Normal_seed_setting_rate	Not_fertility_restoration	Not_fertility_restoration	Not_wide_compatibility	Low_gelatinization_temperature	Not_fragrant_grain	High_grain_chalkiness	Low_grain_protein_content	Not_discolored_grain_in_phenol_solution
V007	Cold_tolerant	Cold_sensitive	Drought_sensitive	Normal_root	Cold_tolerant	Cold_tolerant	Resistant_to_beta-triketone_herbicides	Cold_tolerant	Normal_root	Cold_tolerant	Cold_sensitive	Strong_root	Salt_sensitive	Salt_sensitive	Heat_sensitive	Brown_planthopper_susceptible	Blast_susceptible	Blast_susceptible	Blast_susceptible	Blast_susceptible	Blast_susceptible	NA	Blast_susceptible	Blast_resistant	Blast_resistant	Blast_susceptible	Blast_susceptible	Blast_susceptible	Blast_susceptible	Blast_susceptible	Blast_susceptible	Blast_susceptible	Blast_susceptible	RSV_sensitive	Blight_susceptible	Blight_susceptible	Blight_resistant	Blight_susceptible	Blight_susceptible	No_hybrid_weakness	Normal_seed_setting_rate	Not_fertility_restoration	Not_fertility_restoration	Not_wide_compatibility	Low_gelatinization_temperature	Not_fragrant_grain	High_grain_chalkiness	Low_grain_protein_content	Not_discolored_grain_in_phenol_solution
V008	Cold_tolerant	Cold_sensitive	Drought_sensitive	Normal_root	Cold_tolerant	Cold_tolerant	Resistant_to_beta-triketone_herbicides	Cold_tolerant	Normal_root	Cold_tolerant	Cold_sensitive	Strong_root	Salt_sensitive	Salt_sensitive	Heat_sensitive	Brown_planthopper_susceptible	Blast_susceptible	Blast_susceptible	Blast_susceptible	Blast_susceptible	Blast_susceptible	NA	Blast_susceptible	Blast_resistant	Blast_resistant	Blast_susceptible	Blast_susceptible	Blast_susceptible	Blast_susceptible	Blast_susceptible	Blast_susceptible	Blast_susceptible	Blast_susceptible	RSV_sensitive	Blight_susceptible	Blight_susceptible	Blight_resistant	NA	Blight_susceptible	No_hybrid_weakness	Normal_seed_setting_rate	Not_fertility_restoration	Not_fertility_restoration	NA	Low_gelatinization_temperature	Not_fragrant_grain	High_grain_chalkiness	Low_grain_protein_content	Not_discolored_grain_in_phenol_solution
V009	Cold_tolerant	Cold_tolerant	Drought_sensitive	Normal_root	Cold_tolerant	Cold_tolerant	Resistant_to_beta-triketone_herbicides	Cold_tolerant	Normal_root	Cold_tolerant	Cold_sensitive	Strong_root	Salt_sensitive	Salt_sensitive	Heat_sensitive	Brown_planthopper_susceptible	Blast_susceptible	Blast_susceptible	Blast_susceptible	Blast_susceptible	Blast_susceptible	Blast_susceptible	Blast_susceptible	Blast_susceptible	HET	Blast_susceptible	Blast_susceptible	Blast_susceptible	Blast_susceptible	Blast_susceptible	Blast_susceptible	Blast_susceptible	Blast_susceptible	RSV_sensitive	Blight_susceptible	Blight_susceptible	Blight_resistant	NA	Blight_susceptible	No_hybrid_weakness	Normal_seed_setting_rate	Not_fertility_restoration	Not_fertility_restoration	Not_wide_compatibility	Low_gelatinization_temperature	Not_fragrant_grain	High_grain_chalkiness	Low_grain_protein_content	Not_discolored_grain_in_phenol_solution
V010	Cold_tolerant	Cold_tolerant	Drought_sensitive	Normal_root	Cold_tolerant	Cold_tolerant	Resistant_to_beta-triketone_herbicides	Cold_tolerant	Normal_root	Cold_tolerant	Cold_tolerant	Normal_root	Salt_sensitive	Salt_sensitive	Heat_sensitive	Brown_planthopper_susceptible	Blast_susceptible	Blast_susceptible	Blast_susceptible	Blast_susceptible	Blast_susceptible	Blast_susceptible	Blast_susceptible	Blast_susceptible	Blast_susceptible	Blast_susceptible	Blast_susceptible	Blast_susceptible	Blast_susceptible	Blast_susceptible	Blast_susceptible	Blast_susceptible	Blast_susceptible	RSV_sensitive	Blight_susceptible	Blight_susceptible	Blight_resistant	NA	Blight_susceptible	No_hybrid_weakness	Normal_seed_setting_rate	Not_fertility_restoration	Not_fertility_restoration	Not_wide_compatibility	Low_gelatinization_temperature	Not_fragrant_grain	High_grain_chalkiness	Low_grain_protein_content	Not_discolored_grain_in_phenol_solution
V011	Cold_tolerant	Cold_sensitive	Drought_sensitive	Normal_root	Cold_tolerant	Cold_tolerant	Resistant_to_beta-triketone_herbicides	Cold_tolerant	Normal_root	Cold_tolerant	Cold_sensitive	Strong_root	Salt_sensitive	Salt_sensitive	Heat_sensitive	Brown_planthopper_susceptible	Blast_susceptible	Blast_susceptible	Blast_susceptible	Blast_susceptible	Blast_susceptible	Blast_resistant	Blast_susceptible	HET	Blast_resistant	Blast_susceptible	Blast_susceptible	Blast_susceptible	Blast_susceptible	Blast_susceptible	Blast_susceptible	Blast_susceptible	Blast_susceptible	RSV_sensitive	Blight_susceptible	Blight_susceptible	Blight_resistant	NA	Blight_susceptible	No_hybrid_weakness	Normal_seed_setting_rate	Not_fertility_restoration	Not_fertility_restoration	Not_wide_compatibility	Low_gelatinization_temperature	Not_fragrant_grain	High_grain_chalkiness	Low_grain_protein_content	Not_discolored_grain_in_phenol_solution
V012	Cold_tolerant	HET	Drought_sensitive	Normal_root	Cold_tolerant	Cold_tolerant	Resistant_to_beta-triketone_herbicides	Cold_tolerant	Normal_root	Cold_tolerant	Cold_tolerant	HET	Salt_sensitive	Salt_sensitive	Heat_sensitive	Brown_planthopper_susceptible	Blast_susceptible	HET	Blast_susceptible	Blast_susceptible	Blast_susceptible	NA	Blast_susceptible	Blast_susceptible	Blast_susceptible	Blast_susceptible	Blast_susceptible	Blast_susceptible	Blast_susceptible	Blast_susceptible	HET	Blast_susceptible	Blast_susceptible	RSV_sensitive	Blight_susceptible	Blight_susceptible	Blight_resistant	Blight_susceptible	Blight_susceptible	No_hybrid_weakness	Normal_seed_setting_rate	Not_fertility_restoration	Not_fertility_restoration	Not_wide_compatibility	Low_gelatinization_temperature	Not_fragrant_grain	High_grain_chalkiness	NA	Not_discolored_grain_in_phenol_solution
V013	Cold_tolerant	Cold_tolerant	Drought_sensitive	Normal_root	Cold_tolerant	Cold_tolerant	Resistant_to_beta-triketone_herbicides	Cold_tolerant	Normal_root	Cold_tolerant	Cold_tolerant	HET	Salt_sensitive	Salt_sensitive	Heat_sensitive	Brown_planthopper_susceptible	Blast_susceptible	HET	Blast_susceptible	Blast_susceptible	Blast_susceptible	Blast_susceptible	HET	Blast_susceptible	Blast_susceptible	Blast_susceptible	Blast_susceptible	Blast_susceptible	Blast_susceptible	Blast_susceptible	Blast_susceptible	Blast_susceptible	Blast_susceptible	RSV_sensitive	Blight_susceptible	Blight_susceptible	Blight_resistant	Blight_susceptible	Blight_susceptible	No_hybrid_weakness	Normal_seed_setting_rate	Not_fertility_restoration	Not_fertility_restoration	Not_wide_compatibility	HET	Not_fragrant_grain	High_grain_chalkiness	Low_grain_protein_content	Not_discolored_grain_in_phenol_solution
V014	Cold_tolerant	Cold_sensitive	Drought_sensitive	Normal_root	Cold_tolerant	Cold_tolerant	Resistant_to_beta-triketone_herbicides	Cold_tolerant	Normal_root	Cold_tolerant	Cold_sensitive	Strong_root	Salt_sensitive	Salt_sensitive	Heat_sensitive	Brown_planthopper_susceptible	Blast_susceptible	Blast_susceptible	Blast_susceptible	Blast_susceptible	Blast_susceptible	Blast_resistant	Blast_susceptible	Blast_susceptible	Blast_susceptible	Blast_resistant	Blast_susceptible	Blast_susceptible	Blast_susceptible	Blast_susceptible	Blast_susceptible	Blast_susceptible	Blast_susceptible	RSV_sensitive	Blight_susceptible	Blight_susceptible	Blight_resistant	NA	Blight_susceptible	No_hybrid_weakness	Normal_seed_setting_rate	Not_fertility_restoration	Not_fertility_restoration	Not_wide_compatibility	Low_gelatinization_temperature	Not_fragrant_grain	High_grain_chalkiness	Low_grain_protein_content	NA
V015	Cold_tolerant	Cold_sensitive	Drought_sensitive	Normal_root	Cold_tolerant	Cold_tolerant	Resistant_to_beta-triketone_herbicides	Cold_tolerant	Normal_root	Cold_tolerant	Cold_tolerant	NA	Salt_sensitive	Salt_sensitive	Heat_sensitive	Brown_planthopper_susceptible	Blast_susceptible	Blast_susceptible	Blast_susceptible	Blast_susceptible	Blast_susceptible	Blast_resistant	Blast_susceptible	Blast_susceptible	Blast_susceptible	Blast_susceptible	Blast_susceptible	Blast_susceptible	Blast_susceptible	Blast_susceptible	Blast_susceptible	Blast_susceptible	Blast_susceptible	RSV_sensitive	Blight_susceptible	Blight_susceptible	Blight_resistant	NA	Blight_susceptible	No_hybrid_weakness	Normal_seed_setting_rate	Not_fertility_restoration	Not_fertility_restoration	Not_wide_compatibility	Low_gelatinization_temperature	Not_fragrant_grain	High_grain_chalkiness	Low_grain_protein_content	Not_discolored_grain_in_phenol_solution
V016	Cold_tolerant	Cold_sensitive	Drought_sensitive	Normal_root	Cold_tolerant	Cold_tolerant	Resistant_to_beta-triketone_herbicides	Cold_tolerant	Normal_root	Cold_tolerant	Cold_sensitive	Strong_root	Salt_sensitive	Salt_sensitive	Heat_sensitive	Brown_planthopper_susceptible	Blast_susceptible	Blast_susceptible	Blast_susceptible	Blast_susceptible	Blast_susceptible	NA	Blast_susceptible	Blast_resistant	Blast_resistant	Blast_susceptible	Blast_susceptible	Blast_susceptible	Blast_susceptible	Blast_susceptible	Blast_susceptible	Blast_susceptible	Blast_susceptible	RSV_sensitive	Blight_susceptible	Blight_susceptible	Blight_resistant	Blight_susceptible	Blight_susceptible	No_hybrid_weakness	Normal_seed_setting_rate	Not_fertility_restoration	Not_fertility_restoration	Not_wide_compatibility	Low_gelatinization_temperature	Not_fragrant_grain	High_grain_chalkiness	Low_grain_protein_content	Not_discolored_grain_in_phenol_solution
V017	Cold_tolerant	Cold_sensitive	Drought_sensitive	Normal_root	Cold_tolerant	Cold_tolerant	Resistant_to_beta-triketone_herbicides	Cold_tolerant	Normal_root	Cold_tolerant	Cold_sensitive	Strong_root	Salt_sensitive	Salt_sensitive	Heat_sensitive	Brown_planthopper_susceptible	Blast_susceptible	Blast_susceptible	Blast_susceptible	Blast_susceptible	Blast_susceptible	Blast_resistant	Blast_susceptible	Blast_resistant	Blast_resistant	Blast_susceptible	Blast_susceptible	Blast_susceptible	HET	Blast_susceptible	Blast_susceptible	Blast_susceptible	Blast_susceptible	RSV_sensitive	Blight_susceptible	Blight_susceptible	Blight_resistant	Blight_susceptible	Blight_susceptible	No_hybrid_weakness	Normal_seed_setting_rate	Not_fertility_restoration	Not_fertility_restoration	Not_wide_compatibility	Low_gelatinization_temperature	Not_fragrant_grain	High_grain_chalkiness	Low_grain_protein_content	Not_discolored_grain_in_phenol_solution
V018	Cold_tolerant	Cold_tolerant	Drought_sensitive	Normal_root	Cold_tolerant	Cold_tolerant	Resistant_to_beta-triketone_herbicides	Cold_tolerant	Normal_root	Cold_tolerant	Cold_sensitive	Normal_root	Salt_sensitive	Salt_sensitive	Heat_sensitive	Brown_planthopper_susceptible	Blast_susceptible	Blast_susceptible	Blast_susceptible	Blast_susceptible	Blast_susceptible	Blast_susceptible	Blast_susceptible	Blast_susceptible	Blast_susceptible	Blast_susceptible	Blast_susceptible	Blast_susceptible	Blast_susceptible	Blast_susceptible	Blast_susceptible	Blast_susceptible	Blast_susceptible	RSV_sensitive	Blight_susceptible	Blight_susceptible	Blight_resistant	NA	Blight_susceptible	No_hybrid_weakness	Normal_seed_setting_rate	Not_fertility_restoration	Not_fertility_restoration	Not_wide_compatibility	Low_gelatinization_temperature	Not_fragrant_grain	High_grain_chalkiness	Low_grain_protein_content	Not_discolored_grain_in_phenol_solution
V019	Cold_tolerant	Cold_tolerant	Drought_sensitive	Normal_root	Cold_tolerant	Cold_tolerant	Resistant_to_beta-triketone_herbicides	Cold_tolerant	Normal_root	Cold_tolerant	Cold_sensitive	Strong_root	Salt_sensitive	Salt_sensitive	Heat_sensitive	Brown_planthopper_susceptible	Blast_susceptible	Blast_susceptible	Blast_susceptible	Blast_susceptible	Blast_susceptible	Blast_susceptible	Blast_susceptible	Blast_susceptible	Blast_susceptible	Blast_susceptible	Blast_susceptible	Blast_susceptible	Blast_susceptible	Blast_susceptible	Blast_susceptible	Blast_susceptible	Blast_susceptible	RSV_sensitive	Blight_susceptible	Blight_susceptible	Blight_resistant	NA	Blight_susceptible	No_hybrid_weakness	Normal_seed_setting_rate	Not_fertility_restoration	Not_fertility_restoration	Not_wide_compatibility	Low_gelatinization_temperature	Not_fragrant_grain	High_grain_chalkiness	Low_grain_protein_content	Not_discolored_grain_in_phenol_solution
V020	Cold_tolerant	Cold_tolerant	Drought_sensitive	Normal_root	Cold_tolerant	Cold_tolerant	Resistant_to_beta-triketone_herbicides	Cold_tolerant	Normal_root	Cold_tolerant	Cold_sensitive	Strong_root	Salt_sensitive	Salt_sensitive	Heat_sensitive	Brown_planthopper_susceptible	Blast_susceptible	Blast_susceptible	Blast_susceptible	Blast_susceptible	Blast_susceptible	Blast_susceptible	Blast_susceptible	Blast_susceptible	Blast_susceptible	Blast_susceptible	Blast_susceptible	Blast_susceptible	HET	Blast_susceptible	Blast_susceptible	Blast_susceptible	Blast_susceptible	RSV_sensitive	Blight_susceptible	Blight_susceptible	Blight_resistant	NA	Blight_susceptible	No_hybrid_weakness	Normal_seed_setting_rate	Not_fertility_restoration	Not_fertility_restoration	Not_wide_compatibility	Low_gelatinization_temperature	Not_fragrant_grain	High_grain_chalkiness	Low_grain_protein_content	Not_discolored_grain_in_phenol_solution
V021	Cold_tolerant	Cold_sensitive	Drought_sensitive	Normal_root	Cold_tolerant	Cold_tolerant	Resistant_to_beta-triketone_herbicides	Cold_tolerant	Normal_root	Cold_tolerant	Cold_sensitive	Strong_root	Salt_sensitive	Salt_sensitive	Heat_sensitive	Brown_planthopper_susceptible	Blast_susceptible	Blast_susceptible	Blast_susceptible	Blast_susceptible	Blast_susceptible	Blast_susceptible	Blast_susceptible	Blast_resistant	HET	Blast_susceptible	Blast_susceptible	Blast_susceptible	Blast_susceptible	Blast_susceptible	Blast_susceptible	Blast_susceptible	Blast_susceptible	RSV_sensitive	Blight_susceptible	Blight_susceptible	Blight_resistant	NA	Blight_susceptible	No_hybrid_weakness	Normal_seed_setting_rate	Not_fertility_restoration	Not_fertility_restoration	Not_wide_compatibility	Low_gelatinization_temperature	Not_fragrant_grain	High_grain_chalkiness	Low_grain_protein_content	Not_discolored_grain_in_phenol_solution
V022	Cold_tolerant	Cold_sensitive	Drought_sensitive	Normal_root	Cold_tolerant	Cold_tolerant	Resistant_to_beta-triketone_herbicides	Cold_tolerant	Normal_root	Cold_tolerant	NA	Normal_root	Salt_sensitive	Salt_sensitive	Heat_sensitive	Brown_planthopper_susceptible	Blast_susceptible	Blast_susceptible	Blast_susceptible	Blast_susceptible	Blast_susceptible	Blast_resistant	Blast_susceptible	Blast_susceptible	Blast_susceptible	Blast_susceptible	Blast_susceptible	Blast_susceptible	Blast_susceptible	Blast_susceptible	Blast_susceptible	Blast_susceptible	Blast_susceptible	RSV_sensitive	Blight_susceptible	Blight_susceptible	Blight_resistant	NA	Blight_susceptible	No_hybrid_weakness	Normal_seed_setting_rate	Not_fertility_restoration	Not_fertility_restoration	Not_wide_compatibility	Low_gelatinization_temperature	Not_fragrant_grain	High_grain_chalkiness	Low_grain_protein_content	Not_discolored_grain_in_phenol_solution
V023	Cold_tolerant	Cold_sensitive	Drought_sensitive	Normal_root	Cold_tolerant	Cold_tolerant	Resistant_to_beta-triketone_herbicides	Cold_tolerant	Normal_root	Cold_tolerant	Cold_sensitive	Strong_root	Salt_sensitive	Salt_sensitive	Heat_sensitive	Brown_planthopper_susceptible	Blast_susceptible	Blast_susceptible	Blast_susceptible	Blast_susceptible	Blast_susceptible	Blast_susceptible	Blast_susceptible	Blast_resistant	Blast_resistant	Blast_susceptible	Blast_susceptible	Blast_susceptible	Blast_susceptible	Blast_susceptible	Blast_susceptible	Blast_susceptible	Blast_susceptible	RSV_sensitive	Blight_susceptible	Blight_susceptible	Blight_resistant	NA	Blight_susceptible	No_hybrid_weakness	Normal_seed_setting_rate	Not_fertility_restoration	Not_fertility_restoration	Not_wide_compatibility	Low_gelatinization_temperature	Not_fragrant_grain	High_grain_chalkiness	Low_grain_protein_content	Not_discolored_grain_in_phenol_solution
V024	Cold_tolerant	Cold_sensitive	Drought_sensitive	Normal_root	Cold_tolerant	Cold_tolerant	Resistant_to_beta-triketone_herbicides	Cold_tolerant	Normal_root	Cold_tolerant	Cold_tolerant	Normal_root	Salt_sensitive	Salt_sensitive	Heat_sensitive	Brown_planthopper_susceptible	Blast_susceptible	Blast_resistant	Blast_susceptible	Blast_susceptible	Blast_susceptible	Blast_susceptible	HET	Blast_susceptible	Blast_susceptible	HET	Blast_susceptible	Blast_susceptible	Blast_susceptible	Blast_susceptible	Blast_resistant	Blast_susceptible	Blast_susceptible	RSV_sensitive	Blight_susceptible	Blight_susceptible	Blight_resistant	NA	Blight_susceptible	No_hybrid_weakness	Normal_seed_setting_rate	Not_fertility_restoration	Not_fertility_restoration	Not_wide_compatibility	Low_gelatinization_temperature	Fragrant_grain	High_grain_chalkiness	High_grain_protein_content	Not_discolored_grain_in_phenol_solution
V025	Cold_tolerant	Cold_sensitive	Drought_sensitive	Normal_root	Cold_tolerant	Cold_tolerant	Resistant_to_beta-triketone_herbicides	Cold_tolerant	Normal_root	Cold_tolerant	Cold_tolerant	Normal_root	Salt_sensitive	Salt_sensitive	Heat_sensitive	Brown_planthopper_susceptible	Blast_susceptible	Blast_susceptible	Blast_susceptible	Blast_susceptible	Blast_susceptible	Blast_resistant	Blast_susceptible	Blast_susceptible	Blast_susceptible	Blast_susceptible	Blast_susceptible	Blast_susceptible	Blast_susceptible	Blast_susceptible	Blast_susceptible	Blast_susceptible	Blast_susceptible	RSV_sensitive	Blight_susceptible	Blight_susceptible	Blight_resistant	NA	Blight_susceptible	No_hybrid_weakness	Normal_seed_setting_rate	Not_fertility_restoration	Not_fertility_restoration	Not_wide_compatibility	Low_gelatinization_temperature	Not_fragrant_grain	High_grain_chalkiness	Low_grain_protein_content	Not_discolored_grain_in_phenol_solution
V026	Cold_tolerant	Cold_tolerant	Drought_sensitive	Normal_root	Cold_tolerant	Cold_tolerant	Resistant_to_beta-triketone_herbicides	Cold_tolerant	Normal_root	Cold_tolerant	Cold_sensitive	Normal_root	Salt_sensitive	Salt_sensitive	Heat_sensitive	Brown_planthopper_susceptible	Blast_susceptible	Blast_resistant	Blast_susceptible	Blast_susceptible	Blast_susceptible	NA	Blast_susceptible	Blast_resistant	Blast_resistant	Blast_susceptible	Blast_susceptible	Blast_susceptible	Blast_susceptible	Blast_susceptible	Blast_susceptible	HET	Blast_susceptible	RSV_sensitive	Blight_susceptible	Blight_susceptible	Blight_resistant	Blight_susceptible	Blight_susceptible	No_hybrid_weakness	Normal_seed_setting_rate	Not_fertility_restoration	Not_fertility_restoration	Not_wide_compatibility	Low_gelatinization_temperature	NA	High_grain_chalkiness	Low_grain_protein_content	Not_discolored_grain_in_phenol_solution
V027	Cold_tolerant	Cold_tolerant	Drought_sensitive	Normal_root	Cold_tolerant	Cold_tolerant	Resistant_to_beta-triketone_herbicides	Cold_tolerant	Normal_root	Cold_tolerant	Cold_tolerant	Normal_root	Salt_sensitive	Salt_sensitive	Heat_sensitive	Brown_planthopper_susceptible	Blast_susceptible	Blast_susceptible	Blast_susceptible	Blast_susceptible	Blast_susceptible	Blast_susceptible	Blast_susceptible	Blast_susceptible	Blast_susceptible	Blast_susceptible	Blast_susceptible	Blast_susceptible	Blast_susceptible	Blast_susceptible	Blast_susceptible	Blast_susceptible	Blast_susceptible	RSV_sensitive	Blight_susceptible	Blight_susceptible	Blight_resistant	NA	Blight_susceptible	No_hybrid_weakness	Normal_seed_setting_rate	Not_fertility_restoration	Not_fertility_restoration	Not_wide_compatibility	Low_gelatinization_temperature	Not_fragrant_grain	High_grain_chalkiness	Low_grain_protein_content	Not_discolored_grain_in_phenol_solution
V028	Cold_tolerant	Cold_sensitive	Drought_sensitive	Normal_root	Cold_tolerant	Cold_tolerant	Resistant_to_beta-triketone_herbicides	Cold_tolerant	Normal_root	Cold_tolerant	NA	Strong_root	Salt_sensitive	Salt_sensitive	Heat_sensitive	Brown_planthopper_susceptible	Blast_susceptible	Blast_susceptible	Blast_susceptible	Blast_susceptible	Blast_susceptible	NA	Blast_susceptible	Blast_susceptible	Blast_susceptible	Blast_susceptible	Blast_susceptible	Blast_susceptible	Blast_susceptible	Blast_susceptible	Blast_susceptible	Blast_susceptible	Blast_susceptible	RSV_sensitive	Blight_susceptible	Blight_susceptible	NA	NA	Blight_susceptible	No_hybrid_weakness	Normal_seed_setting_rate	Not_fertility_restoration	Not_fertility_restoration	Not_wide_compatibility	Low_gelatinization_temperature	Not_fragrant_grain	High_grain_chalkiness	Low_grain_protein_content	Not_discolored_grain_in_phenol_solution
V029	Cold_tolerant	Cold_sensitive	Drought_sensitive	Normal_root	Cold_tolerant	Cold_tolerant	Resistant_to_beta-triketone_herbicides	Cold_tolerant	Normal_root	Cold_tolerant	NA	Strong_root	Salt_sensitive	Salt_sensitive	Heat_sensitive	Brown_planthopper_susceptible	Blast_susceptible	Blast_susceptible	Blast_susceptible	Blast_susceptible	Blast_susceptible	Blast_susceptible	Blast_susceptible	Blast_resistant	Blast_resistant	Blast_susceptible	Blast_susceptible	Blast_susceptible	Blast_susceptible	Blast_susceptible	Blast_susceptible	Blast_susceptible	Blast_susceptible	RSV_sensitive	Blight_susceptible	Blight_susceptible	Blight_resistant	NA	Blight_susceptible	No_hybrid_weakness	Normal_seed_setting_rate	Not_fertility_restoration	Not_fertility_restoration	Not_wide_compatibility	Low_gelatinization_temperature	Not_fragrant_grain	High_grain_chalkiness	Low_grain_protein_content	Not_discolored_grain_in_phenol_solution
V030	Cold_tolerant	Cold_sensitive	Drought_sensitive	Normal_root	Cold_tolerant	Cold_tolerant	Resistant_to_beta-triketone_herbicides	Cold_tolerant	Normal_root	Cold_tolerant	Cold_sensitive	Strong_root	Salt_sensitive	Salt_sensitive	Heat_sensitive	Brown_planthopper_susceptible	Blast_susceptible	Blast_susceptible	Blast_susceptible	Blast_susceptible	Blast_susceptible	Blast_resistant	Blast_susceptible	Blast_resistant	Blast_resistant	Blast_susceptible	Blast_susceptible	Blast_susceptible	Blast_susceptible	Blast_susceptible	Blast_susceptible	Blast_susceptible	Blast_susceptible	RSV_sensitive	Blight_susceptible	Blight_susceptible	Blight_resistant	NA	Blight_susceptible	No_hybrid_weakness	Normal_seed_setting_rate	Not_fertility_restoration	Not_fertility_restoration	Not_wide_compatibility	Low_gelatinization_temperature	Not_fragrant_grain	High_grain_chalkiness	Low_grain_protein_content	Not_discolored_grain_in_phenol_solution
V031	Cold_tolerant	Cold_tolerant	Drought_sensitive	Normal_root	Cold_tolerant	Cold_tolerant	Resistant_to_beta-triketone_herbicides	Cold_tolerant	Normal_root	Cold_tolerant	Cold_tolerant	Normal_root	Salt_sensitive	Salt_sensitive	Heat_sensitive	Brown_planthopper_susceptible	Blast_susceptible	Blast_susceptible	Blast_susceptible	Blast_susceptible	Blast_susceptible	Blast_susceptible	Blast_susceptible	Blast_susceptible	Blast_susceptible	Blast_susceptible	Blast_susceptible	Blast_susceptible	Blast_susceptible	Blast_susceptible	Blast_susceptible	Blast_susceptible	Blast_susceptible	RSV_sensitive	Blight_susceptible	Blight_susceptible	Blight_resistant	NA	Blight_susceptible	No_hybrid_weakness	Normal_seed_setting_rate	Not_fertility_restoration	Not_fertility_restoration	Not_wide_compatibility	Low_gelatinization_temperature	Not_fragrant_grain	High_grain_chalkiness	Low_grain_protein_content	Not_discolored_grain_in_phenol_solution
V032	Cold_tolerant	Cold_sensitive	Drought_sensitive	Normal_root	Cold_tolerant	Cold_tolerant	Resistant_to_beta-triketone_herbicides	Cold_tolerant	Normal_root	Cold_tolerant	NA	Normal_root	Salt_sensitive	Salt_sensitive	Heat_sensitive	Brown_planthopper_susceptible	Blast_susceptible	Blast_susceptible	Blast_susceptible	Blast_susceptible	Blast_susceptible	Blast_resistant	Blast_susceptible	Blast_resistant	Blast_resistant	Blast_susceptible	Blast_susceptible	Blast_susceptible	Blast_susceptible	Blast_susceptible	Blast_susceptible	Blast_susceptible	Blast_susceptible	RSV_sensitive	Blight_susceptible	Blight_susceptible	Blight_resistant	NA	Blight_susceptible	No_hybrid_weakness	Normal_seed_setting_rate	Not_fertility_restoration	Not_fertility_restoration	Not_wide_compatibility	Low_gelatinization_temperature	Not_fragrant_grain	High_grain_chalkiness	Low_grain_protein_content	Not_discolored_grain_in_phenol_solution
V033	Cold_tolerant	Cold_sensitive	Drought_sensitive	Normal_root	Cold_tolerant	Cold_tolerant	Resistant_to_beta-triketone_herbicides	Cold_tolerant	Normal_root	Cold_tolerant	Cold_tolerant	Strong_root	Salt_sensitive	Salt_sensitive	Heat_sensitive	Brown_planthopper_susceptible	Blast_susceptible	Blast_susceptible	Blast_susceptible	Blast_susceptible	Blast_susceptible	NA	Blast_susceptible	Blast_susceptible	Blast_susceptible	Blast_susceptible	Blast_susceptible	Blast_susceptible	Blast_susceptible	Blast_susceptible	Blast_susceptible	Blast_susceptible	Blast_susceptible	RSV_sensitive	Blight_susceptible	Blight_susceptible	Blight_resistant	NA	Blight_susceptible	No_hybrid_weakness	Normal_seed_setting_rate	Not_fertility_restoration	Not_fertility_restoration	Not_wide_compatibility	Low_gelatinization_temperature	Not_fragrant_grain	High_grain_chalkiness	Low_grain_protein_content	Not_discolored_grain_in_phenol_solution
V034	Cold_tolerant	Cold_sensitive	Drought_sensitive	Normal_root	Cold_tolerant	Cold_tolerant	Resistant_to_beta-triketone_herbicides	Cold_tolerant	Normal_root	Cold_tolerant	Cold_sensitive	Normal_root	Salt_sensitive	Salt_sensitive	Heat_sensitive	Brown_planthopper_susceptible	Blast_susceptible	Blast_susceptible	Blast_susceptible	Blast_susceptible	Blast_susceptible	Blast_susceptible	Blast_susceptible	Blast_resistant	Blast_resistant	Blast_susceptible	Blast_susceptible	Blast_susceptible	Blast_susceptible	Blast_susceptible	Blast_susceptible	Blast_susceptible	Blast_susceptible	RSV_sensitive	Blight_susceptible	Blight_susceptible	Blight_resistant	Blight_susceptible	Blight_susceptible	No_hybrid_weakness	Normal_seed_setting_rate	Not_fertility_restoration	Not_fertility_restoration	Not_wide_compatibility	Low_gelatinization_temperature	Not_fragrant_grain	High_grain_chalkiness	Low_grain_protein_content	Not_discolored_grain_in_phenol_solution
V035	Cold_tolerant	Cold_sensitive	Drought_sensitive	Normal_root	Cold_tolerant	Cold_tolerant	Resistant_to_beta-triketone_herbicides	Cold_tolerant	Normal_root	Cold_tolerant	Cold_tolerant	Strong_root	Salt_sensitive	Salt_sensitive	Heat_sensitive	Brown_planthopper_susceptible	Blast_susceptible	Blast_susceptible	Blast_susceptible	Blast_susceptible	Blast_susceptible	NA	Blast_susceptible	HET	Blast_susceptible	Blast_susceptible	Blast_susceptible	Blast_susceptible	Blast_susceptible	Blast_susceptible	Blast_susceptible	Blast_susceptible	Blast_susceptible	RSV_sensitive	Blight_susceptible	Blight_susceptible	Blight_resistant	NA	Blight_susceptible	No_hybrid_weakness	Normal_seed_setting_rate	Not_fertility_restoration	Not_fertility_restoration	Not_wide_compatibility	Low_gelatinization_temperature	Not_fragrant_grain	High_grain_chalkiness	High_grain_protein_content	Not_discolored_grain_in_phenol_solution
V036	Cold_tolerant	Cold_sensitive	Drought_sensitive	Normal_root	Cold_tolerant	Cold_tolerant	Resistant_to_beta-triketone_herbicides	Cold_tolerant	Normal_root	Cold_tolerant	Cold_sensitive	Normal_root	Salt_sensitive	Salt_sensitive	Heat_sensitive	Brown_planthopper_susceptible	Blast_susceptible	Blast_susceptible	Blast_susceptible	Blast_susceptible	Blast_susceptible	Blast_susceptible	Blast_susceptible	Blast_susceptible	Blast_susceptible	Blast_susceptible	Blast_susceptible	Blast_susceptible	Blast_susceptible	Blast_susceptible	Blast_resistant	Blast_susceptible	Blast_susceptible	RSV_sensitive	Blight_susceptible	Blight_susceptible	NA	NA	Blight_susceptible	No_hybrid_weakness	Normal_seed_setting_rate	Not_fertility_restoration	Not_fertility_restoration	Not_wide_compatibility	Low_gelatinization_temperature	Not_fragrant_grain	High_grain_chalkiness	Low_grain_protein_content	Not_discolored_grain_in_phenol_solution
V037	Cold_tolerant	Cold_sensitive	Drought_sensitive	Normal_root	Cold_tolerant	Cold_tolerant	Resistant_to_beta-triketone_herbicides	Cold_tolerant	Normal_root	Cold_tolerant	NA	Strong_root	Salt_sensitive	Salt_sensitive	Heat_sensitive	Brown_planthopper_susceptible	Blast_susceptible	Blast_susceptible	Blast_susceptible	Blast_susceptible	Blast_susceptible	Blast_susceptible	Blast_susceptible	Blast_resistant	Blast_resistant	Blast_susceptible	Blast_susceptible	Blast_susceptible	Blast_susceptible	Blast_susceptible	Blast_resistant	Blast_susceptible	Blast_susceptible	RSV_sensitive	Blight_susceptible	Blight_susceptible	Blight_resistant	NA	Blight_susceptible	No_hybrid_weakness	Normal_seed_setting_rate	Not_fertility_restoration	Not_fertility_restoration	Not_wide_compatibility	Low_gelatinization_temperature	Not_fragrant_grain	High_grain_chalkiness	Low_grain_protein_content	Not_discolored_grain_in_phenol_solution
V038	Cold_tolerant	Cold_tolerant	Drought_sensitive	Normal_root	Cold_tolerant	Cold_tolerant	Resistant_to_beta-triketone_herbicides	Cold_tolerant	Normal_root	Cold_tolerant	Cold_sensitive	Strong_root	Salt_sensitive	Salt_sensitive	Heat_sensitive	Brown_planthopper_susceptible	Blast_susceptible	Blast_susceptible	Blast_susceptible	Blast_susceptible	Blast_susceptible	Blast_susceptible	Blast_susceptible	Blast_susceptible	Blast_susceptible	Blast_susceptible	Blast_susceptible	Blast_susceptible	Blast_susceptible	Blast_susceptible	Blast_susceptible	Blast_susceptible	Blast_susceptible	RSV_sensitive	Blight_susceptible	Blight_susceptible	Blight_resistant	Blight_susceptible	Blight_susceptible	No_hybrid_weakness	Normal_seed_setting_rate	Not_fertility_restoration	Not_fertility_restoration	Not_wide_compatibility	Low_gelatinization_temperature	NA	High_grain_chalkiness	Low_grain_protein_content	Not_discolored_grain_in_phenol_solution
V039	Cold_tolerant	Cold_sensitive	Drought_sensitive	Normal_root	Cold_tolerant	Cold_tolerant	Resistant_to_beta-triketone_herbicides	Cold_tolerant	Normal_root	Cold_tolerant	Cold_tolerant	Normal_root	Salt_sensitive	Salt_sensitive	Heat_sensitive	Brown_planthopper_susceptible	Blast_susceptible	Blast_susceptible	Blast_susceptible	Blast_susceptible	Blast_susceptible	NA	Blast_susceptible	Blast_susceptible	Blast_susceptible	Blast_susceptible	Blast_susceptible	Blast_susceptible	Blast_susceptible	Blast_susceptible	Blast_susceptible	Blast_susceptible	Blast_susceptible	RSV_sensitive	Blight_susceptible	Blight_susceptible	Blight_resistant	NA	Blight_susceptible	No_hybrid_weakness	Normal_seed_setting_rate	Not_fertility_restoration	Not_fertility_restoration	Not_wide_compatibility	Low_gelatinization_temperature	Not_fragrant_grain	High_grain_chalkiness	Low_grain_protein_content	Not_discolored_grain_in_phenol_solution
V040	Cold_tolerant	Cold_tolerant	Drought_sensitive	Normal_root	Cold_tolerant	Cold_tolerant	Resistant_to_beta-triketone_herbicides	Cold_tolerant	Normal_root	Cold_tolerant	Cold_sensitive	Normal_root	Salt_sensitive	Salt_sensitive	Heat_sensitive	Brown_planthopper_susceptible	Blast_susceptible	Blast_resistant	Blast_susceptible	Blast_susceptible	Blast_susceptible	Blast_susceptible	Blast_susceptible	Blast_resistant	Blast_resistant	Blast_susceptible	Blast_susceptible	Blast_susceptible	Blast_susceptible	Blast_susceptible	Blast_susceptible	Blast_susceptible	Blast_susceptible	RSV_sensitive	Blight_susceptible	Blight_susceptible	Blight_resistant	NA	Blight_susceptible	No_hybrid_weakness	Normal_seed_setting_rate	Not_fertility_restoration	Not_fertility_restoration	Not_wide_compatibility	Low_gelatinization_temperature	Not_fragrant_grain	High_grain_chalkiness	Low_grain_protein_content	Not_discolored_grain_in_phenol_solution
V041	Cold_tolerant	Cold_sensitive	Drought_sensitive	Normal_root	Cold_tolerant	Cold_tolerant	Resistant_to_beta-triketone_herbicides	Cold_tolerant	Normal_root	Cold_tolerant	Cold_sensitive	Strong_root	Salt_sensitive	Salt_sensitive	Heat_sensitive	Brown_planthopper_susceptible	Blast_susceptible	Blast_susceptible	Blast_susceptible	Blast_susceptible	Blast_susceptible	Blast_resistant	Blast_susceptible	Blast_resistant	Blast_resistant	Blast_susceptible	Blast_susceptible	Blast_susceptible	Blast_susceptible	Blast_susceptible	Blast_susceptible	Blast_susceptible	Blast_susceptible	RSV_sensitive	Blight_susceptible	Blight_susceptible	Blight_resistant	Blight_susceptible	Blight_susceptible	No_hybrid_weakness	Normal_seed_setting_rate	Not_fertility_restoration	Not_fertility_restoration	Not_wide_compatibility	Low_gelatinization_temperature	Not_fragrant_grain	High_grain_chalkiness	Low_grain_protein_content	Not_discolored_grain_in_phenol_solution
V042	Cold_tolerant	Cold_sensitive	Drought_sensitive	Normal_root	Cold_tolerant	Cold_tolerant	Resistant_to_beta-triketone_herbicides	Cold_tolerant	Normal_root	Cold_tolerant	NA	Strong_root	Salt_sensitive	Salt_sensitive	Heat_sensitive	Brown_planthopper_susceptible	Blast_susceptible	Blast_susceptible	Blast_susceptible	Blast_susceptible	Blast_susceptible	Blast_susceptible	Blast_susceptible	Blast_susceptible	Blast_susceptible	Blast_susceptible	Blast_susceptible	Blast_susceptible	Blast_susceptible	Blast_susceptible	Blast_susceptible	Blast_susceptible	Blast_susceptible	RSV_sensitive	Blight_susceptible	Blight_susceptible	Blight_resistant	Blight_susceptible	Blight_susceptible	No_hybrid_weakness	Normal_seed_setting_rate	Not_fertility_restoration	Not_fertility_restoration	Not_wide_compatibility	Low_gelatinization_temperature	Not_fragrant_grain	High_grain_chalkiness	Low_grain_protein_content	Not_discolored_grain_in_phenol_solution
V043	Cold_tolerant	Cold_sensitive	Drought_sensitive	Normal_root	Cold_tolerant	Cold_tolerant	Resistant_to_beta-triketone_herbicides	Cold_tolerant	Normal_root	Cold_tolerant	Cold_sensitive	Normal_root	Salt_sensitive	Salt_sensitive	Heat_sensitive	Brown_planthopper_susceptible	Blast_susceptible	Blast_susceptible	Blast_susceptible	Blast_susceptible	Blast_susceptible	NA	Blast_susceptible	Blast_resistant	Blast_resistant	Blast_susceptible	Blast_susceptible	Blast_susceptible	Blast_susceptible	Blast_susceptible	Blast_susceptible	Blast_susceptible	Blast_susceptible	RSV_sensitive	Blight_susceptible	Blight_susceptible	Blight_resistant	NA	Blight_susceptible	No_hybrid_weakness	Normal_seed_setting_rate	Not_fertility_restoration	Not_fertility_restoration	Not_wide_compatibility	Low_gelatinization_temperature	Not_fragrant_grain	High_grain_chalkiness	Low_grain_protein_content	Not_discolored_grain_in_phenol_solution
V044	Cold_tolerant	Cold_sensitive	Drought_sensitive	Normal_root	Cold_tolerant	Cold_tolerant	Resistant_to_beta-triketone_herbicides	Cold_tolerant	Normal_root	Cold_tolerant	Cold_sensitive	Strong_root	Salt_sensitive	Salt_sensitive	HET	Brown_planthopper_susceptible	Blast_susceptible	Blast_susceptible	Blast_susceptible	Blast_susceptible	Blast_susceptible	NA	Blast_susceptible	HET	Blast_susceptible	Blast_susceptible	Blast_susceptible	Blast_susceptible	Blast_susceptible	Blast_susceptible	Blast_susceptible	Blast_susceptible	Blast_susceptible	RSV_sensitive	Blight_susceptible	Blight_susceptible	Blight_resistant	Blight_susceptible	Blight_susceptible	No_hybrid_weakness	Normal_seed_setting_rate	Not_fertility_restoration	Not_fertility_restoration	Not_wide_compatibility	Low_gelatinization_temperature	Not_fragrant_grain	High_grain_chalkiness	Low_grain_protein_content	Not_discolored_grain_in_phenol_solution
V045	Cold_sensitive	Cold_sensitive	Drought_sensitive	Normal_root	Cold_tolerant	Cold_tolerant	Resistant_to_beta-triketone_herbicides	Cold_tolerant	Normal_root	Cold_tolerant	Cold_sensitive	Normal_root	Salt_sensitive	Salt_sensitive	Heat_sensitive	Brown_planthopper_susceptible	Blast_resistant	Blast_susceptible	Blast_susceptible	Blast_susceptible	Blast_susceptible	Blast_susceptible	Blast_susceptible	Blast_resistant	Blast_resistant	Blast_resistant	Blast_susceptible	Blast_susceptible	Blast_susceptible	Blast_susceptible	Blast_susceptible	Blast_susceptible	Blast_susceptible	RSV_sensitive	Blight_susceptible	Blight_susceptible	Blight_resistant	NA	Blight_susceptible	No_hybrid_weakness	Normal_seed_setting_rate	Not_fertility_restoration	Not_fertility_restoration	Not_wide_compatibility	Low_gelatinization_temperature	Not_fragrant_grain	High_grain_chalkiness	Low_grain_protein_content	Not_discolored_grain_in_phenol_solution
V046	Cold_tolerant	Cold_sensitive	Drought_sensitive	Normal_root	Cold_tolerant	Cold_tolerant	Resistant_to_beta-triketone_herbicides	Cold_tolerant	Normal_root	Cold_tolerant	Cold_tolerant	Strong_root	Salt_sensitive	Salt_sensitive	Heat_sensitive	Brown_planthopper_susceptible	Blast_susceptible	Blast_susceptible	Blast_susceptible	Blast_susceptible	Blast_susceptible	Blast_susceptible	Blast_susceptible	Blast_resistant	Blast_resistant	Blast_susceptible	Blast_susceptible	Blast_susceptible	Blast_susceptible	Blast_susceptible	Blast_susceptible	Blast_susceptible	Blast_susceptible	RSV_sensitive	Blight_susceptible	Blight_susceptible	Blight_resistant	NA	Blight_susceptible	No_hybrid_weakness	Normal_seed_setting_rate	Not_fertility_restoration	Not_fertility_restoration	Not_wide_compatibility	Low_gelatinization_temperature	Not_fragrant_grain	High_grain_chalkiness	Low_grain_protein_content	Not_discolored_grain_in_phenol_solution
V047	Cold_tolerant	Cold_sensitive	Drought_sensitive	Normal_root	Cold_tolerant	Cold_tolerant	Resistant_to_beta-triketone_herbicides	Cold_tolerant	Normal_root	Cold_tolerant	NA	Normal_root	Salt_sensitive	Salt_sensitive	Heat_sensitive	Brown_planthopper_susceptible	Blast_susceptible	Blast_susceptible	Blast_susceptible	Blast_susceptible	Blast_susceptible	Blast_resistant	Blast_susceptible	Blast_resistant	Blast_resistant	Blast_resistant	Blast_susceptible	Blast_susceptible	Blast_susceptible	Blast_susceptible	Blast_susceptible	Blast_susceptible	Blast_susceptible	RSV_sensitive	Blight_susceptible	Blight_susceptible	Blight_resistant	NA	Blight_susceptible	No_hybrid_weakness	Normal_seed_setting_rate	Not_fertility_restoration	Not_fertility_restoration	Not_wide_compatibility	Low_gelatinization_temperature	Not_fragrant_grain	High_grain_chalkiness	Low_grain_protein_content	Not_discolored_grain_in_phenol_solution
V048	Cold_tolerant	Cold_sensitive	Drought_sensitive	Normal_root	Cold_tolerant	Cold_tolerant	Resistant_to_beta-triketone_herbicides	Cold_tolerant	Normal_root	Cold_tolerant	Cold_sensitive	Normal_root	Salt_sensitive	Salt_sensitive	Heat_sensitive	Brown_planthopper_susceptible	Blast_susceptible	HET	Blast_susceptible	Blast_susceptible	Blast_susceptible	NA	HET	Blast_susceptible	Blast_susceptible	Blast_susceptible	Blast_susceptible	Blast_susceptible	Blast_susceptible	Blast_susceptible	Blast_resistant	Blast_susceptible	Blast_resistant	RSV_sensitive	Blight_susceptible	Blight_susceptible	Blight_resistant	Blight_susceptible	Blight_susceptible	No_hybrid_weakness	Normal_seed_setting_rate	Not_fertility_restoration	Not_fertility_restoration	Not_wide_compatibility	Low_gelatinization_temperature	Not_fragrant_grain	High_grain_chalkiness	Low_grain_protein_content	Not_discolored_grain_in_phenol_solution
V049	Cold_tolerant	Cold_sensitive	Drought_sensitive	Normal_root	Cold_tolerant	Cold_tolerant	Resistant_to_beta-triketone_herbicides	Cold_tolerant	Normal_root	Cold_tolerant	Cold_sensitive	Normal_root	Salt_sensitive	Salt_sensitive	Heat_sensitive	Brown_planthopper_susceptible	Blast_susceptible	Blast_resistant	Blast_susceptible	Blast_susceptible	Blast_susceptible	Blast_susceptible	HET	Blast_resistant	Blast_resistant	Blast_susceptible	Blast_susceptible	Blast_susceptible	Blast_susceptible	Blast_susceptible	Blast_susceptible	Blast_susceptible	Blast_susceptible	RSV_sensitive	Blight_susceptible	Blight_susceptible	Blight_resistant	NA	Blight_susceptible	No_hybrid_weakness	Normal_seed_setting_rate	Not_fertility_restoration	Not_fertility_restoration	Not_wide_compatibility	Low_gelatinization_temperature	Not_fragrant_grain	High_grain_chalkiness	Low_grain_protein_content	Not_discolored_grain_in_phenol_solution
V050	Cold_tolerant	Cold_tolerant	Drought_sensitive	Normal_root	Cold_tolerant	Cold_tolerant	Resistant_to_beta-triketone_herbicides	Cold_tolerant	Normal_root	Cold_tolerant	Cold_sensitive	Strong_root	Salt_sensitive	Salt_sensitive	Heat_sensitive	Brown_planthopper_susceptible	Blast_susceptible	Blast_susceptible	Blast_susceptible	Blast_susceptible	Blast_susceptible	Blast_susceptible	Blast_susceptible	Blast_susceptible	Blast_susceptible	Blast_susceptible	Blast_susceptible	Blast_susceptible	Blast_susceptible	Blast_susceptible	Blast_susceptible	Blast_susceptible	Blast_susceptible	RSV_sensitive	Blight_susceptible	Blight_susceptible	Blight_resistant	NA	Blight_susceptible	No_hybrid_weakness	Normal_seed_setting_rate	Not_fertility_restoration	Not_fertility_restoration	Not_wide_compatibility	Low_gelatinization_temperature	Not_fragrant_grain	High_grain_chalkiness	Low_grain_protein_content	Not_discolored_grain_in_phenol_solution
V051	Cold_tolerant	Cold_sensitive	Drought_sensitive	Normal_root	Cold_tolerant	Cold_tolerant	Resistant_to_beta-triketone_herbicides	Cold_tolerant	Normal_root	Cold_tolerant	Cold_sensitive	Normal_root	Salt_sensitive	Salt_sensitive	Heat_sensitive	Brown_planthopper_susceptible	Blast_susceptible	Blast_susceptible	Blast_susceptible	Blast_susceptible	Blast_susceptible	Blast_susceptible	Blast_susceptible	Blast_susceptible	Blast_susceptible	Blast_susceptible	Blast_susceptible	Blast_susceptible	Blast_susceptible	Blast_susceptible	Blast_susceptible	Blast_susceptible	Blast_susceptible	RSV_sensitive	Blight_susceptible	Blight_susceptible	Blight_resistant	NA	Blight_susceptible	No_hybrid_weakness	Normal_seed_setting_rate	Not_fertility_restoration	Not_fertility_restoration	Not_wide_compatibility	Low_gelatinization_temperature	Not_fragrant_grain	High_grain_chalkiness	Low_grain_protein_content	Not_discolored_grain_in_phenol_solution
V052	Cold_tolerant	Cold_tolerant	Drought_sensitive	Normal_root	Cold_tolerant	Cold_tolerant	Sensitive_to_beta-triketone_herbicides	Cold_tolerant	Normal_root	Cold_tolerant	Cold_sensitive	Normal_root	Salt_sensitive	Salt_sensitive	Heat_sensitive	Brown_planthopper_susceptible	Blast_susceptible	Blast_susceptible	Blast_susceptible	Blast_susceptible	Blast_susceptible	NA	Blast_susceptible	Blast_susceptible	Blast_susceptible	Blast_susceptible	Blast_susceptible	Blast_susceptible	Blast_susceptible	Blast_susceptible	Blast_resistant	Blast_susceptible	Blast_resistant	RSV_sensitive	Blight_susceptible	Blight_susceptible	Blight_resistant	Blight_susceptible	Blight_susceptible	No_hybrid_weakness	Normal_seed_setting_rate	Not_fertility_restoration	Not_fertility_restoration	Not_wide_compatibility	Low_gelatinization_temperature	Not_fragrant_grain	High_grain_chalkiness	Low_grain_protein_content	Not_discolored_grain_in_phenol_solution
V053	Cold_tolerant	Cold_tolerant	Drought_sensitive	Normal_root	Cold_tolerant	Cold_tolerant	Resistant_to_beta-triketone_herbicides	Cold_tolerant	Normal_root	Cold_tolerant	Cold_sensitive	Strong_root	Salt_sensitive	Salt_sensitive	Heat_sensitive	Brown_planthopper_susceptible	Blast_susceptible	Blast_susceptible	Blast_susceptible	Blast_susceptible	Blast_susceptible	NA	Blast_susceptible	Blast_resistant	Blast_resistant	Blast_susceptible	Blast_susceptible	Blast_susceptible	Blast_susceptible	Blast_susceptible	Blast_susceptible	Blast_susceptible	Blast_susceptible	RSV_sensitive	Blight_susceptible	Blight_susceptible	Blight_resistant	NA	Blight_susceptible	No_hybrid_weakness	Normal_seed_setting_rate	Not_fertility_restoration	Not_fertility_restoration	Not_wide_compatibility	Low_gelatinization_temperature	Not_fragrant_grain	High_grain_chalkiness	Low_grain_protein_content	Not_discolored_grain_in_phenol_solution
V054	Cold_tolerant	Cold_tolerant	Drought_sensitive	Normal_root	Cold_tolerant	Cold_tolerant	Resistant_to_beta-triketone_herbicides	Cold_tolerant	Normal_root	Cold_tolerant	Cold_tolerant	Strong_root	Salt_sensitive	Salt_sensitive	Heat_sensitive	Brown_planthopper_susceptible	Blast_susceptible	Blast_susceptible	Blast_susceptible	Blast_susceptible	Blast_susceptible	Blast_susceptible	Blast_susceptible	Blast_resistant	Blast_resistant	Blast_susceptible	Blast_susceptible	Blast_susceptible	Blast_susceptible	Blast_susceptible	Blast_susceptible	Blast_susceptible	Blast_susceptible	RSV_sensitive	Blight_susceptible	Blight_susceptible	Blight_resistant	Blight_susceptible	Blight_susceptible	No_hybrid_weakness	Normal_seed_setting_rate	Not_fertility_restoration	Not_fertility_restoration	Not_wide_compatibility	High_gelatinization_temperature	Not_fragrant_grain	High_grain_chalkiness	Low_grain_protein_content	Not_discolored_grain_in_phenol_solution
V055	Cold_tolerant	Cold_sensitive	Drought_sensitive	Normal_root	Cold_tolerant	Cold_tolerant	Resistant_to_beta-triketone_herbicides	Cold_tolerant	Normal_root	Cold_tolerant	NA	Normal_root	Salt_sensitive	Salt_sensitive	Heat_sensitive	Brown_planthopper_susceptible	Blast_susceptible	Blast_susceptible	Blast_susceptible	Blast_susceptible	Blast_susceptible	Blast_resistant	Blast_susceptible	Blast_susceptible	Blast_susceptible	Blast_susceptible	Blast_susceptible	Blast_susceptible	Blast_susceptible	Blast_susceptible	Blast_susceptible	Blast_susceptible	Blast_susceptible	RSV_sensitive	Blight_susceptible	Blight_susceptible	Blight_resistant	Blight_susceptible	Blight_susceptible	No_hybrid_weakness	Normal_seed_setting_rate	Not_fertility_restoration	Not_fertility_restoration	Not_wide_compatibility	Low_gelatinization_temperature	Not_fragrant_grain	High_grain_chalkiness	High_grain_protein_content	Not_discolored_grain_in_phenol_solution
V056	Cold_tolerant	Cold_sensitive	Drought_sensitive	Normal_root	Cold_tolerant	Cold_tolerant	Resistant_to_beta-triketone_herbicides	Cold_tolerant	Normal_root	Cold_tolerant	Cold_sensitive	Normal_root	Salt_sensitive	Salt_sensitive	Heat_sensitive	Brown_planthopper_susceptible	Blast_susceptible	Blast_susceptible	Blast_susceptible	Blast_susceptible	Blast_susceptible	Blast_susceptible	Blast_susceptible	Blast_resistant	Blast_resistant	Blast_susceptible	Blast_susceptible	Blast_susceptible	Blast_susceptible	Blast_susceptible	Blast_resistant	Blast_susceptible	Blast_resistant	RSV_sensitive	Blight_susceptible	Blight_susceptible	Blight_resistant	NA	Blight_susceptible	No_hybrid_weakness	Normal_seed_setting_rate	Not_fertility_restoration	Not_fertility_restoration	Not_wide_compatibility	Low_gelatinization_temperature	Not_fragrant_grain	High_grain_chalkiness	High_grain_protein_content	Not_discolored_grain_in_phenol_solution
V057	Cold_tolerant	Cold_tolerant	Drought_sensitive	Normal_root	Cold_tolerant	Cold_tolerant	Resistant_to_beta-triketone_herbicides	Cold_tolerant	Normal_root	Cold_tolerant	Cold_sensitive	Normal_root	Salt_sensitive	Salt_sensitive	Heat_sensitive	Brown_planthopper_susceptible	Blast_susceptible	Blast_susceptible	Blast_susceptible	Blast_susceptible	Blast_susceptible	NA	Blast_susceptible	Blast_susceptible	Blast_susceptible	Blast_susceptible	Blast_susceptible	Blast_susceptible	Blast_susceptible	Blast_susceptible	Blast_susceptible	Blast_susceptible	Blast_susceptible	RSV_sensitive	Blight_susceptible	Blight_susceptible	Blight_resistant	NA	Blight_susceptible	No_hybrid_weakness	Normal_seed_setting_rate	Not_fertility_restoration	Not_fertility_restoration	Not_wide_compatibility	Low_gelatinization_temperature	Not_fragrant_grain	High_grain_chalkiness	Low_grain_protein_content	Not_discolored_grain_in_phenol_solution
V058	Cold_tolerant	Cold_sensitive	Drought_sensitive	Normal_root	Cold_tolerant	Cold_tolerant	Resistant_to_beta-triketone_herbicides	Cold_tolerant	Normal_root	Cold_tolerant	Cold_sensitive	Normal_root	Salt_sensitive	Salt_sensitive	Heat_sensitive	Brown_planthopper_susceptible	Blast_susceptible	Blast_susceptible	Blast_susceptible	Blast_susceptible	Blast_susceptible	NA	Blast_susceptible	Blast_resistant	Blast_resistant	Blast_resistant	Blast_susceptible	Blast_susceptible	Blast_susceptible	Blast_susceptible	Blast_resistant	Blast_susceptible	Blast_susceptible	RSV_sensitive	Blight_susceptible	Blight_susceptible	Blight_resistant	Blight_susceptible	Blight_susceptible	No_hybrid_weakness	Normal_seed_setting_rate	Not_fertility_restoration	Not_fertility_restoration	Not_wide_compatibility	Low_gelatinization_temperature	Not_fragrant_grain	High_grain_chalkiness	Low_grain_protein_content	Not_discolored_grain_in_phenol_solution
V059	Cold_tolerant	Cold_tolerant	Drought_sensitive	Normal_root	Cold_tolerant	Cold_tolerant	Resistant_to_beta-triketone_herbicides	Cold_tolerant	Normal_root	Cold_tolerant	NA	Normal_root	Salt_sensitive	Salt_sensitive	Heat_sensitive	Brown_planthopper_susceptible	Blast_susceptible	Blast_resistant	Blast_susceptible	Blast_susceptible	Blast_susceptible	Blast_susceptible	HET	Blast_resistant	Blast_resistant	Blast_susceptible	Blast_susceptible	Blast_susceptible	Blast_susceptible	Blast_susceptible	Blast_resistant	Blast_susceptible	Blast_resistant	RSV_sensitive	Blight_susceptible	Blight_susceptible	Blight_resistant	Blight_susceptible	Blight_susceptible	No_hybrid_weakness	Normal_seed_setting_rate	Not_fertility_restoration	Not_fertility_restoration	Not_wide_compatibility	Low_gelatinization_temperature	Not_fragrant_grain	High_grain_chalkiness	Low_grain_protein_content	Not_discolored_grain_in_phenol_solution
V060	Cold_tolerant	Cold_sensitive	Drought_sensitive	Normal_root	Cold_tolerant	Cold_tolerant	Resistant_to_beta-triketone_herbicides	Cold_tolerant	Normal_root	Cold_tolerant	Cold_sensitive	Normal_root	Salt_sensitive	Salt_sensitive	Heat_sensitive	Brown_planthopper_susceptible	Blast_susceptible	Blast_resistant	Blast_susceptible	Blast_susceptible	Blast_susceptible	Blast_susceptible	HET	Blast_resistant	Blast_resistant	Blast_susceptible	Blast_susceptible	Blast_susceptible	Blast_susceptible	Blast_susceptible	Blast_susceptible	Blast_susceptible	Blast_resistant	RSV_sensitive	Blight_susceptible	Blight_susceptible	Blight_resistant	NA	Blight_susceptible	No_hybrid_weakness	Normal_seed_setting_rate	Not_fertility_restoration	Not_fertility_restoration	Not_wide_compatibility	Low_gelatinization_temperature	Not_fragrant_grain	High_grain_chalkiness	High_grain_protein_content	Not_discolored_grain_in_phenol_solution
V061	Cold_tolerant	Cold_tolerant	Drought_sensitive	Normal_root	Cold_tolerant	Cold_tolerant	Resistant_to_beta-triketone_herbicides	Cold_tolerant	Normal_root	Cold_tolerant	Cold_sensitive	Strong_root	Salt_sensitive	Salt_sensitive	Heat_sensitive	Brown_planthopper_susceptible	Blast_susceptible	Blast_susceptible	Blast_susceptible	Blast_susceptible	Blast_susceptible	NA	Blast_susceptible	Blast_resistant	Blast_resistant	Blast_susceptible	Blast_susceptible	Blast_susceptible	Blast_susceptible	Blast_susceptible	Blast_susceptible	Blast_susceptible	Blast_susceptible	RSV_sensitive	Blight_susceptible	Blight_susceptible	Blight_resistant	Blight_susceptible	Blight_susceptible	No_hybrid_weakness	Normal_seed_setting_rate	Not_fertility_restoration	Not_fertility_restoration	Not_wide_compatibility	Low_gelatinization_temperature	Not_fragrant_grain	High_grain_chalkiness	Low_grain_protein_content	Not_discolored_grain_in_phenol_solution
V062	Cold_tolerant	Cold_tolerant	Drought_sensitive	Normal_root	Cold_tolerant	Cold_tolerant	Resistant_to_beta-triketone_herbicides	Cold_tolerant	Normal_root	Cold_tolerant	Cold_sensitive	Strong_root	Salt_sensitive	Salt_sensitive	Heat_sensitive	Brown_planthopper_susceptible	Blast_susceptible	Blast_susceptible	Blast_susceptible	Blast_susceptible	Blast_susceptible	NA	Blast_susceptible	Blast_resistant	Blast_resistant	Blast_susceptible	Blast_susceptible	Blast_susceptible	Blast_susceptible	Blast_susceptible	Blast_susceptible	Blast_susceptible	Blast_susceptible	RSV_sensitive	Blight_susceptible	Blight_susceptible	Blight_resistant	Blight_susceptible	Blight_susceptible	No_hybrid_weakness	Normal_seed_setting_rate	Not_fertility_restoration	Not_fertility_restoration	Not_wide_compatibility	Low_gelatinization_temperature	Not_fragrant_grain	High_grain_chalkiness	Low_grain_protein_content	Not_discolored_grain_in_phenol_solution
V063	Cold_tolerant	Cold_sensitive	Drought_sensitive	Normal_root	Cold_tolerant	Cold_tolerant	Resistant_to_beta-triketone_herbicides	Cold_tolerant	Normal_root	Cold_tolerant	Cold_tolerant	Normal_root	Salt_sensitive	Salt_sensitive	Heat_sensitive	Brown_planthopper_susceptible	Blast_susceptible	Blast_resistant	Blast_susceptible	Blast_susceptible	Blast_susceptible	Blast_resistant	HET	Blast_susceptible	Blast_susceptible	Blast_susceptible	Blast_susceptible	Blast_susceptible	Blast_susceptible	Blast_susceptible	Blast_susceptible	Blast_susceptible	Blast_susceptible	RSV_sensitive	Blight_susceptible	Blight_susceptible	Blight_resistant	Blight_susceptible	Blight_susceptible	No_hybrid_weakness	Normal_seed_setting_rate	Not_fertility_restoration	Not_fertility_restoration	Not_wide_compatibility	Low_gelatinization_temperature	Not_fragrant_grain	High_grain_chalkiness	Low_grain_protein_content	Not_discolored_grain_in_phenol_solution
V064	Cold_tolerant	Cold_sensitive	Drought_sensitive	Normal_root	Cold_tolerant	Cold_tolerant	Resistant_to_beta-triketone_herbicides	Cold_tolerant	Normal_root	Cold_tolerant	Cold_sensitive	Normal_root	Salt_sensitive	Salt_sensitive	Heat_sensitive	Brown_planthopper_susceptible	Blast_susceptible	Blast_susceptible	Blast_susceptible	Blast_susceptible	Blast_susceptible	Blast_resistant	Blast_susceptible	Blast_susceptible	Blast_susceptible	Blast_resistant	Blast_susceptible	Blast_susceptible	Blast_susceptible	Blast_susceptible	Blast_resistant	Blast_susceptible	Blast_resistant	RSV_sensitive	Blight_susceptible	Blight_susceptible	Blight_resistant	Blight_susceptible	Blight_susceptible	No_hybrid_weakness	Normal_seed_setting_rate	Not_fertility_restoration	Not_fertility_restoration	Not_wide_compatibility	Low_gelatinization_temperature	Not_fragrant_grain	High_grain_chalkiness	High_grain_protein_content	Not_discolored_grain_in_phenol_solution
V065	Cold_tolerant	Cold_sensitive	Drought_sensitive	Normal_root	Cold_tolerant	Cold_tolerant	Resistant_to_beta-triketone_herbicides	Cold_tolerant	Normal_root	Cold_tolerant	Cold_tolerant	Normal_root	Salt_sensitive	Salt_sensitive	Heat_sensitive	Brown_planthopper_susceptible	Blast_susceptible	Blast_susceptible	Blast_susceptible	Blast_susceptible	Blast_susceptible	Blast_susceptible	Blast_susceptible	Blast_susceptible	Blast_susceptible	Blast_susceptible	Blast_susceptible	Blast_susceptible	Blast_susceptible	Blast_susceptible	Blast_susceptible	Blast_susceptible	Blast_susceptible	RSV_sensitive	Blight_susceptible	Blight_susceptible	Blight_resistant	NA	Blight_susceptible	No_hybrid_weakness	Normal_seed_setting_rate	Not_fertility_restoration	Not_fertility_restoration	Not_wide_compatibility	Low_gelatinization_temperature	Not_fragrant_grain	High_grain_chalkiness	Low_grain_protein_content	Not_discolored_grain_in_phenol_solution
V066	Cold_tolerant	Cold_sensitive	Drought_sensitive	Normal_root	Cold_tolerant	Cold_tolerant	Resistant_to_beta-triketone_herbicides	Cold_tolerant	Normal_root	Cold_tolerant	Cold_tolerant	Normal_root	Salt_sensitive	Salt_sensitive	Heat_sensitive	Brown_planthopper_susceptible	Blast_susceptible	Blast_resistant	Blast_susceptible	Blast_susceptible	Blast_susceptible	Blast_resistant	Blast_resistant	Blast_resistant	Blast_resistant	Blast_resistant	Blast_susceptible	Blast_susceptible	Blast_susceptible	Blast_susceptible	Blast_susceptible	Blast_susceptible	Blast_susceptible	RSV_sensitive	Blight_susceptible	Blight_susceptible	Blight_resistant	Blight_susceptible	Blight_susceptible	No_hybrid_weakness	Normal_seed_setting_rate	Not_fertility_restoration	Not_fertility_restoration	Not_wide_compatibility	Low_gelatinization_temperature	Not_fragrant_grain	High_grain_chalkiness	Low_grain_protein_content	Not_discolored_grain_in_phenol_solution
V067	Cold_tolerant	Cold_sensitive	Drought_sensitive	Normal_root	Cold_tolerant	Cold_tolerant	Resistant_to_beta-triketone_herbicides	Cold_tolerant	Normal_root	Cold_tolerant	Cold_sensitive	Normal_root	Salt_sensitive	Salt_sensitive	Heat_sensitive	Brown_planthopper_susceptible	Blast_susceptible	Blast_susceptible	Blast_susceptible	Blast_susceptible	Blast_susceptible	Blast_susceptible	Blast_susceptible	Blast_resistant	Blast_resistant	Blast_resistant	Blast_susceptible	Blast_susceptible	Blast_susceptible	Blast_susceptible	Blast_susceptible	Blast_susceptible	Blast_susceptible	RSV_sensitive	Blight_susceptible	Blight_susceptible	Blight_resistant	NA	Blight_susceptible	No_hybrid_weakness	Normal_seed_setting_rate	Not_fertility_restoration	Not_fertility_restoration	Not_wide_compatibility	Low_gelatinization_temperature	Not_fragrant_grain	High_grain_chalkiness	Low_grain_protein_content	Not_discolored_grain_in_phenol_solution
V068	Cold_tolerant	Cold_tolerant	Drought_sensitive	Normal_root	Cold_tolerant	Cold_tolerant	Resistant_to_beta-triketone_herbicides	Cold_tolerant	Normal_root	Cold_tolerant	Cold_sensitive	Normal_root	Salt_sensitive	Salt_sensitive	Heat_sensitive	Brown_planthopper_susceptible	Blast_susceptible	Blast_resistant	Blast_susceptible	Blast_susceptible	Blast_susceptible	NA	HET	Blast_susceptible	Blast_susceptible	Blast_susceptible	Blast_susceptible	Blast_susceptible	Blast_susceptible	Blast_susceptible	Blast_susceptible	Blast_susceptible	Blast_susceptible	RSV_sensitive	Blight_susceptible	Blight_susceptible	Blight_resistant	Blight_susceptible	Blight_susceptible	No_hybrid_weakness	Normal_seed_setting_rate	Not_fertility_restoration	Not_fertility_restoration	Not_wide_compatibility	Low_gelatinization_temperature	Not_fragrant_grain	High_grain_chalkiness	Low_grain_protein_content	Not_discolored_grain_in_phenol_solution
V069	Cold_tolerant	Cold_sensitive	Drought_sensitive	Normal_root	Cold_tolerant	Cold_tolerant	Resistant_to_beta-triketone_herbicides	Cold_tolerant	Normal_root	Cold_tolerant	Cold_sensitive	Normal_root	Salt_sensitive	Salt_sensitive	Heat_sensitive	Brown_planthopper_susceptible	Blast_susceptible	Blast_resistant	Blast_susceptible	Blast_susceptible	Blast_susceptible	Blast_resistant	HET	HET	HET	Blast_susceptible	Blast_susceptible	Blast_susceptible	Blast_susceptible	Blast_susceptible	Blast_susceptible	Blast_susceptible	Blast_susceptible	RSV_sensitive	Blight_susceptible	Blight_susceptible	Blight_resistant	Blight_susceptible	Blight_susceptible	No_hybrid_weakness	Normal_seed_setting_rate	Not_fertility_restoration	Not_fertility_restoration	Not_wide_compatibility	Low_gelatinization_temperature	Not_fragrant_grain	High_grain_chalkiness	High_grain_protein_content	Not_discolored_grain_in_phenol_solution
V070	Cold_tolerant	Cold_tolerant	Drought_sensitive	Normal_root	Cold_tolerant	Cold_tolerant	Resistant_to_beta-triketone_herbicides	Cold_tolerant	Normal_root	Cold_tolerant	Cold_sensitive	Normal_root	Salt_sensitive	Salt_sensitive	Heat_sensitive	Brown_planthopper_susceptible	Blast_susceptible	Blast_susceptible	Blast_susceptible	Blast_susceptible	Blast_susceptible	Blast_resistant	Blast_susceptible	Blast_resistant	Blast_resistant	Blast_susceptible	Blast_susceptible	Blast_susceptible	Blast_susceptible	Blast_susceptible	Blast_resistant	Blast_susceptible	Blast_susceptible	RSV_sensitive	Blight_susceptible	Blight_susceptible	Blight_resistant	NA	Blight_susceptible	No_hybrid_weakness	Normal_seed_setting_rate	Not_fertility_restoration	Not_fertility_restoration	Not_wide_compatibility	Low_gelatinization_temperature	Not_fragrant_grain	High_grain_chalkiness	Low_grain_protein_content	Not_discolored_grain_in_phenol_solution
V071	Cold_tolerant	Cold_tolerant	Drought_sensitive	Normal_root	Cold_tolerant	Cold_tolerant	Resistant_to_beta-triketone_herbicides	Cold_tolerant	Normal_root	Cold_tolerant	Cold_sensitive	Normal_root	Salt_sensitive	Salt_sensitive	Heat_sensitive	Brown_planthopper_susceptible	Blast_susceptible	Blast_susceptible	Blast_susceptible	Blast_susceptible	Blast_susceptible	NA	Blast_susceptible	Blast_susceptible	Blast_susceptible	Blast_susceptible	Blast_susceptible	Blast_susceptible	Blast_susceptible	Blast_susceptible	Blast_resistant	Blast_susceptible	Blast_susceptible	RSV_sensitive	Blight_susceptible	Blight_susceptible	Blight_resistant	Blight_susceptible	Blight_susceptible	No_hybrid_weakness	Normal_seed_setting_rate	Not_fertility_restoration	Not_fertility_restoration	Not_wide_compatibility	Low_gelatinization_temperature	Not_fragrant_grain	High_grain_chalkiness	Low_grain_protein_content	Not_discolored_grain_in_phenol_solution
V072	Cold_tolerant	Cold_sensitive	Drought_sensitive	Normal_root	Cold_tolerant	Cold_tolerant	Resistant_to_beta-triketone_herbicides	Cold_tolerant	Normal_root	Cold_tolerant	NA	Normal_root	Salt_sensitive	Salt_sensitive	Heat_sensitive	Brown_planthopper_susceptible	Blast_susceptible	Blast_susceptible	Blast_susceptible	Blast_susceptible	Blast_susceptible	Blast_resistant	Blast_susceptible	Blast_susceptible	Blast_susceptible	Blast_resistant	Blast_susceptible	Blast_susceptible	Blast_susceptible	Blast_susceptible	Blast_resistant	Blast_susceptible	Blast_resistant	RSV_sensitive	Blight_susceptible	Blight_susceptible	Blight_resistant	Blight_susceptible	Blight_susceptible	No_hybrid_weakness	Normal_seed_setting_rate	Not_fertility_restoration	Not_fertility_restoration	Not_wide_compatibility	Low_gelatinization_temperature	Not_fragrant_grain	High_grain_chalkiness	Low_grain_protein_content	Not_discolored_grain_in_phenol_solution
V073	Cold_tolerant	Cold_tolerant	Drought_sensitive	Normal_root	Cold_tolerant	Cold_tolerant	Resistant_to_beta-triketone_herbicides	Cold_tolerant	Normal_root	Cold_tolerant	NA	Normal_root	Salt_sensitive	Salt_sensitive	Heat_sensitive	Brown_planthopper_susceptible	Blast_susceptible	Blast_susceptible	Blast_susceptible	Blast_susceptible	Blast_susceptible	NA	Blast_susceptible	Blast_susceptible	Blast_susceptible	Blast_susceptible	Blast_susceptible	Blast_susceptible	Blast_susceptible	Blast_susceptible	Blast_susceptible	Blast_susceptible	Blast_susceptible	RSV_sensitive	Blight_susceptible	Blight_susceptible	Blight_resistant	NA	Blight_susceptible	No_hybrid_weakness	Normal_seed_setting_rate	Not_fertility_restoration	Not_fertility_restoration	Not_wide_compatibility	Low_gelatinization_temperature	Not_fragrant_grain	High_grain_chalkiness	High_grain_protein_content	Not_discolored_grain_in_phenol_solution
V074	Cold_tolerant	Cold_sensitive	Drought_sensitive	Normal_root	Cold_tolerant	Cold_tolerant	Resistant_to_beta-triketone_herbicides	Cold_tolerant	Normal_root	Cold_tolerant	Cold_sensitive	Normal_root	Salt_sensitive	Salt_sensitive	Heat_sensitive	Brown_planthopper_susceptible	Blast_susceptible	Blast_susceptible	Blast_susceptible	Blast_susceptible	Blast_susceptible	Blast_susceptible	Blast_susceptible	Blast_resistant	Blast_resistant	Blast_susceptible	Blast_susceptible	Blast_susceptible	Blast_susceptible	Blast_susceptible	Blast_susceptible	Blast_susceptible	Blast_susceptible	RSV_sensitive	Blight_susceptible	Blight_susceptible	Blight_resistant	NA	Blight_susceptible	No_hybrid_weakness	Normal_seed_setting_rate	Not_fertility_restoration	Not_fertility_restoration	Not_wide_compatibility	Low_gelatinization_temperature	Not_fragrant_grain	High_grain_chalkiness	Low_grain_protein_content	Not_discolored_grain_in_phenol_solution
V075	Cold_tolerant	Cold_sensitive	Drought_sensitive	Normal_root	Cold_tolerant	Cold_tolerant	Resistant_to_beta-triketone_herbicides	Cold_tolerant	Normal_root	Cold_tolerant	Cold_sensitive	Normal_root	Salt_sensitive	Salt_sensitive	Heat_sensitive	Brown_planthopper_susceptible	Blast_susceptible	Blast_susceptible	Blast_susceptible	Blast_susceptible	Blast_susceptible	Blast_susceptible	Blast_susceptible	Blast_resistant	Blast_resistant	Blast_resistant	Blast_susceptible	Blast_susceptible	Blast_susceptible	Blast_susceptible	Blast_susceptible	Blast_susceptible	Blast_susceptible	RSV_sensitive	Blight_susceptible	Blight_susceptible	Blight_resistant	NA	Blight_susceptible	No_hybrid_weakness	Normal_seed_setting_rate	Not_fertility_restoration	Not_fertility_restoration	Not_wide_compatibility	NA	Not_fragrant_grain	High_grain_chalkiness	Low_grain_protein_content	Not_discolored_grain_in_phenol_solution
V076	Cold_tolerant	Cold_tolerant	Drought_sensitive	Normal_root	Cold_tolerant	Cold_tolerant	Resistant_to_beta-triketone_herbicides	Cold_tolerant	Normal_root	Cold_tolerant	Cold_sensitive	Normal_root	Salt_sensitive	Salt_sensitive	Heat_sensitive	Brown_planthopper_susceptible	Blast_susceptible	Blast_resistant	Blast_susceptible	Blast_susceptible	Blast_susceptible	Blast_susceptible	Blast_susceptible	Blast_resistant	Blast_resistant	Blast_susceptible	Blast_susceptible	Blast_susceptible	Blast_susceptible	Blast_susceptible	Blast_susceptible	HET	Blast_susceptible	RSV_sensitive	Blight_susceptible	Blight_susceptible	Blight_resistant	NA	Blight_susceptible	No_hybrid_weakness	Normal_seed_setting_rate	Not_fertility_restoration	Not_fertility_restoration	Not_wide_compatibility	Low_gelatinization_temperature	Not_fragrant_grain	High_grain_chalkiness	Low_grain_protein_content	Not_discolored_grain_in_phenol_solution
V077	Cold_tolerant	Cold_tolerant	Drought_sensitive	Normal_root	Cold_tolerant	Cold_tolerant	Resistant_to_beta-triketone_herbicides	Cold_tolerant	Normal_root	Cold_tolerant	NA	Normal_root	Salt_sensitive	Salt_sensitive	Heat_sensitive	Brown_planthopper_susceptible	Blast_susceptible	Blast_resistant	Blast_susceptible	Blast_susceptible	Blast_susceptible	Blast_resistant	HET	Blast_resistant	Blast_resistant	Blast_resistant	Blast_susceptible	Blast_susceptible	Blast_susceptible	Blast_susceptible	Blast_susceptible	Blast_susceptible	Blast_susceptible	RSV_sensitive	Blight_susceptible	Blight_susceptible	Blight_resistant	Blight_susceptible	Blight_susceptible	Interspecific_hybrid_weakness	NA	Not_fertility_restoration	Not_fertility_restoration	Not_wide_compatibility	Low_gelatinization_temperature	Not_fragrant_grain	High_grain_chalkiness	Low_grain_protein_content	Not_discolored_grain_in_phenol_solution
V078	Cold_tolerant	Cold_tolerant	Drought_sensitive	Normal_root	Cold_tolerant	NA	Resistant_to_beta-triketone_herbicides	Cold_tolerant	Normal_root	Cold_tolerant	Cold_tolerant	Normal_root	HET	Salt_sensitive	Heat_sensitive	Brown_planthopper_susceptible	Blast_susceptible	Blast_resistant	Blast_susceptible	Blast_susceptible	Blast_susceptible	Blast_susceptible	HET	Blast_susceptible	Blast_susceptible	Blast_susceptible	Blast_susceptible	Blast_susceptible	Blast_susceptible	Blast_susceptible	Blast_resistant	Blast_susceptible	Blast_resistant	RSV_sensitive	Blight_susceptible	Blight_susceptible	Blight_resistant	Blight_susceptible	Blight_susceptible	No_hybrid_weakness	Normal_seed_setting_rate	Not_fertility_restoration	Not_fertility_restoration	Not_wide_compatibility	Low_gelatinization_temperature	Not_fragrant_grain	High_grain_chalkiness	Low_grain_protein_content	Not_discolored_grain_in_phenol_solution
V079	Cold_tolerant	Cold_sensitive	Drought_sensitive	Normal_root	Cold_tolerant	Cold_tolerant	Resistant_to_beta-triketone_herbicides	Cold_tolerant	Normal_root	Cold_tolerant	Cold_sensitive	Normal_root	Salt_sensitive	Salt_sensitive	Heat_sensitive	Brown_planthopper_susceptible	Blast_susceptible	Blast_susceptible	Blast_susceptible	Blast_susceptible	Blast_susceptible	Blast_susceptible	Blast_susceptible	Blast_resistant	Blast_resistant	Blast_susceptible	Blast_susceptible	Blast_susceptible	Blast_susceptible	Blast_susceptible	Blast_resistant	Blast_susceptible	Blast_resistant	RSV_sensitive	Blight_susceptible	Blight_susceptible	Blight_resistant	NA	Blight_susceptible	No_hybrid_weakness	Normal_seed_setting_rate	Not_fertility_restoration	Not_fertility_restoration	Not_wide_compatibility	Low_gelatinization_temperature	Not_fragrant_grain	High_grain_chalkiness	Low_grain_protein_content	Not_discolored_grain_in_phenol_solution
V080	Cold_tolerant	Cold_tolerant	Drought_sensitive	Normal_root	Cold_tolerant	Cold_tolerant	Resistant_to_beta-triketone_herbicides	Cold_tolerant	Normal_root	Cold_tolerant	Cold_sensitive	Strong_root	Salt_sensitive	Salt_sensitive	Heat_sensitive	Brown_planthopper_susceptible	Blast_susceptible	Blast_resistant	Blast_susceptible	Blast_susceptible	Blast_susceptible	Blast_susceptible	HET	Blast_susceptible	Blast_susceptible	Blast_susceptible	Blast_susceptible	Blast_susceptible	Blast_susceptible	Blast_susceptible	NA	Blast_susceptible	Blast_resistant	RSV_sensitive	Blight_susceptible	Blight_susceptible	Blight_resistant	NA	Blight_susceptible	No_hybrid_weakness	Normal_seed_setting_rate	Not_fertility_restoration	Not_fertility_restoration	Not_wide_compatibility	Low_gelatinization_temperature	Not_fragrant_grain	High_grain_chalkiness	Low_grain_protein_content	Not_discolored_grain_in_phenol_solution
V081	Cold_tolerant	Cold_tolerant	Drought_sensitive	Normal_root	Cold_tolerant	Cold_tolerant	Resistant_to_beta-triketone_herbicides	Cold_tolerant	Normal_root	Cold_tolerant	Cold_sensitive	Strong_root	Salt_sensitive	Salt_sensitive	Heat_sensitive	Brown_planthopper_susceptible	Blast_susceptible	Blast_resistant	Blast_susceptible	Blast_susceptible	Blast_susceptible	Blast_susceptible	HET	Blast_susceptible	Blast_susceptible	Blast_susceptible	Blast_susceptible	Blast_susceptible	Blast_susceptible	Blast_susceptible	Blast_resistant	Blast_susceptible	Blast_resistant	RSV_sensitive	Blight_susceptible	Blight_susceptible	Blight_resistant	NA	Blight_susceptible	No_hybrid_weakness	Normal_seed_setting_rate	Not_fertility_restoration	Not_fertility_restoration	Not_wide_compatibility	Low_gelatinization_temperature	Not_fragrant_grain	High_grain_chalkiness	Low_grain_protein_content	Not_discolored_grain_in_phenol_solution
V082	Cold_tolerant	Cold_tolerant	Drought_sensitive	Normal_root	Cold_sensitive	Cold_tolerant	Resistant_to_beta-triketone_herbicides	Cold_tolerant	Normal_root	Cold_tolerant	Cold_sensitive	Normal_root	Salt_sensitive	Salt_sensitive	Heat_sensitive	Brown_planthopper_susceptible	Blast_susceptible	Blast_resistant	Blast_susceptible	Blast_susceptible	Blast_susceptible	NA	Blast_susceptible	Blast_resistant	Blast_resistant	Blast_resistant	Blast_susceptible	Blast_susceptible	Blast_susceptible	Blast_susceptible	Blast_susceptible	HET	Blast_susceptible	RSV_resistant	Blight_susceptible	Blight_susceptible	Blight_resistant	NA	Blight_susceptible	No_hybrid_weakness	Normal_seed_setting_rate	Not_fertility_restoration	Not_fertility_restoration	Not_wide_compatibility	Low_gelatinization_temperature	Not_fragrant_grain	High_grain_chalkiness	Low_grain_protein_content	Not_discolored_grain_in_phenol_solution
V083	Cold_tolerant	Cold_sensitive	Drought_sensitive	Normal_root	Cold_tolerant	Cold_tolerant	Resistant_to_beta-triketone_herbicides	Cold_tolerant	Normal_root	Cold_tolerant	Cold_sensitive	Normal_root	Salt_sensitive	Salt_sensitive	Heat_sensitive	Brown_planthopper_susceptible	Blast_susceptible	Blast_susceptible	Blast_susceptible	Blast_susceptible	Blast_susceptible	Blast_susceptible	Blast_susceptible	Blast_resistant	Blast_resistant	Blast_susceptible	Blast_susceptible	Blast_susceptible	Blast_susceptible	Blast_susceptible	Blast_resistant	Blast_susceptible	Blast_resistant	RSV_sensitive	Blight_susceptible	Blight_susceptible	Blight_resistant	NA	Blight_susceptible	No_hybrid_weakness	Normal_seed_setting_rate	Not_fertility_restoration	Not_fertility_restoration	Not_wide_compatibility	Low_gelatinization_temperature	Not_fragrant_grain	High_grain_chalkiness	High_grain_protein_content	Not_discolored_grain_in_phenol_solution
V084	Cold_tolerant	Cold_tolerant	Drought_sensitive	Normal_root	Cold_tolerant	Cold_tolerant	Resistant_to_beta-triketone_herbicides	Cold_tolerant	Normal_root	Cold_tolerant	NA	Normal_root	Salt_sensitive	Salt_sensitive	Heat_sensitive	Brown_planthopper_susceptible	Blast_susceptible	Blast_resistant	Blast_susceptible	Blast_susceptible	Blast_susceptible	NA	Blast_susceptible	Blast_resistant	Blast_resistant	Blast_resistant	Blast_susceptible	Blast_susceptible	Blast_susceptible	Blast_susceptible	Blast_susceptible	Blast_susceptible	Blast_susceptible	RSV_sensitive	Blight_susceptible	Blight_susceptible	Blight_resistant	NA	Blight_susceptible	No_hybrid_weakness	Normal_seed_setting_rate	Not_fertility_restoration	Not_fertility_restoration	Not_wide_compatibility	Low_gelatinization_temperature	Not_fragrant_grain	High_grain_chalkiness	Low_grain_protein_content	Not_discolored_grain_in_phenol_solution
V085	Cold_tolerant	Cold_sensitive	Drought_sensitive	Normal_root	Cold_tolerant	Cold_tolerant	Resistant_to_beta-triketone_herbicides	Cold_tolerant	Normal_root	Cold_tolerant	Cold_sensitive	Normal_root	Salt_sensitive	Salt_sensitive	Heat_sensitive	Brown_planthopper_susceptible	Blast_susceptible	Blast_resistant	Blast_susceptible	Blast_susceptible	Blast_susceptible	Blast_susceptible	Blast_susceptible	Blast_resistant	Blast_resistant	Blast_susceptible	Blast_susceptible	Blast_susceptible	Blast_susceptible	Blast_susceptible	Blast_resistant	HET	Blast_resistant	RSV_sensitive	Blight_susceptible	Blight_susceptible	Blight_resistant	NA	Blight_susceptible	No_hybrid_weakness	Normal_seed_setting_rate	Not_fertility_restoration	Not_fertility_restoration	Not_wide_compatibility	Low_gelatinization_temperature	Not_fragrant_grain	High_grain_chalkiness	Low_grain_protein_content	Not_discolored_grain_in_phenol_solution
V086	Cold_tolerant	Cold_tolerant	Drought_sensitive	Normal_root	Cold_tolerant	Cold_tolerant	Resistant_to_beta-triketone_herbicides	Cold_tolerant	Normal_root	Cold_tolerant	Cold_sensitive	Normal_root	Salt_sensitive	Salt_sensitive	Heat_sensitive	Brown_planthopper_susceptible	Blast_susceptible	Blast_resistant	Blast_susceptible	Blast_susceptible	Blast_susceptible	NA	HET	Blast_susceptible	Blast_susceptible	Blast_susceptible	Blast_susceptible	Blast_susceptible	Blast_susceptible	Blast_susceptible	Blast_susceptible	Blast_susceptible	Blast_susceptible	RSV_sensitive	Blight_susceptible	Blight_susceptible	Blight_resistant	NA	Blight_susceptible	No_hybrid_weakness	Normal_seed_setting_rate	Not_fertility_restoration	Not_fertility_restoration	Not_wide_compatibility	Low_gelatinization_temperature	Not_fragrant_grain	High_grain_chalkiness	Low_grain_protein_content	Not_discolored_grain_in_phenol_solution
V087	Cold_tolerant	Cold_tolerant	Drought_sensitive	Normal_root	Cold_tolerant	Cold_tolerant	Resistant_to_beta-triketone_herbicides	Cold_tolerant	Normal_root	Cold_tolerant	Cold_sensitive	Normal_root	Salt_sensitive	Salt_sensitive	Heat_sensitive	Brown_planthopper_susceptible	Blast_susceptible	Blast_resistant	Blast_susceptible	Blast_susceptible	Blast_susceptible	NA	Blast_susceptible	Blast_resistant	Blast_resistant	Blast_susceptible	Blast_susceptible	Blast_susceptible	Blast_susceptible	Blast_susceptible	Blast_susceptible	HET	Blast_susceptible	RSV_sensitive	Blight_susceptible	Blight_susceptible	Blight_resistant	Blight_susceptible	Blight_susceptible	No_hybrid_weakness	Normal_seed_setting_rate	Not_fertility_restoration	Not_fertility_restoration	Not_wide_compatibility	Low_gelatinization_temperature	Not_fragrant_grain	High_grain_chalkiness	Low_grain_protein_content	Not_discolored_grain_in_phenol_solution
V088	Cold_tolerant	Cold_sensitive	Drought_sensitive	Normal_root	Cold_tolerant	Cold_tolerant	Resistant_to_beta-triketone_herbicides	Cold_tolerant	Normal_root	Cold_tolerant	Cold_sensitive	Normal_root	Salt_sensitive	Salt_sensitive	Heat_sensitive	Brown_planthopper_susceptible	Blast_susceptible	Blast_resistant	Blast_susceptible	Blast_susceptible	Blast_susceptible	Blast_resistant	HET	Blast_susceptible	Blast_susceptible	Blast_susceptible	Blast_susceptible	Blast_susceptible	Blast_susceptible	Blast_susceptible	Blast_susceptible	Blast_susceptible	Blast_susceptible	RSV_sensitive	Blight_susceptible	Blight_susceptible	Blight_resistant	NA	Blight_susceptible	No_hybrid_weakness	Normal_seed_setting_rate	Not_fertility_restoration	Not_fertility_restoration	Not_wide_compatibility	Low_gelatinization_temperature	Not_fragrant_grain	High_grain_chalkiness	Low_grain_protein_content	Not_discolored_grain_in_phenol_solution
V089	Cold_tolerant	Cold_sensitive	Drought_sensitive	Normal_root	Cold_tolerant	Cold_tolerant	Resistant_to_beta-triketone_herbicides	Cold_tolerant	Normal_root	Cold_tolerant	Cold_tolerant	Normal_root	Salt_sensitive	Salt_sensitive	Heat_sensitive	Brown_planthopper_susceptible	Blast_susceptible	Blast_susceptible	Blast_susceptible	Blast_susceptible	Blast_susceptible	Blast_susceptible	Blast_susceptible	Blast_resistant	Blast_resistant	Blast_resistant	Blast_susceptible	Blast_susceptible	Blast_susceptible	Blast_susceptible	Blast_susceptible	Blast_susceptible	Blast_susceptible	RSV_sensitive	Blight_susceptible	Blight_susceptible	Blight_resistant	NA	Blight_susceptible	No_hybrid_weakness	Normal_seed_setting_rate	Not_fertility_restoration	Not_fertility_restoration	Not_wide_compatibility	Low_gelatinization_temperature	Not_fragrant_grain	High_grain_chalkiness	Low_grain_protein_content	Not_discolored_grain_in_phenol_solution
V090	Cold_tolerant	Cold_sensitive	Drought_sensitive	Normal_root	Cold_tolerant	Cold_tolerant	Resistant_to_beta-triketone_herbicides	Cold_tolerant	Normal_root	Cold_tolerant	Cold_sensitive	Normal_root	Salt_sensitive	Salt_sensitive	Heat_sensitive	Brown_planthopper_susceptible	Blast_susceptible	Blast_resistant	Blast_susceptible	Blast_susceptible	Blast_susceptible	Blast_susceptible	HET	Blast_susceptible	Blast_susceptible	Blast_susceptible	Blast_susceptible	Blast_susceptible	Blast_susceptible	Blast_susceptible	Blast_susceptible	Blast_susceptible	Blast_susceptible	RSV_sensitive	Blight_susceptible	Blight_susceptible	Blight_resistant	NA	Blight_susceptible	No_hybrid_weakness	Normal_seed_setting_rate	Not_fertility_restoration	Not_fertility_restoration	Not_wide_compatibility	Low_gelatinization_temperature	Not_fragrant_grain	High_grain_chalkiness	Low_grain_protein_content	Not_discolored_grain_in_phenol_solution
V091	Cold_tolerant	Cold_sensitive	Drought_sensitive	Normal_root	Cold_tolerant	Cold_tolerant	Resistant_to_beta-triketone_herbicides	Cold_tolerant	Normal_root	Cold_tolerant	NA	Normal_root	Salt_sensitive	Salt_sensitive	Heat_sensitive	Brown_planthopper_susceptible	Blast_susceptible	Blast_susceptible	Blast_susceptible	Blast_susceptible	Blast_susceptible	NA	Blast_susceptible	Blast_susceptible	Blast_susceptible	Blast_susceptible	Blast_susceptible	Blast_susceptible	Blast_susceptible	Blast_susceptible	Blast_susceptible	Blast_susceptible	Blast_susceptible	RSV_sensitive	Blight_susceptible	Blight_susceptible	NA	Blight_susceptible	Blight_susceptible	No_hybrid_weakness	Normal_seed_setting_rate	Not_fertility_restoration	Not_fertility_restoration	Not_wide_compatibility	Low_gelatinization_temperature	Not_fragrant_grain	High_grain_chalkiness	Low_grain_protein_content	Not_discolored_grain_in_phenol_solution
V092	Cold_tolerant	Cold_sensitive	Drought_sensitive	Normal_root	Cold_tolerant	Cold_tolerant	Resistant_to_beta-triketone_herbicides	Cold_tolerant	Normal_root	Cold_tolerant	Cold_sensitive	Normal_root	Salt_sensitive	Salt_sensitive	Heat_sensitive	Brown_planthopper_susceptible	Blast_susceptible	Blast_susceptible	NA	Blast_susceptible	Blast_susceptible	Blast_susceptible	Blast_susceptible	Blast_resistant	Blast_resistant	Blast_susceptible	Blast_susceptible	Blast_susceptible	Blast_susceptible	Blast_susceptible	Blast_susceptible	Blast_susceptible	Blast_susceptible	RSV_sensitive	Blight_susceptible	Blight_susceptible	Blight_resistant	Blight_susceptible	Blight_susceptible	No_hybrid_weakness	Normal_seed_setting_rate	Not_fertility_restoration	Not_fertility_restoration	Not_wide_compatibility	Low_gelatinization_temperature	Not_fragrant_grain	High_grain_chalkiness	Low_grain_protein_content	Not_discolored_grain_in_phenol_solution
V093	Cold_tolerant	Cold_sensitive	Drought_sensitive	Normal_root	Cold_tolerant	Cold_tolerant	Resistant_to_beta-triketone_herbicides	Cold_tolerant	Normal_root	Cold_tolerant	Cold_sensitive	Normal_root	Salt_sensitive	Salt_sensitive	Heat_sensitive	Brown_planthopper_susceptible	Blast_susceptible	Blast_susceptible	Blast_susceptible	Blast_susceptible	Blast_susceptible	Blast_susceptible	Blast_susceptible	Blast_resistant	Blast_resistant	Blast_susceptible	Blast_susceptible	Blast_susceptible	Blast_susceptible	Blast_susceptible	Blast_susceptible	Blast_susceptible	Blast_susceptible	RSV_sensitive	Blight_susceptible	Blight_susceptible	Blight_resistant	Blight_susceptible	Blight_susceptible	No_hybrid_weakness	Normal_seed_setting_rate	Not_fertility_restoration	Not_fertility_restoration	Not_wide_compatibility	Low_gelatinization_temperature	Not_fragrant_grain	High_grain_chalkiness	Low_grain_protein_content	Not_discolored_grain_in_phenol_solution
V094	Cold_tolerant	Cold_sensitive	Drought_sensitive	Normal_root	Cold_tolerant	Cold_tolerant	Resistant_to_beta-triketone_herbicides	Cold_tolerant	Normal_root	Cold_tolerant	NA	Normal_root	Salt_sensitive	Salt_sensitive	Heat_sensitive	Brown_planthopper_susceptible	Blast_susceptible	Blast_susceptible	Blast_susceptible	Blast_susceptible	Blast_susceptible	Blast_resistant	Blast_susceptible	Blast_susceptible	Blast_susceptible	Blast_susceptible	Blast_susceptible	Blast_susceptible	Blast_susceptible	Blast_susceptible	Blast_susceptible	Blast_susceptible	Blast_susceptible	RSV_sensitive	Blight_susceptible	Blight_susceptible	Blight_resistant	Blight_susceptible	Blight_susceptible	No_hybrid_weakness	Normal_seed_setting_rate	Not_fertility_restoration	Not_fertility_restoration	Not_wide_compatibility	Low_gelatinization_temperature	Not_fragrant_grain	High_grain_chalkiness	Low_grain_protein_content	Not_discolored_grain_in_phenol_solution
V095	Cold_tolerant	Cold_sensitive	Drought_sensitive	Normal_root	Cold_tolerant	Cold_tolerant	Resistant_to_beta-triketone_herbicides	Cold_tolerant	Normal_root	Cold_tolerant	Cold_sensitive	Normal_root	Salt_sensitive	Salt_sensitive	Heat_sensitive	Brown_planthopper_susceptible	Blast_susceptible	Blast_susceptible	Blast_susceptible	Blast_susceptible	Blast_susceptible	NA	Blast_susceptible	Blast_resistant	Blast_resistant	Blast_susceptible	Blast_susceptible	Blast_susceptible	Blast_susceptible	Blast_susceptible	Blast_resistant	Blast_susceptible	Blast_resistant	RSV_sensitive	Blight_susceptible	Blight_susceptible	Blight_resistant	Blight_susceptible	Blight_susceptible	No_hybrid_weakness	Normal_seed_setting_rate	Not_fertility_restoration	Not_fertility_restoration	Not_wide_compatibility	Low_gelatinization_temperature	Not_fragrant_grain	High_grain_chalkiness	Low_grain_protein_content	Not_discolored_grain_in_phenol_solution
V096	Cold_tolerant	Cold_sensitive	Drought_sensitive	Normal_root	Cold_tolerant	Cold_tolerant	Resistant_to_beta-triketone_herbicides	Cold_tolerant	Normal_root	Cold_tolerant	Cold_sensitive	Normal_root	Salt_sensitive	Salt_sensitive	Heat_sensitive	Brown_planthopper_susceptible	Blast_susceptible	Blast_susceptible	Blast_susceptible	Blast_susceptible	Blast_susceptible	Blast_resistant	Blast_susceptible	Blast_resistant	Blast_resistant	Blast_susceptible	Blast_susceptible	Blast_susceptible	Blast_susceptible	Blast_susceptible	Blast_resistant	Blast_susceptible	Blast_susceptible	RSV_sensitive	Blight_susceptible	Blight_susceptible	Blight_resistant	Blight_susceptible	Blight_susceptible	No_hybrid_weakness	Normal_seed_setting_rate	Not_fertility_restoration	Not_fertility_restoration	Not_wide_compatibility	Low_gelatinization_temperature	Not_fragrant_grain	High_grain_chalkiness	Low_grain_protein_content	Not_discolored_grain_in_phenol_solution
V097	Cold_tolerant	Cold_sensitive	NA	Normal_root	Cold_tolerant	Cold_tolerant	Resistant_to_beta-triketone_herbicides	Cold_tolerant	Normal_root	Cold_tolerant	NA	Normal_root	Salt_sensitive	Salt_sensitive	Heat_sensitive	Brown_planthopper_susceptible	Blast_susceptible	Blast_susceptible	Blast_susceptible	Blast_susceptible	Blast_susceptible	NA	Blast_susceptible	Blast_resistant	Blast_resistant	Blast_susceptible	Blast_susceptible	Blast_susceptible	Blast_susceptible	Blast_susceptible	Blast_resistant	Blast_susceptible	Blast_resistant	RSV_sensitive	NA	Blight_susceptible	Blight_resistant	Blight_susceptible	Blight_susceptible	No_hybrid_weakness	Normal_seed_setting_rate	Not_fertility_restoration	Not_fertility_restoration	Not_wide_compatibility	Low_gelatinization_temperature	Fragrant_grain	High_grain_chalkiness	Low_grain_protein_content	Not_discolored_grain_in_phenol_solution
V098	Cold_tolerant	Cold_sensitive	Drought_sensitive	Normal_root	Cold_tolerant	Cold_tolerant	Resistant_to_beta-triketone_herbicides	Cold_tolerant	Normal_root	Cold_tolerant	Cold_sensitive	Normal_root	Salt_sensitive	Salt_sensitive	Heat_sensitive	Brown_planthopper_susceptible	Blast_susceptible	Blast_resistant	Blast_susceptible	Blast_susceptible	Blast_susceptible	Blast_susceptible	Blast_susceptible	Blast_resistant	Blast_resistant	Blast_susceptible	Blast_susceptible	Blast_susceptible	Blast_susceptible	Blast_susceptible	Blast_resistant	Blast_susceptible	Blast_resistant	RSV_sensitive	Blight_susceptible	Blight_susceptible	Blight_resistant	Blight_susceptible	Blight_susceptible	No_hybrid_weakness	Normal_seed_setting_rate	Not_fertility_restoration	Not_fertility_restoration	Not_wide_compatibility	Low_gelatinization_temperature	Not_fragrant_grain	High_grain_chalkiness	Low_grain_protein_content	Not_discolored_grain_in_phenol_solution
V099	Cold_tolerant	Cold_sensitive	Drought_sensitive	Normal_root	Cold_tolerant	Cold_tolerant	Resistant_to_beta-triketone_herbicides	Cold_tolerant	Normal_root	Cold_tolerant	Cold_sensitive	Normal_root	Salt_sensitive	Salt_sensitive	Heat_sensitive	Brown_planthopper_susceptible	Blast_susceptible	Blast_resistant	Blast_susceptible	Blast_susceptible	Blast_susceptible	Blast_resistant	HET	Blast_susceptible	Blast_susceptible	Blast_susceptible	Blast_susceptible	Blast_susceptible	Blast_susceptible	Blast_susceptible	Blast_susceptible	Blast_susceptible	Blast_susceptible	RSV_sensitive	Blight_susceptible	Blight_susceptible	Blight_resistant	NA	Blight_susceptible	No_hybrid_weakness	Normal_seed_setting_rate	Not_fertility_restoration	Not_fertility_restoration	Not_wide_compatibility	Low_gelatinization_temperature	Not_fragrant_grain	High_grain_chalkiness	Low_grain_protein_content	Not_discolored_grain_in_phenol_solution
V100	Cold_tolerant	Cold_sensitive	Drought_sensitive	Normal_root	Cold_tolerant	Cold_tolerant	Resistant_to_beta-triketone_herbicides	Cold_tolerant	Normal_root	Cold_tolerant	Cold_sensitive	Normal_root	Salt_sensitive	Salt_sensitive	Heat_sensitive	Brown_planthopper_susceptible	Blast_susceptible	Blast_susceptible	Blast_susceptible	Blast_susceptible	Blast_susceptible	NA	Blast_susceptible	Blast_resistant	Blast_resistant	Blast_susceptible	Blast_susceptible	Blast_susceptible	Blast_susceptible	Blast_susceptible	Blast_resistant	Blast_susceptible	Blast_resistant	RSV_sensitive	Blight_susceptible	Blight_susceptible	Blight_resistant	NA	Blight_susceptible	No_hybrid_weakness	Normal_seed_setting_rate	Not_fertility_restoration	Not_fertility_restoration	Not_wide_compatibility	Low_gelatinization_temperature	Not_fragrant_grain	High_grain_chalkiness	Low_grain_protein_content	Not_discolored_grain_in_phenol_solution
V101	Cold_tolerant	Cold_sensitive	Drought_sensitive	Normal_root	Cold_tolerant	Cold_tolerant	Resistant_to_beta-triketone_herbicides	Cold_tolerant	Normal_root	Cold_tolerant	Cold_sensitive	Strong_root	Salt_sensitive	Salt_sensitive	Heat_sensitive	Brown_planthopper_susceptible	Blast_susceptible	Blast_resistant	Blast_susceptible	Blast_susceptible	Blast_susceptible	Blast_susceptible	Blast_susceptible	Blast_susceptible	Blast_susceptible	Blast_susceptible	Blast_resistant	Blast_resistant	Blast_susceptible	Blast_susceptible	Blast_susceptible	HET	Blast_susceptible	RSV_sensitive	Blight_susceptible	Blight_susceptible	Blight_resistant	NA	Blight_susceptible	No_hybrid_weakness	Normal_seed_setting_rate	Not_fertility_restoration	Not_fertility_restoration	Not_wide_compatibility	Low_gelatinization_temperature	Not_fragrant_grain	High_grain_chalkiness	Low_grain_protein_content	Not_discolored_grain_in_phenol_solution
V102	Cold_tolerant	Cold_sensitive	Drought_sensitive	Normal_root	Cold_tolerant	Cold_tolerant	Resistant_to_beta-triketone_herbicides	Cold_tolerant	Normal_root	Cold_tolerant	Cold_sensitive	Normal_root	Salt_sensitive	Salt_sensitive	Heat_sensitive	Brown_planthopper_susceptible	Blast_susceptible	Blast_resistant	Blast_susceptible	Blast_susceptible	Blast_susceptible	NA	HET	Blast_resistant	Blast_resistant	Blast_susceptible	Blast_susceptible	Blast_susceptible	Blast_susceptible	Blast_susceptible	Blast_susceptible	Blast_susceptible	Blast_susceptible	RSV_sensitive	Blight_susceptible	Blight_susceptible	Blight_resistant	Blight_susceptible	Blight_susceptible	No_hybrid_weakness	Normal_seed_setting_rate	Not_fertility_restoration	Not_fertility_restoration	Not_wide_compatibility	Low_gelatinization_temperature	Not_fragrant_grain	High_grain_chalkiness	Low_grain_protein_content	Not_discolored_grain_in_phenol_solution
V103	Cold_tolerant	Cold_tolerant	Drought_sensitive	Normal_root	Cold_tolerant	Cold_tolerant	Resistant_to_beta-triketone_herbicides	Cold_tolerant	Normal_root	Cold_tolerant	NA	Normal_root	Salt_sensitive	Salt_sensitive	Heat_sensitive	Brown_planthopper_susceptible	Blast_susceptible	Blast_resistant	Blast_susceptible	Blast_susceptible	Blast_susceptible	Blast_susceptible	Blast_susceptible	Blast_resistant	Blast_resistant	Blast_resistant	Blast_susceptible	Blast_susceptible	Blast_susceptible	Blast_susceptible	Blast_susceptible	Blast_susceptible	Blast_susceptible	RSV_sensitive	Blight_susceptible	Blight_susceptible	Blight_resistant	NA	Blight_susceptible	No_hybrid_weakness	Normal_seed_setting_rate	Not_fertility_restoration	Not_fertility_restoration	Not_wide_compatibility	High_gelatinization_temperature	Not_fragrant_grain	High_grain_chalkiness	Low_grain_protein_content	Not_discolored_grain_in_phenol_solution
V104	Cold_tolerant	Cold_sensitive	Drought_sensitive	Normal_root	Cold_tolerant	Cold_tolerant	Resistant_to_beta-triketone_herbicides	Cold_tolerant	Normal_root	Cold_tolerant	NA	Normal_root	Salt_sensitive	Salt_sensitive	Heat_sensitive	Brown_planthopper_susceptible	Blast_susceptible	Blast_resistant	Blast_susceptible	Blast_susceptible	Blast_susceptible	Blast_susceptible	HET	Blast_resistant	Blast_resistant	Blast_susceptible	Blast_susceptible	Blast_susceptible	Blast_susceptible	Blast_susceptible	Blast_susceptible	Blast_susceptible	Blast_susceptible	RSV_sensitive	Blight_susceptible	Blight_susceptible	Blight_resistant	NA	Blight_susceptible	No_hybrid_weakness	Normal_seed_setting_rate	Not_fertility_restoration	Not_fertility_restoration	Not_wide_compatibility	Low_gelatinization_temperature	Not_fragrant_grain	High_grain_chalkiness	High_grain_protein_content	Not_discolored_grain_in_phenol_solution
V105	Cold_tolerant	Cold_sensitive	Drought_sensitive	Normal_root	Cold_tolerant	Cold_tolerant	Resistant_to_beta-triketone_herbicides	Cold_tolerant	Normal_root	Cold_tolerant	Cold_sensitive	Normal_root	Salt_sensitive	Salt_sensitive	Heat_sensitive	Brown_planthopper_susceptible	Blast_susceptible	Blast_resistant	Blast_susceptible	Blast_susceptible	Blast_susceptible	Blast_resistant	HET	Blast_susceptible	Blast_susceptible	Blast_susceptible	Blast_susceptible	Blast_susceptible	Blast_susceptible	Blast_susceptible	Blast_susceptible	Blast_susceptible	Blast_susceptible	RSV_sensitive	Blight_susceptible	Blight_susceptible	Blight_resistant	Blight_susceptible	Blight_susceptible	No_hybrid_weakness	Normal_seed_setting_rate	Not_fertility_restoration	Not_fertility_restoration	Not_wide_compatibility	Low_gelatinization_temperature	Not_fragrant_grain	High_grain_chalkiness	Low_grain_protein_content	Not_discolored_grain_in_phenol_solution
V106	Cold_tolerant	Cold_tolerant	Drought_sensitive	Normal_root	Cold_tolerant	Cold_tolerant	Resistant_to_beta-triketone_herbicides	Cold_tolerant	Normal_root	Cold_tolerant	Cold_sensitive	Normal_root	Salt_sensitive	Salt_sensitive	Heat_sensitive	Brown_planthopper_susceptible	Blast_susceptible	Blast_resistant	Blast_susceptible	Blast_susceptible	Blast_susceptible	NA	NA	Blast_resistant	Blast_resistant	Blast_resistant	Blast_susceptible	Blast_susceptible	Blast_susceptible	Blast_susceptible	Blast_susceptible	Blast_susceptible	Blast_susceptible	RSV_sensitive	Blight_susceptible	Blight_susceptible	Blight_resistant	NA	Blight_susceptible	No_hybrid_weakness	Normal_seed_setting_rate	Not_fertility_restoration	Not_fertility_restoration	Not_wide_compatibility	Low_gelatinization_temperature	Not_fragrant_grain	High_grain_chalkiness	Low_grain_protein_content	NA
V107	Cold_tolerant	Cold_tolerant	NA	Normal_root	Cold_tolerant	Cold_tolerant	Resistant_to_beta-triketone_herbicides	Cold_tolerant	Normal_root	Cold_tolerant	Cold_sensitive	Normal_root	NA	Salt_sensitive	Heat_sensitive	Brown_planthopper_susceptible	Blast_susceptible	Blast_resistant	Blast_susceptible	Blast_susceptible	Blast_susceptible	NA	Blast_susceptible	Blast_susceptible	Blast_susceptible	Blast_susceptible	Blast_susceptible	Blast_susceptible	Blast_susceptible	Blast_susceptible	Blast_susceptible	Blast_susceptible	Blast_susceptible	RSV_sensitive	Blight_susceptible	Blight_susceptible	Blight_resistant	Blight_susceptible	Blight_susceptible	No_hybrid_weakness	Normal_seed_setting_rate	Not_fertility_restoration	Not_fertility_restoration	Not_wide_compatibility	Low_gelatinization_temperature	Not_fragrant_grain	High_grain_chalkiness	Low_grain_protein_content	Not_discolored_grain_in_phenol_solution
V108	Cold_tolerant	Cold_sensitive	Drought_sensitive	Normal_root	Cold_tolerant	Cold_tolerant	Resistant_to_beta-triketone_herbicides	Cold_tolerant	Normal_root	Cold_tolerant	NA	Normal_root	Salt_sensitive	Salt_sensitive	Heat_sensitive	Brown_planthopper_susceptible	Blast_susceptible	Blast_susceptible	Blast_susceptible	Blast_susceptible	Blast_susceptible	NA	Blast_susceptible	Blast_resistant	Blast_resistant	Blast_susceptible	Blast_susceptible	Blast_susceptible	Blast_susceptible	Blast_susceptible	Blast_susceptible	Blast_susceptible	Blast_susceptible	RSV_sensitive	Blight_susceptible	Blight_susceptible	Blight_resistant	Blight_susceptible	Blight_susceptible	No_hybrid_weakness	Normal_seed_setting_rate	Not_fertility_restoration	Not_fertility_restoration	Not_wide_compatibility	Low_gelatinization_temperature	Not_fragrant_grain	High_grain_chalkiness	Low_grain_protein_content	Not_discolored_grain_in_phenol_solution
V109	Cold_tolerant	Cold_sensitive	Drought_sensitive	Normal_root	Cold_tolerant	Cold_tolerant	Resistant_to_beta-triketone_herbicides	Cold_tolerant	Normal_root	Cold_tolerant	Cold_sensitive	Strong_root	Salt_sensitive	Salt_sensitive	Heat_sensitive	Brown_planthopper_susceptible	Blast_susceptible	Blast_susceptible	Blast_susceptible	Blast_susceptible	Blast_susceptible	Blast_resistant	Blast_susceptible	Blast_susceptible	Blast_susceptible	Blast_resistant	Blast_susceptible	Blast_susceptible	Blast_susceptible	Blast_susceptible	Blast_susceptible	Blast_susceptible	Blast_susceptible	RSV_sensitive	Blight_susceptible	Blight_susceptible	Blight_resistant	Blight_susceptible	Blight_susceptible	No_hybrid_weakness	Normal_seed_setting_rate	Not_fertility_restoration	Not_fertility_restoration	Not_wide_compatibility	Low_gelatinization_temperature	Not_fragrant_grain	High_grain_chalkiness	Low_grain_protein_content	Not_discolored_grain_in_phenol_solution
V110	Cold_tolerant	Cold_sensitive	Drought_sensitive	Normal_root	Cold_sensitive	Cold_tolerant	Resistant_to_beta-triketone_herbicides	Cold_tolerant	Normal_root	Cold_tolerant	Cold_sensitive	Normal_root	Salt_sensitive	Salt_sensitive	Heat_sensitive	Brown_planthopper_susceptible	Blast_susceptible	Blast_susceptible	Blast_susceptible	Blast_susceptible	Blast_susceptible	Blast_resistant	Blast_susceptible	Blast_resistant	Blast_resistant	Blast_susceptible	Blast_susceptible	Blast_susceptible	Blast_susceptible	Blast_susceptible	Blast_resistant	Blast_susceptible	Blast_resistant	RSV_resistant	Blight_susceptible	Blight_susceptible	Blight_resistant	Blight_susceptible	Blight_susceptible	No_hybrid_weakness	Normal_seed_setting_rate	Not_fertility_restoration	Not_fertility_restoration	Not_wide_compatibility	Low_gelatinization_temperature	Not_fragrant_grain	High_grain_chalkiness	Low_grain_protein_content	Not_discolored_grain_in_phenol_solution
V113	Cold_tolerant	Cold_sensitive	Drought_sensitive	Normal_root	Cold_tolerant	Cold_tolerant	Resistant_to_beta-triketone_herbicides	Cold_tolerant	Normal_root	Cold_tolerant	Cold_sensitive	Strong_root	Salt_sensitive	Salt_sensitive	Heat_sensitive	Brown_planthopper_susceptible	Blast_susceptible	Blast_susceptible	Blast_susceptible	Blast_susceptible	Blast_susceptible	Blast_resistant	Blast_susceptible	Blast_resistant	Blast_resistant	Blast_susceptible	Blast_susceptible	Blast_susceptible	Blast_susceptible	Blast_susceptible	Blast_susceptible	Blast_susceptible	Blast_susceptible	RSV_sensitive	Blight_susceptible	Blight_susceptible	Blight_resistant	Blight_susceptible	Blight_susceptible	No_hybrid_weakness	Normal_seed_setting_rate	Not_fertility_restoration	Not_fertility_restoration	Not_wide_compatibility	Low_gelatinization_temperature	Not_fragrant_grain	High_grain_chalkiness	Low_grain_protein_content	Not_discolored_grain_in_phenol_solution
V114	Cold_tolerant	Cold_tolerant	Drought_sensitive	Normal_root	Cold_tolerant	Cold_tolerant	Resistant_to_beta-triketone_herbicides	Cold_tolerant	Normal_root	Cold_tolerant	NA	Normal_root	Salt_sensitive	Salt_sensitive	Heat_sensitive	Brown_planthopper_susceptible	Blast_susceptible	Blast_resistant	Blast_susceptible	Blast_susceptible	Blast_susceptible	NA	HET	Blast_resistant	Blast_resistant	Blast_susceptible	Blast_susceptible	Blast_susceptible	Blast_susceptible	Blast_susceptible	Blast_susceptible	Blast_susceptible	Blast_susceptible	RSV_sensitive	Blight_susceptible	Blight_susceptible	Blight_resistant	NA	Blight_susceptible	No_hybrid_weakness	Normal_seed_setting_rate	Not_fertility_restoration	Not_fertility_restoration	Not_wide_compatibility	Low_gelatinization_temperature	Not_fragrant_grain	High_grain_chalkiness	Low_grain_protein_content	Not_discolored_grain_in_phenol_solution
V115	Cold_tolerant	Cold_tolerant	Drought_sensitive	Normal_root	Cold_tolerant	Cold_tolerant	Resistant_to_beta-triketone_herbicides	Cold_tolerant	Normal_root	Cold_tolerant	Cold_sensitive	Normal_root	Salt_sensitive	Salt_sensitive	Heat_sensitive	Brown_planthopper_susceptible	Blast_susceptible	Blast_resistant	Blast_susceptible	Blast_susceptible	Blast_susceptible	NA	Blast_susceptible	Blast_susceptible	Blast_susceptible	Blast_susceptible	Blast_susceptible	Blast_susceptible	Blast_susceptible	Blast_susceptible	Blast_susceptible	Blast_susceptible	Blast_susceptible	RSV_sensitive	Blight_susceptible	Blight_susceptible	Blight_resistant	NA	Blight_susceptible	No_hybrid_weakness	Normal_seed_setting_rate	Not_fertility_restoration	Not_fertility_restoration	Not_wide_compatibility	Low_gelatinization_temperature	Not_fragrant_grain	High_grain_chalkiness	Low_grain_protein_content	Not_discolored_grain_in_phenol_solution
V116	Cold_tolerant	Cold_sensitive	Drought_sensitive	Normal_root	Cold_tolerant	Cold_tolerant	Resistant_to_beta-triketone_herbicides	Cold_tolerant	Normal_root	Cold_tolerant	NA	Normal_root	Salt_sensitive	Salt_sensitive	Heat_sensitive	Brown_planthopper_susceptible	Blast_susceptible	Blast_resistant	Blast_susceptible	Blast_susceptible	Blast_susceptible	NA	NA	Blast_resistant	Blast_resistant	Blast_susceptible	Blast_resistant	Blast_resistant	Blast_susceptible	Blast_susceptible	Blast_susceptible	Blast_susceptible	Blast_susceptible	RSV_sensitive	Blight_susceptible	Blight_susceptible	Blight_resistant	Blight_susceptible	Blight_susceptible	No_hybrid_weakness	Normal_seed_setting_rate	Not_fertility_restoration	Not_fertility_restoration	Not_wide_compatibility	Low_gelatinization_temperature	Not_fragrant_grain	High_grain_chalkiness	Low_grain_protein_content	Not_discolored_grain_in_phenol_solution
V117	Cold_tolerant	Cold_sensitive	Drought_sensitive	Normal_root	Cold_tolerant	Cold_tolerant	Resistant_to_beta-triketone_herbicides	Cold_tolerant	Normal_root	Cold_tolerant	Cold_sensitive	Normal_root	Salt_sensitive	Salt_sensitive	Heat_sensitive	Brown_planthopper_susceptible	Blast_susceptible	Blast_resistant	Blast_susceptible	Blast_susceptible	Blast_susceptible	NA	Blast_susceptible	Blast_resistant	Blast_resistant	Blast_susceptible	Blast_resistant	Blast_resistant	Blast_susceptible	Blast_susceptible	Blast_susceptible	Blast_susceptible	Blast_susceptible	RSV_sensitive	Blight_susceptible	Blight_susceptible	Blight_resistant	Blight_susceptible	Blight_susceptible	No_hybrid_weakness	Normal_seed_setting_rate	Not_fertility_restoration	Not_fertility_restoration	Not_wide_compatibility	Low_gelatinization_temperature	Not_fragrant_grain	High_grain_chalkiness	Low_grain_protein_content	Not_discolored_grain_in_phenol_solution
V118	Cold_tolerant	Cold_tolerant	Drought_sensitive	Normal_root	Cold_tolerant	Cold_tolerant	Resistant_to_beta-triketone_herbicides	Cold_tolerant	Normal_root	Cold_tolerant	Cold_sensitive	Normal_root	Salt_sensitive	Salt_sensitive	Heat_sensitive	Brown_planthopper_susceptible	Blast_susceptible	Blast_susceptible	Blast_susceptible	Blast_susceptible	Blast_susceptible	Blast_resistant	Blast_susceptible	Blast_susceptible	Blast_susceptible	Blast_susceptible	Blast_susceptible	Blast_susceptible	Blast_susceptible	Blast_susceptible	Blast_susceptible	Blast_susceptible	Blast_susceptible	RSV_sensitive	Blight_susceptible	Blight_susceptible	Blight_resistant	NA	Blight_susceptible	No_hybrid_weakness	Normal_seed_setting_rate	Not_fertility_restoration	Not_fertility_restoration	Not_wide_compatibility	Low_gelatinization_temperature	Not_fragrant_grain	High_grain_chalkiness	Low_grain_protein_content	Not_discolored_grain_in_phenol_solution
V119	Cold_tolerant	Cold_sensitive	Drought_sensitive	Normal_root	Cold_tolerant	Cold_tolerant	Resistant_to_beta-triketone_herbicides	Cold_tolerant	Normal_root	Cold_tolerant	Cold_sensitive	Strong_root	Salt_sensitive	Salt_sensitive	Heat_sensitive	Brown_planthopper_susceptible	Blast_susceptible	Blast_susceptible	Blast_susceptible	Blast_susceptible	Blast_susceptible	NA	Blast_susceptible	Blast_resistant	Blast_resistant	Blast_susceptible	Blast_susceptible	Blast_susceptible	Blast_susceptible	Blast_susceptible	Blast_susceptible	Blast_susceptible	Blast_susceptible	RSV_sensitive	Blight_susceptible	Blight_susceptible	Blight_resistant	NA	Blight_susceptible	No_hybrid_weakness	Normal_seed_setting_rate	Not_fertility_restoration	Not_fertility_restoration	Not_wide_compatibility	Low_gelatinization_temperature	Not_fragrant_grain	High_grain_chalkiness	Low_grain_protein_content	Not_discolored_grain_in_phenol_solution
V120	Cold_tolerant	Cold_sensitive	Drought_sensitive	Normal_root	Cold_sensitive	Cold_tolerant	Resistant_to_beta-triketone_herbicides	Cold_tolerant	Normal_root	Cold_tolerant	Cold_tolerant	Normal_root	Salt_sensitive	Salt_sensitive	Heat_sensitive	Brown_planthopper_susceptible	Blast_susceptible	Blast_susceptible	Blast_susceptible	Blast_susceptible	Blast_susceptible	Blast_resistant	Blast_susceptible	Blast_resistant	Blast_resistant	Blast_susceptible	Blast_susceptible	Blast_susceptible	Blast_susceptible	Blast_susceptible	Blast_susceptible	Blast_susceptible	Blast_susceptible	RSV_sensitive	Blight_susceptible	Blight_susceptible	Blight_resistant	NA	Blight_susceptible	No_hybrid_weakness	Normal_seed_setting_rate	Not_fertility_restoration	Not_fertility_restoration	Not_wide_compatibility	Low_gelatinization_temperature	Fragrant_grain	High_grain_chalkiness	Low_grain_protein_content	Not_discolored_grain_in_phenol_solution
V121	Cold_tolerant	Cold_sensitive	Drought_sensitive	Normal_root	Cold_tolerant	Cold_tolerant	Resistant_to_beta-triketone_herbicides	Cold_tolerant	Normal_root	Cold_tolerant	Cold_sensitive	Normal_root	Salt_sensitive	Salt_sensitive	Heat_sensitive	Brown_planthopper_susceptible	Blast_susceptible	Blast_susceptible	Blast_susceptible	Blast_susceptible	Blast_susceptible	NA	Blast_susceptible	Blast_resistant	Blast_resistant	Blast_susceptible	Blast_susceptible	Blast_susceptible	Blast_susceptible	Blast_susceptible	Blast_resistant	Blast_susceptible	Blast_resistant	RSV_sensitive	Blight_susceptible	Blight_susceptible	Blight_resistant	Blight_susceptible	Blight_susceptible	No_hybrid_weakness	Normal_seed_setting_rate	Not_fertility_restoration	Not_fertility_restoration	Not_wide_compatibility	Low_gelatinization_temperature	Not_fragrant_grain	High_grain_chalkiness	Low_grain_protein_content	Not_discolored_grain_in_phenol_solution
V122	Cold_tolerant	Cold_tolerant	Drought_sensitive	Normal_root	Cold_tolerant	Cold_tolerant	Resistant_to_beta-triketone_herbicides	Cold_tolerant	Normal_root	Cold_tolerant	Cold_sensitive	Normal_root	Salt_sensitive	Salt_sensitive	Heat_sensitive	Brown_planthopper_susceptible	Blast_susceptible	Blast_resistant	Blast_susceptible	Blast_susceptible	Blast_susceptible	Blast_resistant	HET	Blast_susceptible	Blast_susceptible	Blast_susceptible	Blast_susceptible	Blast_susceptible	Blast_susceptible	Blast_susceptible	Blast_susceptible	Blast_susceptible	Blast_susceptible	RSV_sensitive	Blight_susceptible	Blight_susceptible	Blight_resistant	Blight_susceptible	Blight_susceptible	No_hybrid_weakness	Normal_seed_setting_rate	Not_fertility_restoration	Not_fertility_restoration	Not_wide_compatibility	Low_gelatinization_temperature	Not_fragrant_grain	High_grain_chalkiness	Low_grain_protein_content	Not_discolored_grain_in_phenol_solution
V123	Cold_tolerant	Cold_tolerant	Het	Normal_root	Cold_tolerant	Cold_tolerant	Resistant_to_beta-triketone_herbicides	Cold_tolerant	Normal_root	Cold_tolerant	NA	Strong_root	Salt_sensitive	Salt_sensitive	HET	Brown_planthopper_susceptible	Blast_susceptible	HET	Blast_susceptible	Blast_susceptible	Blast_susceptible	NA	Blast_susceptible	Blast_susceptible	Blast_susceptible	Blast_susceptible	Blast_susceptible	Blast_susceptible	Blast_susceptible	Blast_susceptible	Blast_resistant	Blast_susceptible	Blast_resistant	RSV_sensitive	Blight_susceptible	Blight_susceptible	Blight_resistant	Blight_susceptible	Blight_susceptible	No_hybrid_weakness	Normal_seed_setting_rate	Not_fertility_restoration	Not_fertility_restoration	Not_wide_compatibility	Low_gelatinization_temperature	Not_fragrant_grain	High_grain_chalkiness	Low_grain_protein_content	Not_discolored_grain_in_phenol_solution
V124	Cold_tolerant	Cold_sensitive	Drought_sensitive	Normal_root	Cold_tolerant	Cold_tolerant	Resistant_to_beta-triketone_herbicides	Cold_tolerant	Normal_root	Cold_tolerant	NA	Normal_root	Salt_sensitive	Salt_sensitive	Heat_sensitive	Brown_planthopper_susceptible	Blast_susceptible	Blast_susceptible	Blast_susceptible	Blast_susceptible	Blast_susceptible	Blast_resistant	Blast_susceptible	Blast_susceptible	Blast_susceptible	Blast_susceptible	Blast_susceptible	Blast_susceptible	Blast_susceptible	Blast_susceptible	Blast_susceptible	Blast_susceptible	Blast_susceptible	RSV_sensitive	Blight_susceptible	Blight_susceptible	Blight_resistant	Blight_susceptible	Blight_susceptible	No_hybrid_weakness	Normal_seed_setting_rate	Not_fertility_restoration	Not_fertility_restoration	Not_wide_compatibility	Low_gelatinization_temperature	Not_fragrant_grain	High_grain_chalkiness	Low_grain_protein_content	Not_discolored_grain_in_phenol_solution
V125	Cold_tolerant	Cold_tolerant	Drought_sensitive	Normal_root	Cold_tolerant	Cold_tolerant	Resistant_to_beta-triketone_herbicides	Cold_tolerant	Normal_root	Cold_tolerant	Cold_tolerant	Normal_root	Salt_sensitive	Salt_sensitive	Heat_sensitive	Brown_planthopper_susceptible	Blast_susceptible	Blast_resistant	Blast_susceptible	Blast_susceptible	Blast_susceptible	NA	Blast_resistant	Blast_susceptible	Blast_susceptible	Blast_susceptible	Blast_susceptible	Blast_susceptible	Blast_susceptible	Blast_susceptible	Blast_resistant	Blast_susceptible	Blast_resistant	RSV_sensitive	Blight_susceptible	Blight_susceptible	Blight_resistant	Blight_susceptible	Blight_susceptible	No_hybrid_weakness	Normal_seed_setting_rate	Not_fertility_restoration	Not_fertility_restoration	Not_wide_compatibility	Low_gelatinization_temperature	Not_fragrant_grain	High_grain_chalkiness	Low_grain_protein_content	Not_discolored_grain_in_phenol_solution
V126	Cold_tolerant	Cold_sensitive	Drought_sensitive	Normal_root	Cold_tolerant	Cold_tolerant	Resistant_to_beta-triketone_herbicides	Cold_tolerant	Normal_root	Cold_tolerant	Cold_sensitive	Normal_root	Salt_sensitive	Salt_sensitive	Heat_sensitive	Brown_planthopper_susceptible	Blast_susceptible	Blast_susceptible	Blast_susceptible	Blast_susceptible	Blast_susceptible	Blast_susceptible	Blast_susceptible	Blast_resistant	Blast_resistant	Blast_susceptible	Blast_susceptible	Blast_susceptible	Blast_susceptible	Blast_susceptible	Blast_resistant	Blast_susceptible	Blast_susceptible	RSV_sensitive	Blight_susceptible	Blight_susceptible	Blight_resistant	NA	Blight_susceptible	No_hybrid_weakness	Normal_seed_setting_rate	Not_fertility_restoration	Not_fertility_restoration	Not_wide_compatibility	Low_gelatinization_temperature	Not_fragrant_grain	High_grain_chalkiness	Low_grain_protein_content	Not_discolored_grain_in_phenol_solution
V127	Cold_tolerant	Cold_tolerant	Drought_sensitive	Normal_root	Cold_tolerant	Cold_tolerant	Resistant_to_beta-triketone_herbicides	Cold_tolerant	Normal_root	Cold_tolerant	Cold_sensitive	Normal_root	Salt_sensitive	Salt_sensitive	Heat_sensitive	Brown_planthopper_susceptible	Blast_susceptible	Blast_resistant	Blast_susceptible	Blast_susceptible	Blast_susceptible	NA	HET	Blast_susceptible	Blast_susceptible	Blast_susceptible	Blast_susceptible	Blast_susceptible	Blast_susceptible	Blast_susceptible	Blast_susceptible	Blast_susceptible	Blast_susceptible	RSV_sensitive	Blight_susceptible	Blight_susceptible	Blight_resistant	Blight_susceptible	Blight_susceptible	No_hybrid_weakness	Normal_seed_setting_rate	Not_fertility_restoration	Not_fertility_restoration	Not_wide_compatibility	Low_gelatinization_temperature	Not_fragrant_grain	High_grain_chalkiness	Low_grain_protein_content	Not_discolored_grain_in_phenol_solution
V128	Cold_tolerant	Cold_tolerant	Drought_sensitive	Normal_root	Cold_tolerant	Cold_tolerant	Resistant_to_beta-triketone_herbicides	Cold_tolerant	Normal_root	Cold_tolerant	Cold_sensitive	Normal_root	Salt_sensitive	Salt_sensitive	Heat_sensitive	Brown_planthopper_susceptible	Blast_susceptible	Blast_resistant	Blast_susceptible	Blast_susceptible	Blast_susceptible	Blast_resistant	HET	Blast_susceptible	Blast_susceptible	Blast_susceptible	Blast_susceptible	Blast_susceptible	Blast_susceptible	Blast_susceptible	Blast_susceptible	Blast_susceptible	Blast_susceptible	RSV_sensitive	Blight_susceptible	Blight_susceptible	Blight_resistant	NA	NA	No_hybrid_weakness	Normal_seed_setting_rate	Not_fertility_restoration	Not_fertility_restoration	Not_wide_compatibility	Low_gelatinization_temperature	Not_fragrant_grain	High_grain_chalkiness	Low_grain_protein_content	NA
V129	Cold_tolerant	Cold_tolerant	Drought_sensitive	Normal_root	Cold_tolerant	Cold_tolerant	Resistant_to_beta-triketone_herbicides	Cold_tolerant	Normal_root	Cold_tolerant	Cold_tolerant	Normal_root	Salt_sensitive	Salt_sensitive	Heat_sensitive	Brown_planthopper_susceptible	Blast_susceptible	Blast_resistant	Blast_susceptible	Blast_susceptible	Blast_susceptible	Blast_susceptible	Blast_resistant	Blast_susceptible	Blast_susceptible	Blast_susceptible	Blast_susceptible	Blast_susceptible	Blast_susceptible	Blast_susceptible	Blast_susceptible	Blast_susceptible	Blast_susceptible	RSV_sensitive	Blight_susceptible	Blight_susceptible	Blight_resistant	Blight_susceptible	Blight_susceptible	No_hybrid_weakness	Normal_seed_setting_rate	Not_fertility_restoration	Not_fertility_restoration	Not_wide_compatibility	Low_gelatinization_temperature	Not_fragrant_grain	High_grain_chalkiness	Low_grain_protein_content	Not_discolored_grain_in_phenol_solution
V130	Cold_tolerant	Cold_sensitive	Drought_sensitive	Normal_root	Cold_tolerant	Cold_tolerant	Resistant_to_beta-triketone_herbicides	Cold_tolerant	Normal_root	Cold_tolerant	Cold_tolerant	Normal_root	Salt_sensitive	Salt_sensitive	Heat_sensitive	Brown_planthopper_susceptible	Blast_susceptible	Blast_resistant	Blast_susceptible	Blast_susceptible	Blast_susceptible	Blast_susceptible	HET	Blast_susceptible	Blast_susceptible	Blast_susceptible	Blast_susceptible	Blast_susceptible	Blast_susceptible	Blast_susceptible	Blast_susceptible	Blast_susceptible	Blast_susceptible	RSV_sensitive	Blight_susceptible	Blight_susceptible	Blight_resistant	Blight_susceptible	Blight_susceptible	No_hybrid_weakness	Normal_seed_setting_rate	Not_fertility_restoration	Not_fertility_restoration	Not_wide_compatibility	Low_gelatinization_temperature	Not_fragrant_grain	High_grain_chalkiness	Low_grain_protein_content	Not_discolored_grain_in_phenol_solution
V131	Cold_tolerant	Cold_sensitive	Drought_sensitive	Normal_root	Cold_tolerant	Cold_tolerant	Resistant_to_beta-triketone_herbicides	Cold_tolerant	Normal_root	Cold_tolerant	Cold_sensitive	Strong_root	Salt_sensitive	Salt_sensitive	Heat_sensitive	Brown_planthopper_susceptible	Blast_susceptible	Blast_susceptible	Blast_susceptible	Blast_susceptible	Blast_susceptible	Blast_susceptible	Blast_susceptible	Blast_susceptible	Blast_susceptible	Blast_susceptible	Blast_susceptible	Blast_susceptible	Blast_susceptible	Blast_susceptible	Blast_susceptible	Blast_susceptible	Blast_susceptible	RSV_sensitive	Blight_susceptible	Blight_susceptible	Blight_resistant	Blight_susceptible	Blight_susceptible	No_hybrid_weakness	Normal_seed_setting_rate	Not_fertility_restoration	Not_fertility_restoration	Not_wide_compatibility	Low_gelatinization_temperature	Not_fragrant_grain	High_grain_chalkiness	Low_grain_protein_content	Not_discolored_grain_in_phenol_solution
V132	Cold_tolerant	Cold_tolerant	Drought_sensitive	Normal_root	Cold_tolerant	Cold_tolerant	Resistant_to_beta-triketone_herbicides	Cold_tolerant	Normal_root	Cold_tolerant	Cold_sensitive	Normal_root	Salt_sensitive	Salt_sensitive	Heat_sensitive	Brown_planthopper_susceptible	Blast_susceptible	Blast_resistant	Blast_susceptible	Blast_susceptible	Blast_susceptible	Blast_resistant	HET	Blast_resistant	Blast_resistant	Blast_susceptible	Blast_susceptible	Blast_susceptible	Blast_susceptible	Blast_susceptible	Blast_susceptible	Blast_susceptible	Blast_susceptible	RSV_sensitive	Blight_susceptible	Blight_susceptible	Blight_resistant	Blight_susceptible	Blight_susceptible	No_hybrid_weakness	Normal_seed_setting_rate	Not_fertility_restoration	Not_fertility_restoration	Not_wide_compatibility	Low_gelatinization_temperature	Not_fragrant_grain	High_grain_chalkiness	Low_grain_protein_content	Not_discolored_grain_in_phenol_solution
V133	Cold_tolerant	Cold_sensitive	Drought_sensitive	Normal_root	Cold_tolerant	Cold_tolerant	Resistant_to_beta-triketone_herbicides	Cold_tolerant	Normal_root	Cold_tolerant	Cold_sensitive	Strong_root	Salt_sensitive	Salt_sensitive	Heat_sensitive	Brown_planthopper_susceptible	Blast_susceptible	Blast_susceptible	Blast_susceptible	Blast_susceptible	Blast_susceptible	NA	Blast_susceptible	Blast_resistant	Blast_resistant	Blast_susceptible	Blast_susceptible	Blast_susceptible	Blast_susceptible	Blast_susceptible	Blast_susceptible	Blast_susceptible	Blast_susceptible	RSV_sensitive	Blight_susceptible	Blight_susceptible	Blight_resistant	Blight_susceptible	Blight_susceptible	No_hybrid_weakness	Normal_seed_setting_rate	Not_fertility_restoration	Not_fertility_restoration	Not_wide_compatibility	Low_gelatinization_temperature	Not_fragrant_grain	High_grain_chalkiness	Low_grain_protein_content	Not_discolored_grain_in_phenol_solution
V134	Cold_tolerant	Cold_sensitive	Drought_sensitive	Normal_root	Cold_tolerant	Cold_tolerant	Resistant_to_beta-triketone_herbicides	Cold_tolerant	Normal_root	Cold_tolerant	NA	Normal_root	Salt_sensitive	Salt_sensitive	Heat_sensitive	Brown_planthopper_susceptible	Blast_susceptible	Blast_susceptible	Blast_susceptible	Blast_susceptible	Blast_susceptible	Blast_resistant	Blast_susceptible	Blast_susceptible	Blast_susceptible	Blast_susceptible	Blast_susceptible	Blast_susceptible	Blast_susceptible	Blast_susceptible	Blast_resistant	Blast_susceptible	Blast_resistant	RSV_sensitive	Blight_susceptible	Blight_susceptible	Blight_resistant	Blight_susceptible	Blight_susceptible	No_hybrid_weakness	Normal_seed_setting_rate	Not_fertility_restoration	Not_fertility_restoration	Not_wide_compatibility	Low_gelatinization_temperature	NA	High_grain_chalkiness	Low_grain_protein_content	Not_discolored_grain_in_phenol_solution
V135	Cold_tolerant	Cold_sensitive	Drought_sensitive	Normal_root	Cold_tolerant	Cold_tolerant	Resistant_to_beta-triketone_herbicides	Cold_tolerant	Normal_root	Cold_tolerant	Cold_sensitive	Normal_root	Salt_sensitive	Salt_sensitive	Heat_sensitive	Brown_planthopper_susceptible	Blast_susceptible	Blast_susceptible	Blast_susceptible	Blast_susceptible	Blast_susceptible	NA	Blast_susceptible	Blast_susceptible	Blast_susceptible	Blast_susceptible	Blast_susceptible	Blast_susceptible	Blast_susceptible	Blast_susceptible	Blast_susceptible	Blast_susceptible	Blast_susceptible	RSV_sensitive	Blight_susceptible	Blight_susceptible	Blight_resistant	NA	Blight_susceptible	No_hybrid_weakness	Normal_seed_setting_rate	Not_fertility_restoration	Not_fertility_restoration	Not_wide_compatibility	Low_gelatinization_temperature	Not_fragrant_grain	High_grain_chalkiness	Low_grain_protein_content	Not_discolored_grain_in_phenol_solution
V136	HET	Cold_sensitive	Drought_sensitive	Normal_root	Cold_tolerant	Cold_tolerant	Resistant_to_beta-triketone_herbicides	Cold_tolerant	Normal_root	Cold_tolerant	HET	HET	Salt_sensitive	Salt_sensitive	Heat_sensitive	Brown_planthopper_susceptible	HET	Blast_susceptible	Blast_susceptible	Blast_susceptible	Blast_susceptible	Blast_susceptible	Blast_susceptible	Blast_resistant	Blast_resistant	HET	Blast_susceptible	Blast_susceptible	Blast_susceptible	Blast_susceptible	Blast_susceptible	Blast_susceptible	Blast_susceptible	RSV_sensitive	Blight_susceptible	Blight_susceptible	Blight_resistant	Blight_susceptible	Blight_susceptible	No_hybrid_weakness	Normal_seed_setting_rate	Not_fertility_restoration	Not_fertility_restoration	Not_wide_compatibility	Low_gelatinization_temperature	Not_fragrant_grain	High_grain_chalkiness	Low_grain_protein_content	Not_discolored_grain_in_phenol_solution
V137	Cold_tolerant	Cold_sensitive	Drought_sensitive	Normal_root	Cold_tolerant	Cold_tolerant	Resistant_to_beta-triketone_herbicides	Cold_tolerant	Normal_root	Cold_tolerant	NA	Normal_root	Salt_sensitive	Salt_sensitive	Heat_sensitive	Brown_planthopper_susceptible	Blast_susceptible	Blast_susceptible	Blast_susceptible	Blast_susceptible	Blast_susceptible	Blast_resistant	Blast_susceptible	Blast_resistant	Blast_resistant	Blast_susceptible	Blast_susceptible	Blast_susceptible	Blast_susceptible	Blast_susceptible	Blast_susceptible	Blast_susceptible	Blast_susceptible	RSV_sensitive	Blight_susceptible	Blight_susceptible	Blight_resistant	Blight_susceptible	Blight_susceptible	No_hybrid_weakness	Normal_seed_setting_rate	Not_fertility_restoration	Not_fertility_restoration	Not_wide_compatibility	Low_gelatinization_temperature	Not_fragrant_grain	High_grain_chalkiness	Low_grain_protein_content	Not_discolored_grain_in_phenol_solution
V138	Cold_tolerant	Cold_sensitive	Drought_sensitive	Normal_root	Cold_tolerant	Cold_tolerant	Resistant_to_beta-triketone_herbicides	Cold_tolerant	Normal_root	Cold_tolerant	Cold_sensitive	Normal_root	Salt_sensitive	Salt_sensitive	Heat_sensitive	Brown_planthopper_susceptible	Blast_susceptible	Blast_susceptible	Blast_susceptible	Blast_susceptible	Blast_susceptible	NA	HET	Blast_resistant	Blast_resistant	Blast_susceptible	Blast_susceptible	Blast_susceptible	Blast_susceptible	Blast_susceptible	Blast_susceptible	Blast_susceptible	Blast_susceptible	RSV_sensitive	Blight_susceptible	Blight_susceptible	Blight_resistant	Blight_susceptible	Blight_susceptible	No_hybrid_weakness	Normal_seed_setting_rate	Not_fertility_restoration	Not_fertility_restoration	Not_wide_compatibility	Low_gelatinization_temperature	Not_fragrant_grain	High_grain_chalkiness	Low_grain_protein_content	Not_discolored_grain_in_phenol_solution
V139	Cold_tolerant	Cold_sensitive	Drought_sensitive	Normal_root	Cold_tolerant	Cold_tolerant	Resistant_to_beta-triketone_herbicides	Cold_tolerant	Normal_root	Cold_tolerant	Cold_sensitive	Normal_root	Salt_sensitive	Salt_sensitive	Heat_sensitive	Brown_planthopper_susceptible	Blast_susceptible	Blast_susceptible	Blast_susceptible	Blast_susceptible	Blast_susceptible	NA	Blast_susceptible	Blast_resistant	Blast_resistant	Blast_susceptible	Blast_susceptible	Blast_susceptible	Blast_susceptible	Blast_susceptible	Blast_susceptible	Blast_susceptible	Blast_susceptible	RSV_sensitive	Blight_susceptible	Blight_susceptible	Blight_resistant	NA	Blight_susceptible	No_hybrid_weakness	Normal_seed_setting_rate	Not_fertility_restoration	Not_fertility_restoration	Not_wide_compatibility	Low_gelatinization_temperature	Fragrant_grain	High_grain_chalkiness	Low_grain_protein_content	Not_discolored_grain_in_phenol_solution
V140	Cold_tolerant	Cold_tolerant	Drought_sensitive	Normal_root	Cold_tolerant	Cold_tolerant	Resistant_to_beta-triketone_herbicides	Cold_tolerant	Normal_root	Cold_tolerant	NA	Normal_root	Salt_sensitive	Salt_sensitive	Heat_sensitive	Brown_planthopper_susceptible	Blast_susceptible	Blast_susceptible	Blast_susceptible	Blast_susceptible	Blast_susceptible	NA	Blast_susceptible	Blast_resistant	Blast_resistant	Blast_susceptible	Blast_susceptible	Blast_susceptible	Blast_susceptible	Blast_susceptible	Blast_susceptible	Blast_susceptible	Blast_susceptible	RSV_sensitive	Blight_susceptible	Blight_susceptible	Blight_resistant	Blight_susceptible	Blight_susceptible	No_hybrid_weakness	Normal_seed_setting_rate	Not_fertility_restoration	Not_fertility_restoration	Not_wide_compatibility	Low_gelatinization_temperature	Not_fragrant_grain	High_grain_chalkiness	Low_grain_protein_content	Not_discolored_grain_in_phenol_solution
V141	Cold_tolerant	Cold_tolerant	Drought_sensitive	Normal_root	Cold_tolerant	Cold_tolerant	Resistant_to_beta-triketone_herbicides	Cold_tolerant	Normal_root	Cold_tolerant	Cold_sensitive	Normal_root	Salt_sensitive	Salt_sensitive	Heat_sensitive	Brown_planthopper_susceptible	Blast_susceptible	Blast_susceptible	Blast_susceptible	Blast_susceptible	Blast_susceptible	NA	Blast_susceptible	Blast_susceptible	Blast_susceptible	Blast_susceptible	Blast_susceptible	Blast_susceptible	Blast_susceptible	Blast_susceptible	Blast_susceptible	Blast_susceptible	Blast_susceptible	RSV_sensitive	Blight_susceptible	Blight_susceptible	Blight_resistant	NA	Blight_susceptible	No_hybrid_weakness	Normal_seed_setting_rate	Not_fertility_restoration	Not_fertility_restoration	Not_wide_compatibility	Low_gelatinization_temperature	Not_fragrant_grain	High_grain_chalkiness	Low_grain_protein_content	Not_discolored_grain_in_phenol_solution
V142	Cold_tolerant	Cold_tolerant	Drought_sensitive	Normal_root	Cold_tolerant	Cold_tolerant	Resistant_to_beta-triketone_herbicides	Cold_tolerant	Normal_root	Cold_tolerant	Cold_sensitive	Normal_root	Salt_sensitive	Salt_sensitive	Heat_sensitive	Brown_planthopper_susceptible	Blast_susceptible	Blast_resistant	Blast_susceptible	Blast_susceptible	Blast_susceptible	NA	Blast_resistant	Blast_susceptible	Blast_susceptible	Blast_susceptible	Blast_susceptible	Blast_susceptible	Blast_susceptible	Blast_susceptible	Blast_susceptible	Blast_susceptible	Blast_susceptible	RSV_sensitive	Blight_susceptible	Blight_susceptible	Blight_resistant	NA	Blight_susceptible	No_hybrid_weakness	Normal_seed_setting_rate	Not_fertility_restoration	Not_fertility_restoration	Not_wide_compatibility	Low_gelatinization_temperature	NA	High_grain_chalkiness	Low_grain_protein_content	Not_discolored_grain_in_phenol_solution
V143	Cold_tolerant	Cold_sensitive	Drought_sensitive	Normal_root	Cold_tolerant	Cold_tolerant	Resistant_to_beta-triketone_herbicides	Cold_tolerant	Normal_root	Cold_tolerant	Cold_sensitive	Normal_root	Salt_sensitive	Salt_sensitive	Heat_sensitive	Brown_planthopper_susceptible	Blast_susceptible	Blast_susceptible	Blast_susceptible	Blast_susceptible	Blast_susceptible	Blast_resistant	Blast_susceptible	Blast_resistant	Blast_resistant	Blast_susceptible	Blast_susceptible	Blast_susceptible	NA	Blast_susceptible	Blast_resistant	Blast_susceptible	Blast_susceptible	RSV_sensitive	Blight_susceptible	Blight_susceptible	Blight_resistant	Blight_susceptible	Blight_susceptible	No_hybrid_weakness	Normal_seed_setting_rate	Not_fertility_restoration	Not_fertility_restoration	Not_wide_compatibility	Low_gelatinization_temperature	Not_fragrant_grain	High_grain_chalkiness	Low_grain_protein_content	Not_discolored_grain_in_phenol_solution
V144	Cold_tolerant	Cold_tolerant	Drought_sensitive	Normal_root	Cold_sensitive	Cold_tolerant	Resistant_to_beta-triketone_herbicides	Cold_tolerant	Normal_root	Cold_tolerant	Cold_sensitive	Normal_root	Salt_sensitive	Salt_sensitive	Heat_sensitive	Brown_planthopper_susceptible	Blast_susceptible	Blast_susceptible	Blast_susceptible	Blast_susceptible	Blast_susceptible	NA	Blast_susceptible	Blast_susceptible	Blast_susceptible	Blast_susceptible	Blast_susceptible	Blast_susceptible	Blast_susceptible	Blast_susceptible	Blast_resistant	Blast_susceptible	Blast_resistant	RSV_sensitive	Blight_susceptible	Blight_susceptible	Blight_resistant	NA	Blight_susceptible	No_hybrid_weakness	Normal_seed_setting_rate	Not_fertility_restoration	Not_fertility_restoration	Not_wide_compatibility	Low_gelatinization_temperature	Not_fragrant_grain	High_grain_chalkiness	Low_grain_protein_content	Not_discolored_grain_in_phenol_solution
V145	Cold_tolerant	Cold_sensitive	Drought_sensitive	Normal_root	Cold_tolerant	Cold_tolerant	Resistant_to_beta-triketone_herbicides	Cold_tolerant	Normal_root	Cold_tolerant	NA	Normal_root	Salt_sensitive	Salt_sensitive	Heat_sensitive	Brown_planthopper_susceptible	Blast_susceptible	Blast_susceptible	Blast_susceptible	Blast_susceptible	Blast_susceptible	NA	Blast_susceptible	Blast_susceptible	Blast_susceptible	Blast_resistant	Blast_susceptible	Blast_susceptible	NA	Blast_susceptible	Blast_susceptible	Blast_susceptible	Blast_susceptible	RSV_resistant	Blight_susceptible	Blight_susceptible	Blight_resistant	NA	Blight_susceptible	No_hybrid_weakness	Normal_seed_setting_rate	Fertility_restoration	Fertility_restoration	Not_wide_compatibility	Low_gelatinization_temperature	Not_fragrant_grain	High_grain_chalkiness	Low_grain_protein_content	Not_discolored_grain_in_phenol_solution
V146	Cold_tolerant	Cold_sensitive	Drought_sensitive	Normal_root	Cold_tolerant	Cold_tolerant	Resistant_to_beta-triketone_herbicides	Cold_tolerant	Normal_root	Cold_tolerant	Cold_sensitive	Strong_root	Salt_sensitive	Salt_sensitive	Heat_sensitive	Brown_planthopper_susceptible	Blast_susceptible	HET	Blast_susceptible	Blast_susceptible	Blast_susceptible	NA	Blast_susceptible	Blast_susceptible	Blast_susceptible	Blast_susceptible	Blast_susceptible	Blast_susceptible	Blast_susceptible	Blast_susceptible	Blast_susceptible	Blast_susceptible	Blast_susceptible	RSV_sensitive	Blight_susceptible	Blight_susceptible	Blight_resistant	Blight_susceptible	Blight_susceptible	No_hybrid_weakness	Normal_seed_setting_rate	Not_fertility_restoration	Not_fertility_restoration	Not_wide_compatibility	Low_gelatinization_temperature	Not_fragrant_grain	High_grain_chalkiness	Low_grain_protein_content	Not_discolored_grain_in_phenol_solution
V147	Cold_tolerant	Cold_sensitive	Het	Normal_root	Cold_tolerant	Cold_tolerant	Resistant_to_beta-triketone_herbicides	Cold_tolerant	Normal_root	Cold_tolerant	NA	Strong_root	Salt_sensitive	Salt_sensitive	Heat_sensitive	Brown_planthopper_susceptible	Blast_susceptible	Blast_susceptible	Blast_susceptible	Blast_susceptible	Blast_susceptible	NA	Blast_susceptible	Blast_susceptible	Blast_susceptible	Blast_susceptible	Blast_susceptible	Blast_susceptible	Blast_susceptible	Blast_susceptible	Blast_susceptible	Blast_susceptible	Blast_susceptible	RSV_sensitive	Blight_susceptible	Blight_susceptible	Blight_resistant	Blight_susceptible	Blight_susceptible	No_hybrid_weakness	Normal_seed_setting_rate	Not_fertility_restoration	Not_fertility_restoration	Not_wide_compatibility	Low_gelatinization_temperature	Not_fragrant_grain	High_grain_chalkiness	Low_grain_protein_content	Not_discolored_grain_in_phenol_solution
V148	Cold_tolerant	Cold_sensitive	Drought_sensitive	Normal_root	Cold_tolerant	Cold_tolerant	Resistant_to_beta-triketone_herbicides	Cold_tolerant	Normal_root	Cold_tolerant	NA	Strong_root	Salt_sensitive	Salt_sensitive	Heat_sensitive	Brown_planthopper_susceptible	Blast_susceptible	Blast_susceptible	Blast_susceptible	Blast_susceptible	Blast_susceptible	NA	Blast_susceptible	Blast_susceptible	NA	Blast_susceptible	Blast_susceptible	Blast_susceptible	Blast_susceptible	Blast_susceptible	Blast_susceptible	Blast_susceptible	Blast_susceptible	RSV_sensitive	Blight_susceptible	Blight_susceptible	Blight_resistant	NA	Blight_susceptible	No_hybrid_weakness	Normal_seed_setting_rate	Not_fertility_restoration	Not_fertility_restoration	Not_wide_compatibility	Low_gelatinization_temperature	Not_fragrant_grain	High_grain_chalkiness	Low_grain_protein_content	Not_discolored_grain_in_phenol_solution
V149	Cold_tolerant	Cold_sensitive	Drought_sensitive	Normal_root	Cold_tolerant	Cold_tolerant	Resistant_to_beta-triketone_herbicides	Cold_tolerant	Normal_root	Cold_tolerant	Cold_tolerant	Normal_root	Salt_sensitive	Salt_sensitive	Heat_sensitive	Brown_planthopper_susceptible	Blast_susceptible	Blast_susceptible	Blast_susceptible	Blast_susceptible	Blast_susceptible	Blast_susceptible	Blast_susceptible	Blast_resistant	NA	Blast_resistant	Blast_susceptible	Blast_susceptible	Blast_susceptible	Blast_susceptible	Blast_susceptible	Blast_susceptible	Blast_susceptible	RSV_sensitive	Blight_susceptible	Blight_susceptible	Blight_resistant	NA	Blight_susceptible	No_hybrid_weakness	Normal_seed_setting_rate	Not_fertility_restoration	Not_fertility_restoration	Not_wide_compatibility	Low_gelatinization_temperature	Not_fragrant_grain	High_grain_chalkiness	Low_grain_protein_content	Not_discolored_grain_in_phenol_solution
V150	Cold_tolerant	Cold_sensitive	Drought_sensitive	Normal_root	Cold_tolerant	Cold_tolerant	Resistant_to_beta-triketone_herbicides	Cold_tolerant	Normal_root	Cold_tolerant	Cold_tolerant	Normal_root	Salt_sensitive	Salt_sensitive	Heat_sensitive	Brown_planthopper_susceptible	Blast_susceptible	Blast_susceptible	Blast_susceptible	Blast_susceptible	Blast_susceptible	Blast_susceptible	Blast_susceptible	Blast_susceptible	Blast_susceptible	Blast_susceptible	Blast_susceptible	NA	Blast_susceptible	Blast_susceptible	Blast_susceptible	Blast_susceptible	Blast_susceptible	RSV_sensitive	Blight_susceptible	Blight_susceptible	Blight_resistant	NA	Blight_susceptible	No_hybrid_weakness	Normal_seed_setting_rate	Not_fertility_restoration	Not_fertility_restoration	Not_wide_compatibility	Low_gelatinization_temperature	Not_fragrant_grain	High_grain_chalkiness	Low_grain_protein_content	Not_discolored_grain_in_phenol_solution
V151	Cold_tolerant	Cold_sensitive	Drought_sensitive	Normal_root	Cold_tolerant	Cold_tolerant	Resistant_to_beta-triketone_herbicides	Cold_tolerant	Normal_root	Cold_tolerant	Cold_sensitive	Normal_root	Salt_sensitive	Salt_sensitive	Heat_sensitive	Brown_planthopper_susceptible	Blast_susceptible	Blast_susceptible	Blast_susceptible	Blast_susceptible	Blast_susceptible	NA	Blast_susceptible	Blast_susceptible	Blast_susceptible	Blast_susceptible	Blast_susceptible	Blast_susceptible	Blast_susceptible	Blast_susceptible	Blast_susceptible	Blast_susceptible	Blast_susceptible	RSV_sensitive	Blight_susceptible	Blight_susceptible	Blight_resistant	Blight_susceptible	Blight_susceptible	No_hybrid_weakness	Normal_seed_setting_rate	Not_fertility_restoration	Not_fertility_restoration	Not_wide_compatibility	Low_gelatinization_temperature	Not_fragrant_grain	High_grain_chalkiness	Low_grain_protein_content	Not_discolored_grain_in_phenol_solution
V152	Cold_tolerant	Cold_sensitive	Drought_sensitive	Normal_root	Cold_tolerant	Cold_tolerant	Resistant_to_beta-triketone_herbicides	Cold_tolerant	Normal_root	Cold_tolerant	Cold_sensitive	Normal_root	Salt_sensitive	Salt_sensitive	Heat_sensitive	Brown_planthopper_susceptible	Blast_susceptible	HET	Blast_susceptible	Blast_susceptible	Blast_susceptible	Blast_resistant	Blast_susceptible	HET	Blast_resistant	Blast_susceptible	Blast_resistant	HET	Blast_susceptible	Blast_susceptible	Blast_resistant	Blast_susceptible	Blast_resistant	RSV_sensitive	Blight_susceptible	Blight_susceptible	Blight_resistant	Blight_susceptible	Blight_susceptible	No_hybrid_weakness	Normal_seed_setting_rate	Not_fertility_restoration	Not_fertility_restoration	Not_wide_compatibility	Low_gelatinization_temperature	Not_fragrant_grain	High_grain_chalkiness	NA	Not_discolored_grain_in_phenol_solution
V153	Cold_tolerant	Cold_tolerant	Drought_sensitive	Normal_root	Cold_sensitive	Cold_tolerant	Resistant_to_beta-triketone_herbicides	Cold_tolerant	Normal_root	Cold_tolerant	NA	Strong_root	Salt_sensitive	Salt_sensitive	Heat_sensitive	Brown_planthopper_susceptible	Blast_susceptible	Blast_resistant	Blast_susceptible	Blast_susceptible	Blast_susceptible	NA	HET	Blast_resistant	Blast_resistant	Blast_susceptible	Blast_susceptible	Blast_susceptible	Blast_susceptible	Blast_susceptible	Blast_susceptible	Blast_susceptible	Blast_susceptible	RSV_resistant	Blight_susceptible	Blight_susceptible	Blight_resistant	NA	Blight_susceptible	No_hybrid_weakness	Normal_seed_setting_rate	Fertility_restoration	Fertility_restoration	Not_wide_compatibility	Low_gelatinization_temperature	Not_fragrant_grain	High_grain_chalkiness	Low_grain_protein_content	Not_discolored_grain_in_phenol_solution
V154	Cold_tolerant	Cold_sensitive	Drought_sensitive	Normal_root	Cold_tolerant	Cold_tolerant	Resistant_to_beta-triketone_herbicides	Cold_tolerant	Normal_root	Cold_tolerant	Cold_sensitive	Strong_root	Salt_sensitive	Salt_sensitive	Heat_sensitive	Brown_planthopper_susceptible	Blast_susceptible	Blast_susceptible	Blast_susceptible	Blast_susceptible	Blast_susceptible	NA	Blast_susceptible	Blast_resistant	Blast_resistant	Blast_susceptible	Blast_susceptible	Blast_susceptible	Blast_susceptible	Blast_susceptible	Blast_susceptible	Blast_susceptible	Blast_susceptible	RSV_sensitive	Blight_susceptible	Blight_susceptible	Blight_resistant	NA	Blight_susceptible	No_hybrid_weakness	Normal_seed_setting_rate	Fertility_restoration	Fertility_restoration	Not_wide_compatibility	Low_gelatinization_temperature	Not_fragrant_grain	High_grain_chalkiness	Low_grain_protein_content	Not_discolored_grain_in_phenol_solution
V155	Cold_tolerant	Cold_sensitive	Drought_sensitive	Normal_root	Cold_tolerant	Cold_tolerant	Resistant_to_beta-triketone_herbicides	Cold_tolerant	Normal_root	Cold_tolerant	Cold_sensitive	Normal_root	Salt_sensitive	Salt_sensitive	Heat_sensitive	Brown_planthopper_susceptible	Blast_susceptible	Blast_susceptible	Blast_susceptible	Blast_susceptible	Blast_susceptible	NA	Blast_susceptible	Blast_resistant	Blast_resistant	Blast_susceptible	Blast_susceptible	Blast_susceptible	Blast_susceptible	Blast_susceptible	Blast_susceptible	Blast_susceptible	Blast_susceptible	RSV_sensitive	Blight_susceptible	Blight_susceptible	Blight_resistant	NA	Blight_susceptible	No_hybrid_weakness	Normal_seed_setting_rate	Not_fertility_restoration	Not_fertility_restoration	Not_wide_compatibility	Low_gelatinization_temperature	Not_fragrant_grain	High_grain_chalkiness	Low_grain_protein_content	Not_discolored_grain_in_phenol_solution
V156	Cold_tolerant	Cold_sensitive	Drought_sensitive	Normal_root	Cold_tolerant	Cold_tolerant	Resistant_to_beta-triketone_herbicides	Cold_tolerant	Normal_root	Cold_tolerant	Cold_tolerant	Normal_root	Salt_sensitive	Salt_sensitive	Heat_sensitive	Brown_planthopper_susceptible	Blast_susceptible	HET	Blast_susceptible	Blast_susceptible	Blast_susceptible	Blast_susceptible	Blast_susceptible	Blast_susceptible	Blast_susceptible	Blast_susceptible	Blast_susceptible	Blast_susceptible	Blast_susceptible	Blast_susceptible	Blast_susceptible	Blast_susceptible	Blast_susceptible	RSV_sensitive	Blight_susceptible	Blight_susceptible	Blight_resistant	Blight_susceptible	Blight_susceptible	No_hybrid_weakness	Normal_seed_setting_rate	Not_fertility_restoration	Not_fertility_restoration	Not_wide_compatibility	HET	Not_fragrant_grain	High_grain_chalkiness	High_grain_protein_content	Not_discolored_grain_in_phenol_solution
V157	Cold_tolerant	Cold_sensitive	Drought_sensitive	Normal_root	Cold_tolerant	Cold_tolerant	Resistant_to_beta-triketone_herbicides	Cold_tolerant	Normal_root	Cold_tolerant	Cold_tolerant	Normal_root	Salt_sensitive	Salt_sensitive	Heat_sensitive	Brown_planthopper_susceptible	Blast_susceptible	Blast_resistant	Blast_susceptible	Blast_susceptible	Blast_susceptible	Blast_susceptible	HET	Blast_resistant	Blast_resistant	Blast_susceptible	Blast_susceptible	Blast_susceptible	Blast_susceptible	Blast_susceptible	Blast_susceptible	Blast_susceptible	Blast_susceptible	RSV_sensitive	Blight_susceptible	Blight_susceptible	Blight_resistant	NA	Blight_susceptible	No_hybrid_weakness	Normal_seed_setting_rate	Not_fertility_restoration	Not_fertility_restoration	Not_wide_compatibility	Low_gelatinization_temperature	Not_fragrant_grain	High_grain_chalkiness	High_grain_protein_content	Not_discolored_grain_in_phenol_solution
V158	Cold_tolerant	Cold_sensitive	Drought_sensitive	Normal_root	Cold_tolerant	Cold_tolerant	Resistant_to_beta-triketone_herbicides	Cold_tolerant	Normal_root	Cold_tolerant	Cold_tolerant	Normal_root	Salt_sensitive	Salt_sensitive	Heat_sensitive	Brown_planthopper_susceptible	Blast_susceptible	Blast_susceptible	Blast_susceptible	Blast_susceptible	Blast_susceptible	Blast_susceptible	Blast_susceptible	Blast_resistant	Blast_resistant	Blast_resistant	Blast_susceptible	Blast_susceptible	Blast_susceptible	Blast_susceptible	Blast_susceptible	Blast_susceptible	Blast_susceptible	RSV_sensitive	Blight_susceptible	Blight_susceptible	Blight_resistant	NA	Blight_susceptible	No_hybrid_weakness	Normal_seed_setting_rate	Not_fertility_restoration	Not_fertility_restoration	Not_wide_compatibility	Low_gelatinization_temperature	Not_fragrant_grain	High_grain_chalkiness	Low_grain_protein_content	Not_discolored_grain_in_phenol_solution
V159	Cold_tolerant	Cold_sensitive	Drought_sensitive	Normal_root	Cold_tolerant	Cold_tolerant	Resistant_to_beta-triketone_herbicides	Cold_tolerant	Normal_root	Cold_tolerant	Cold_sensitive	Normal_root	Salt_sensitive	Salt_sensitive	Heat_sensitive	Brown_planthopper_susceptible	Blast_susceptible	HET	Blast_susceptible	Blast_susceptible	Blast_susceptible	Blast_susceptible	HET	Blast_susceptible	HET	HET	Blast_susceptible	Blast_susceptible	Blast_susceptible	Blast_susceptible	Blast_susceptible	Blast_susceptible	Blast_susceptible	RSV_sensitive	Blight_susceptible	Blight_susceptible	Blight_resistant	Blight_susceptible	Blight_susceptible	No_hybrid_weakness	Normal_seed_setting_rate	Not_fertility_restoration	Fertility_restoration	Not_wide_compatibility	Low_gelatinization_temperature	Not_fragrant_grain	High_grain_chalkiness	Low_grain_protein_content	Not_discolored_grain_in_phenol_solution
V160	Cold_tolerant	Cold_tolerant	Drought_sensitive	Normal_root	Cold_tolerant	Cold_tolerant	Resistant_to_beta-triketone_herbicides	Cold_tolerant	Normal_root	Cold_tolerant	Cold_sensitive	Normal_root	Salt_sensitive	Salt_sensitive	Heat_sensitive	Brown_planthopper_susceptible	Blast_susceptible	Blast_resistant	Blast_susceptible	Blast_susceptible	Blast_susceptible	Blast_resistant	HET	Blast_susceptible	Blast_resistant	Blast_susceptible	Blast_susceptible	Blast_susceptible	Blast_susceptible	Blast_susceptible	Blast_susceptible	Blast_susceptible	NA	RSV_sensitive	Blight_susceptible	Blight_susceptible	Blight_resistant	Blight_susceptible	Blight_susceptible	No_hybrid_weakness	Normal_seed_setting_rate	HET	Not_fertility_restoration	Not_wide_compatibility	Low_gelatinization_temperature	Not_fragrant_grain	High_grain_chalkiness	Low_grain_protein_content	Not_discolored_grain_in_phenol_solution
V161	Cold_tolerant	Cold_sensitive	Drought_sensitive	Normal_root	Cold_tolerant	Cold_tolerant	Resistant_to_beta-triketone_herbicides	Cold_tolerant	Normal_root	NA	NA	Normal_root	Salt_sensitive	Salt_sensitive	Heat_sensitive	Brown_planthopper_susceptible	Blast_susceptible	Blast_susceptible	Blast_susceptible	Blast_susceptible	Blast_susceptible	Blast_susceptible	Blast_susceptible	Blast_resistant	Blast_resistant	Blast_susceptible	Blast_susceptible	Blast_susceptible	Blast_susceptible	Blast_susceptible	Blast_susceptible	Blast_susceptible	Blast_susceptible	RSV_sensitive	Blight_susceptible	Blight_susceptible	Blight_resistant	NA	Blight_susceptible	No_hybrid_weakness	Normal_seed_setting_rate	Not_fertility_restoration	Not_fertility_restoration	Not_wide_compatibility	Low_gelatinization_temperature	Not_fragrant_grain	High_grain_chalkiness	Low_grain_protein_content	Not_discolored_grain_in_phenol_solution
V162	Cold_tolerant	Cold_sensitive	Het	Normal_root	Cold_tolerant	Cold_tolerant	Resistant_to_beta-triketone_herbicides	Cold_tolerant	Normal_root	Cold_tolerant	Cold_sensitive	Normal_root	Salt_sensitive	Salt_sensitive	Heat_sensitive	Brown_planthopper_susceptible	Blast_susceptible	Blast_susceptible	Blast_susceptible	Blast_susceptible	Blast_susceptible	NA	Blast_susceptible	Blast_resistant	Blast_resistant	Blast_susceptible	Blast_susceptible	Blast_susceptible	Blast_susceptible	Blast_susceptible	Blast_susceptible	Blast_susceptible	Blast_susceptible	RSV_sensitive	Blight_susceptible	Blight_susceptible	Blight_resistant	Blight_susceptible	Blight_susceptible	No_hybrid_weakness	Normal_seed_setting_rate	Not_fertility_restoration	Not_fertility_restoration	Not_wide_compatibility	Low_gelatinization_temperature	Not_fragrant_grain	High_grain_chalkiness	Low_grain_protein_content	Not_discolored_grain_in_phenol_solution
V163	Cold_tolerant	Cold_sensitive	Drought_sensitive	Normal_root	Cold_tolerant	Cold_tolerant	Resistant_to_beta-triketone_herbicides	Cold_tolerant	Normal_root	Cold_tolerant	Cold_tolerant	Strong_root	Salt_sensitive	Salt_sensitive	Heat_sensitive	Brown_planthopper_susceptible	Blast_susceptible	Blast_resistant	Blast_susceptible	Blast_susceptible	Blast_susceptible	NA	HET	Blast_susceptible	Blast_susceptible	Blast_susceptible	Blast_susceptible	Blast_susceptible	Blast_susceptible	Blast_susceptible	Blast_susceptible	Blast_susceptible	Blast_susceptible	RSV_sensitive	Blight_susceptible	Blight_susceptible	Blight_resistant	NA	Blight_susceptible	No_hybrid_weakness	Normal_seed_setting_rate	Not_fertility_restoration	Not_fertility_restoration	Not_wide_compatibility	Low_gelatinization_temperature	Not_fragrant_grain	High_grain_chalkiness	Low_grain_protein_content	NA
V164	Cold_tolerant	Cold_sensitive	Drought_sensitive	Normal_root	Cold_tolerant	Cold_tolerant	Resistant_to_beta-triketone_herbicides	Cold_tolerant	Normal_root	Cold_tolerant	Cold_tolerant	Normal_root	Salt_sensitive	Salt_sensitive	Heat_sensitive	Brown_planthopper_susceptible	Blast_susceptible	Blast_susceptible	Blast_susceptible	Blast_susceptible	Blast_susceptible	NA	Blast_susceptible	Blast_resistant	Blast_resistant	Blast_susceptible	Blast_susceptible	Blast_susceptible	Blast_susceptible	Blast_susceptible	Blast_resistant	Blast_susceptible	Blast_susceptible	RSV_sensitive	Blight_susceptible	Blight_susceptible	Blight_resistant	NA	Blight_susceptible	NA	Normal_seed_setting_rate	Not_fertility_restoration	Not_fertility_restoration	Not_wide_compatibility	Low_gelatinization_temperature	Not_fragrant_grain	High_grain_chalkiness	Low_grain_protein_content	Not_discolored_grain_in_phenol_solution
V165	Cold_tolerant	Cold_tolerant	Drought_sensitive	Normal_root	Cold_tolerant	Cold_tolerant	Resistant_to_beta-triketone_herbicides	Cold_tolerant	Normal_root	Cold_tolerant	Cold_sensitive	Normal_root	Salt_sensitive	Salt_sensitive	Heat_sensitive	Brown_planthopper_susceptible	Blast_susceptible	Blast_susceptible	Blast_susceptible	Blast_susceptible	Blast_susceptible	NA	Blast_susceptible	Blast_resistant	Blast_resistant	Blast_susceptible	Blast_susceptible	Blast_susceptible	Blast_susceptible	Blast_susceptible	Blast_resistant	Blast_susceptible	Blast_resistant	RSV_sensitive	Blight_susceptible	Blight_susceptible	Blight_resistant	Blight_susceptible	Blight_susceptible	Interspecific_hybrid_weakness	Normal_seed_setting_rate	Not_fertility_restoration	Not_fertility_restoration	Not_wide_compatibility	Low_gelatinization_temperature	Not_fragrant_grain	High_grain_chalkiness	Low_grain_protein_content	Not_discolored_grain_in_phenol_solution
V166	Cold_tolerant	Cold_sensitive	Drought_sensitive	Normal_root	Cold_tolerant	Cold_tolerant	Resistant_to_beta-triketone_herbicides	Cold_tolerant	Normal_root	Cold_tolerant	NA	Strong_root	Salt_sensitive	Salt_sensitive	Heat_sensitive	Brown_planthopper_susceptible	Blast_susceptible	Blast_resistant	Blast_susceptible	Blast_susceptible	Blast_susceptible	NA	Blast_resistant	Blast_susceptible	Blast_susceptible	Blast_susceptible	Blast_susceptible	Blast_susceptible	Blast_susceptible	Blast_susceptible	Blast_susceptible	Blast_susceptible	Blast_susceptible	RSV_sensitive	Blight_susceptible	Blight_susceptible	Blight_resistant	Blight_susceptible	Blight_susceptible	No_hybrid_weakness	Normal_seed_setting_rate	Not_fertility_restoration	Not_fertility_restoration	Not_wide_compatibility	Low_gelatinization_temperature	Not_fragrant_grain	High_grain_chalkiness	Low_grain_protein_content	Not_discolored_grain_in_phenol_solution
V167	Cold_tolerant	Cold_tolerant	Drought_sensitive	Normal_root	Cold_tolerant	Cold_tolerant	Resistant_to_beta-triketone_herbicides	Cold_tolerant	Normal_root	Cold_tolerant	Cold_sensitive	Normal_root	Salt_sensitive	Salt_sensitive	Heat_sensitive	Brown_planthopper_susceptible	Blast_susceptible	Blast_resistant	Blast_susceptible	Blast_susceptible	Blast_susceptible	NA	HET	Blast_resistant	Blast_resistant	Blast_resistant	Blast_susceptible	Blast_susceptible	Blast_susceptible	Blast_susceptible	Blast_susceptible	Blast_susceptible	Blast_susceptible	RSV_sensitive	Blight_susceptible	Blight_susceptible	Blight_resistant	Blight_susceptible	Blight_susceptible	No_hybrid_weakness	Normal_seed_setting_rate	Not_fertility_restoration	Not_fertility_restoration	Not_wide_compatibility	Low_gelatinization_temperature	Not_fragrant_grain	High_grain_chalkiness	Low_grain_protein_content	Not_discolored_grain_in_phenol_solution
V168	Cold_tolerant	Cold_sensitive	Drought_sensitive	Normal_root	Cold_tolerant	Cold_tolerant	Resistant_to_beta-triketone_herbicides	Cold_tolerant	Normal_root	Cold_tolerant	Cold_tolerant	Normal_root	Salt_sensitive	Salt_sensitive	Heat_sensitive	Brown_planthopper_susceptible	Blast_susceptible	Blast_susceptible	Blast_susceptible	Blast_susceptible	Blast_susceptible	Blast_susceptible	Blast_susceptible	Blast_susceptible	Blast_susceptible	Blast_susceptible	Blast_susceptible	Blast_susceptible	Blast_susceptible	Blast_susceptible	Blast_susceptible	Blast_susceptible	Blast_susceptible	RSV_sensitive	Blight_susceptible	Blight_susceptible	Blight_resistant	NA	Blight_susceptible	No_hybrid_weakness	Normal_seed_setting_rate	Not_fertility_restoration	Not_fertility_restoration	Not_wide_compatibility	Low_gelatinization_temperature	Not_fragrant_grain	High_grain_chalkiness	Low_grain_protein_content	Not_discolored_grain_in_phenol_solution
V169	Cold_tolerant	Cold_tolerant	Drought_sensitive	Normal_root	Cold_tolerant	Cold_tolerant	Resistant_to_beta-triketone_herbicides	Cold_tolerant	Normal_root	Cold_tolerant	Cold_tolerant	Normal_root	Salt_sensitive	Salt_sensitive	Heat_sensitive	Brown_planthopper_susceptible	Blast_susceptible	Blast_susceptible	Blast_susceptible	Blast_susceptible	Blast_susceptible	Blast_susceptible	Blast_susceptible	Blast_resistant	Blast_resistant	Blast_resistant	Blast_susceptible	Blast_susceptible	Blast_susceptible	Blast_susceptible	Blast_susceptible	Blast_susceptible	Blast_susceptible	RSV_sensitive	Blight_susceptible	Blight_susceptible	Blight_resistant	NA	Blight_susceptible	No_hybrid_weakness	Normal_seed_setting_rate	Not_fertility_restoration	Not_fertility_restoration	Not_wide_compatibility	Low_gelatinization_temperature	Not_fragrant_grain	High_grain_chalkiness	Low_grain_protein_content	Not_discolored_grain_in_phenol_solution
V170	Cold_tolerant	HET	Drought_sensitive	Normal_root	Cold_tolerant	Cold_tolerant	Resistant_to_beta-triketone_herbicides	Cold_tolerant	Normal_root	Cold_tolerant	Cold_sensitive	Normal_root	Salt_sensitive	Salt_sensitive	Heat_sensitive	Brown_planthopper_susceptible	Blast_susceptible	HET	Blast_susceptible	Blast_susceptible	Blast_susceptible	NA	HET	Blast_susceptible	Blast_susceptible	Blast_susceptible	Blast_susceptible	Blast_susceptible	Blast_susceptible	Blast_susceptible	Blast_susceptible	Blast_susceptible	Blast_susceptible	RSV_sensitive	Blight_susceptible	Blight_susceptible	Blight_resistant	Blight_susceptible	Blight_susceptible	No_hybrid_weakness	Normal_seed_setting_rate	Not_fertility_restoration	Not_fertility_restoration	Not_wide_compatibility	Low_gelatinization_temperature	Not_fragrant_grain	High_grain_chalkiness	Low_grain_protein_content	Not_discolored_grain_in_phenol_solution
V171	Cold_tolerant	Cold_tolerant	Drought_sensitive	Normal_root	Cold_tolerant	Cold_tolerant	Resistant_to_beta-triketone_herbicides	Cold_tolerant	Normal_root	Cold_tolerant	Cold_tolerant	Normal_root	Salt_sensitive	Salt_sensitive	Heat_sensitive	Brown_planthopper_susceptible	Blast_susceptible	Blast_resistant	Blast_susceptible	Blast_susceptible	Blast_susceptible	NA	HET	Blast_susceptible	Blast_susceptible	Blast_resistant	Blast_susceptible	Blast_susceptible	Blast_susceptible	Blast_susceptible	Blast_susceptible	Blast_susceptible	Blast_susceptible	RSV_sensitive	Blight_susceptible	Blight_susceptible	Blight_resistant	NA	Blight_susceptible	No_hybrid_weakness	Normal_seed_setting_rate	Not_fertility_restoration	Not_fertility_restoration	Not_wide_compatibility	Low_gelatinization_temperature	Not_fragrant_grain	High_grain_chalkiness	Low_grain_protein_content	Not_discolored_grain_in_phenol_solution
V172	Cold_tolerant	Cold_sensitive	Drought_sensitive	Normal_root	Cold_tolerant	Cold_tolerant	Resistant_to_beta-triketone_herbicides	Cold_tolerant	Normal_root	Cold_tolerant	NA	Normal_root	Salt_sensitive	Salt_sensitive	Heat_sensitive	Brown_planthopper_susceptible	Blast_susceptible	Blast_resistant	Blast_susceptible	Blast_susceptible	Blast_susceptible	NA	HET	Blast_resistant	Blast_resistant	Blast_resistant	Blast_susceptible	Blast_susceptible	Blast_susceptible	Blast_susceptible	Blast_susceptible	Blast_susceptible	Blast_susceptible	RSV_sensitive	Blight_susceptible	Blight_susceptible	Blight_resistant	NA	Blight_susceptible	Interspecific_hybrid_weakness	Normal_seed_setting_rate	Not_fertility_restoration	Not_fertility_restoration	Not_wide_compatibility	Low_gelatinization_temperature	Not_fragrant_grain	High_grain_chalkiness	Low_grain_protein_content	Not_discolored_grain_in_phenol_solution
V173	Cold_tolerant	Cold_sensitive	Drought_sensitive	Normal_root	Cold_tolerant	Cold_tolerant	Resistant_to_beta-triketone_herbicides	Cold_tolerant	Normal_root	Cold_tolerant	Cold_tolerant	Normal_root	Salt_sensitive	Salt_sensitive	Heat_sensitive	Brown_planthopper_susceptible	Blast_susceptible	Blast_susceptible	Blast_susceptible	Blast_susceptible	Blast_susceptible	Blast_susceptible	HET	Blast_susceptible	Blast_susceptible	Blast_susceptible	Blast_susceptible	Blast_susceptible	Blast_susceptible	Blast_susceptible	Blast_resistant	Blast_susceptible	Blast_resistant	RSV_sensitive	Blight_susceptible	Blight_susceptible	Blight_resistant	Blight_susceptible	Blight_susceptible	No_hybrid_weakness	Normal_seed_setting_rate	Not_fertility_restoration	Not_fertility_restoration	Not_wide_compatibility	Low_gelatinization_temperature	Not_fragrant_grain	High_grain_chalkiness	Low_grain_protein_content	Not_discolored_grain_in_phenol_solution
V174	Cold_tolerant	Cold_sensitive	Drought_sensitive	Normal_root	Cold_tolerant	Cold_tolerant	Resistant_to_beta-triketone_herbicides	Cold_tolerant	Normal_root	Cold_tolerant	Cold_tolerant	Normal_root	Salt_sensitive	Salt_sensitive	Heat_sensitive	Brown_planthopper_susceptible	Blast_susceptible	Blast_susceptible	Blast_susceptible	Blast_susceptible	Blast_susceptible	Blast_susceptible	Blast_susceptible	Blast_susceptible	Blast_susceptible	Blast_susceptible	Blast_susceptible	Blast_susceptible	Blast_susceptible	Blast_susceptible	Blast_resistant	Blast_susceptible	Blast_resistant	RSV_sensitive	Blight_susceptible	Blight_susceptible	Blight_resistant	NA	Blight_susceptible	No_hybrid_weakness	Normal_seed_setting_rate	Not_fertility_restoration	Not_fertility_restoration	Not_wide_compatibility	Low_gelatinization_temperature	Not_fragrant_grain	High_grain_chalkiness	Low_grain_protein_content	Not_discolored_grain_in_phenol_solution
V175	Cold_tolerant	NA	Drought_sensitive	Normal_root	Cold_tolerant	Cold_tolerant	Resistant_to_beta-triketone_herbicides	Cold_tolerant	Normal_root	Cold_tolerant	Cold_tolerant	Normal_root	Salt_sensitive	Salt_sensitive	Heat_sensitive	Brown_planthopper_susceptible	Blast_susceptible	NA	Blast_susceptible	Blast_susceptible	Blast_susceptible	Blast_resistant	HET	Blast_susceptible	Blast_susceptible	Blast_susceptible	Blast_susceptible	Blast_susceptible	Blast_susceptible	Blast_susceptible	Blast_resistant	Blast_susceptible	Blast_resistant	RSV_sensitive	Blight_susceptible	Blight_susceptible	Blight_resistant	NA	Blight_susceptible	No_hybrid_weakness	Normal_seed_setting_rate	Not_fertility_restoration	Not_fertility_restoration	Not_wide_compatibility	Low_gelatinization_temperature	Not_fragrant_grain	High_grain_chalkiness	Low_grain_protein_content	Not_discolored_grain_in_phenol_solution
V176	Cold_tolerant	NA	Drought_sensitive	Normal_root	Cold_tolerant	Cold_tolerant	Resistant_to_beta-triketone_herbicides	Cold_tolerant	Normal_root	Cold_tolerant	Cold_tolerant	Strong_root	Salt_sensitive	Salt_sensitive	Heat_sensitive	Brown_planthopper_susceptible	Blast_susceptible	Blast_susceptible	Blast_susceptible	Blast_susceptible	Blast_susceptible	Blast_resistant	Blast_susceptible	Blast_resistant	Blast_resistant	Blast_susceptible	Blast_susceptible	Blast_susceptible	Blast_susceptible	Blast_susceptible	Blast_resistant	Blast_susceptible	Blast_susceptible	RSV_resistant	Blight_susceptible	Blight_susceptible	Blight_resistant	NA	Blight_susceptible	No_hybrid_weakness	Normal_seed_setting_rate	Fertility_restoration	Fertility_restoration	Not_wide_compatibility	Low_gelatinization_temperature	Not_fragrant_grain	High_grain_chalkiness	Low_grain_protein_content	Not_discolored_grain_in_phenol_solution
V177	Cold_tolerant	Cold_tolerant	Drought_sensitive	Normal_root	Cold_tolerant	Cold_tolerant	Resistant_to_beta-triketone_herbicides	Cold_tolerant	Normal_root	Cold_tolerant	Cold_sensitive	Normal_root	Salt_sensitive	Salt_sensitive	Heat_sensitive	Brown_planthopper_susceptible	Blast_susceptible	Blast_susceptible	Blast_susceptible	Blast_susceptible	Blast_susceptible	Blast_resistant	Blast_susceptible	Blast_susceptible	Blast_susceptible	Blast_susceptible	Blast_susceptible	Blast_susceptible	Blast_susceptible	Blast_susceptible	Blast_susceptible	Blast_susceptible	Blast_susceptible	RSV_sensitive	Blight_susceptible	Blight_susceptible	Blight_resistant	NA	Blight_susceptible	No_hybrid_weakness	Normal_seed_setting_rate	Not_fertility_restoration	Not_fertility_restoration	Not_wide_compatibility	Low_gelatinization_temperature	Not_fragrant_grain	High_grain_chalkiness	Low_grain_protein_content	Not_discolored_grain_in_phenol_solution
V178	Cold_tolerant	Cold_sensitive	Drought_sensitive	Normal_root	Cold_tolerant	Cold_tolerant	Resistant_to_beta-triketone_herbicides	Cold_tolerant	Normal_root	Cold_tolerant	NA	Normal_root	Salt_sensitive	Salt_sensitive	Heat_sensitive	Brown_planthopper_susceptible	Blast_susceptible	Blast_resistant	Blast_susceptible	Blast_susceptible	Blast_susceptible	Blast_susceptible	HET	Blast_susceptible	Blast_susceptible	Blast_susceptible	Blast_susceptible	Blast_susceptible	Blast_susceptible	Blast_susceptible	Blast_susceptible	Blast_susceptible	Blast_susceptible	RSV_sensitive	Blight_susceptible	Blight_susceptible	Blight_resistant	NA	Blight_susceptible	No_hybrid_weakness	Normal_seed_setting_rate	Not_fertility_restoration	Not_fertility_restoration	Not_wide_compatibility	Low_gelatinization_temperature	Not_fragrant_grain	High_grain_chalkiness	Low_grain_protein_content	Not_discolored_grain_in_phenol_solution
V179	Cold_tolerant	Cold_tolerant	Drought_sensitive	Normal_root	Cold_tolerant	Cold_tolerant	Resistant_to_beta-triketone_herbicides	Cold_tolerant	Normal_root	Cold_tolerant	Cold_sensitive	Normal_root	Salt_sensitive	Salt_sensitive	Heat_sensitive	Brown_planthopper_susceptible	Blast_susceptible	Blast_resistant	Blast_susceptible	Blast_susceptible	Blast_susceptible	NA	Blast_resistant	Blast_resistant	Blast_resistant	Blast_susceptible	Blast_susceptible	Blast_susceptible	Blast_susceptible	Blast_susceptible	Blast_susceptible	Blast_susceptible	Blast_susceptible	RSV_sensitive	Blight_susceptible	Blight_susceptible	Blight_resistant	NA	Blight_susceptible	No_hybrid_weakness	Normal_seed_setting_rate	Not_fertility_restoration	Not_fertility_restoration	Not_wide_compatibility	Low_gelatinization_temperature	Not_fragrant_grain	High_grain_chalkiness	Low_grain_protein_content	Not_discolored_grain_in_phenol_solution
V180	Cold_tolerant	Cold_tolerant	Drought_sensitive	Normal_root	Cold_tolerant	Cold_tolerant	Resistant_to_beta-triketone_herbicides	Cold_tolerant	Normal_root	Cold_tolerant	Cold_tolerant	Strong_root	Salt_sensitive	Salt_sensitive	Heat_sensitive	Brown_planthopper_susceptible	Blast_susceptible	Blast_resistant	Blast_susceptible	Blast_susceptible	Blast_susceptible	NA	Blast_susceptible	Blast_susceptible	Blast_susceptible	Blast_susceptible	Blast_susceptible	Blast_susceptible	Blast_susceptible	Blast_susceptible	Blast_susceptible	Blast_susceptible	Blast_susceptible	RSV_sensitive	Blight_susceptible	Blight_susceptible	Blight_resistant	Blight_susceptible	Blight_susceptible	No_hybrid_weakness	Normal_seed_setting_rate	Not_fertility_restoration	Not_fertility_restoration	Not_wide_compatibility	Low_gelatinization_temperature	Not_fragrant_grain	High_grain_chalkiness	Low_grain_protein_content	Not_discolored_grain_in_phenol_solution
V181	Cold_tolerant	Cold_tolerant	Drought_sensitive	Normal_root	Cold_tolerant	Cold_tolerant	Resistant_to_beta-triketone_herbicides	Cold_tolerant	Normal_root	NA	NA	Normal_root	Salt_sensitive	Salt_sensitive	Heat_sensitive	Brown_planthopper_susceptible	Blast_susceptible	Blast_resistant	Blast_susceptible	Blast_susceptible	Blast_susceptible	Blast_resistant	HET	Blast_resistant	Blast_resistant	Blast_susceptible	Blast_susceptible	Blast_susceptible	Blast_susceptible	Blast_susceptible	Blast_susceptible	Blast_susceptible	Blast_susceptible	RSV_sensitive	Blight_susceptible	Blight_susceptible	Blight_resistant	NA	Blight_susceptible	No_hybrid_weakness	Normal_seed_setting_rate	Not_fertility_restoration	Not_fertility_restoration	Not_wide_compatibility	Low_gelatinization_temperature	Not_fragrant_grain	High_grain_chalkiness	Low_grain_protein_content	Not_discolored_grain_in_phenol_solution
V182	Cold_tolerant	Cold_tolerant	Drought_sensitive	Normal_root	Cold_tolerant	Cold_tolerant	Resistant_to_beta-triketone_herbicides	Cold_tolerant	Normal_root	Cold_tolerant	Cold_tolerant	Normal_root	Salt_sensitive	Salt_sensitive	Heat_sensitive	Brown_planthopper_susceptible	Blast_susceptible	Blast_resistant	Blast_susceptible	Blast_susceptible	Blast_susceptible	Blast_resistant	HET	Blast_susceptible	Blast_susceptible	HET	Blast_susceptible	Blast_susceptible	Blast_susceptible	Blast_susceptible	Blast_resistant	Blast_susceptible	Blast_susceptible	RSV_sensitive	Blight_susceptible	Blight_susceptible	Blight_resistant	NA	Blight_susceptible	No_hybrid_weakness	Normal_seed_setting_rate	Not_fertility_restoration	Not_fertility_restoration	Not_wide_compatibility	Low_gelatinization_temperature	Fragrant_grain	High_grain_chalkiness	High_grain_protein_content	Not_discolored_grain_in_phenol_solution
V183	Cold_tolerant	Cold_tolerant	Drought_sensitive	Normal_root	Cold_tolerant	Cold_tolerant	Resistant_to_beta-triketone_herbicides	Cold_tolerant	Normal_root	Cold_tolerant	NA	Strong_root	Salt_sensitive	Salt_sensitive	Heat_sensitive	Brown_planthopper_susceptible	Blast_susceptible	Blast_susceptible	Blast_susceptible	Blast_susceptible	Blast_susceptible	NA	Blast_susceptible	Blast_resistant	Blast_resistant	Blast_susceptible	Blast_susceptible	Blast_susceptible	Blast_susceptible	Blast_susceptible	Blast_susceptible	Blast_susceptible	Blast_susceptible	RSV_sensitive	Blight_susceptible	Blight_susceptible	Blight_resistant	Blight_susceptible	Blight_susceptible	No_hybrid_weakness	Normal_seed_setting_rate	Not_fertility_restoration	Not_fertility_restoration	Not_wide_compatibility	Low_gelatinization_temperature	NA	High_grain_chalkiness	Low_grain_protein_content	Not_discolored_grain_in_phenol_solution
V184	Cold_tolerant	HET	Drought_sensitive	Normal_root	Cold_tolerant	Cold_tolerant	Resistant_to_beta-triketone_herbicides	Cold_tolerant	Normal_root	Cold_tolerant	Cold_sensitive	Normal_root	Salt_sensitive	Salt_sensitive	Heat_sensitive	Brown_planthopper_susceptible	Blast_susceptible	Blast_resistant	Blast_susceptible	Blast_susceptible	Blast_susceptible	NA	Blast_resistant	HET	Blast_resistant	Blast_susceptible	Blast_susceptible	Blast_susceptible	Blast_susceptible	Blast_susceptible	Blast_susceptible	Blast_susceptible	Blast_susceptible	RSV_sensitive	Blight_susceptible	Blight_susceptible	Blight_resistant	NA	Blight_susceptible	No_hybrid_weakness	Normal_seed_setting_rate	Not_fertility_restoration	Not_fertility_restoration	Not_wide_compatibility	Low_gelatinization_temperature	Not_fragrant_grain	High_grain_chalkiness	Low_grain_protein_content	Not_discolored_grain_in_phenol_solution
V185	Cold_tolerant	Cold_tolerant	Drought_sensitive	Normal_root	Cold_tolerant	Cold_tolerant	Resistant_to_beta-triketone_herbicides	Cold_tolerant	Normal_root	Cold_tolerant	Cold_sensitive	Normal_root	Salt_sensitive	Salt_sensitive	Heat_sensitive	Brown_planthopper_susceptible	Blast_susceptible	Blast_resistant	Blast_susceptible	Blast_susceptible	Blast_susceptible	Blast_resistant	HET	Blast_resistant	Blast_resistant	Blast_susceptible	Blast_susceptible	Blast_susceptible	Blast_susceptible	Blast_susceptible	Blast_susceptible	Blast_susceptible	Blast_susceptible	RSV_sensitive	Blight_susceptible	Blight_susceptible	Blight_resistant	NA	Blight_susceptible	No_hybrid_weakness	Normal_seed_setting_rate	Not_fertility_restoration	Not_fertility_restoration	Not_wide_compatibility	Low_gelatinization_temperature	Not_fragrant_grain	High_grain_chalkiness	Low_grain_protein_content	NA
V186	Cold_tolerant	Cold_sensitive	Drought_sensitive	Normal_root	Cold_tolerant	Cold_tolerant	Resistant_to_beta-triketone_herbicides	Cold_tolerant	Normal_root	Cold_tolerant	Cold_sensitive	Normal_root	Salt_sensitive	Salt_sensitive	Heat_sensitive	Brown_planthopper_susceptible	Blast_susceptible	Blast_resistant	Blast_susceptible	Blast_susceptible	Blast_susceptible	Blast_resistant	HET	Blast_resistant	Blast_resistant	Blast_susceptible	Blast_susceptible	Blast_susceptible	Blast_susceptible	Blast_susceptible	Blast_susceptible	Blast_susceptible	Blast_susceptible	RSV_sensitive	Blight_susceptible	Blight_susceptible	Blight_resistant	NA	Blight_susceptible	No_hybrid_weakness	Normal_seed_setting_rate	Not_fertility_restoration	Not_fertility_restoration	Not_wide_compatibility	Low_gelatinization_temperature	Not_fragrant_grain	High_grain_chalkiness	Low_grain_protein_content	Not_discolored_grain_in_phenol_solution
V187	Cold_tolerant	Cold_tolerant	Drought_sensitive	Normal_root	Cold_tolerant	Cold_tolerant	Resistant_to_beta-triketone_herbicides	Cold_tolerant	Normal_root	Cold_tolerant	Cold_sensitive	Normal_root	Salt_sensitive	Salt_sensitive	Heat_sensitive	Brown_planthopper_susceptible	Blast_susceptible	Blast_resistant	Blast_susceptible	Blast_susceptible	Blast_susceptible	NA	Blast_resistant	Blast_susceptible	Blast_susceptible	Blast_susceptible	Blast_susceptible	Blast_susceptible	Blast_susceptible	Blast_susceptible	Blast_susceptible	Blast_susceptible	Blast_susceptible	RSV_sensitive	Blight_susceptible	Blight_susceptible	Blight_resistant	Blight_susceptible	Blight_susceptible	No_hybrid_weakness	Normal_seed_setting_rate	Not_fertility_restoration	Not_fertility_restoration	Not_wide_compatibility	Low_gelatinization_temperature	Not_fragrant_grain	High_grain_chalkiness	Low_grain_protein_content	Not_discolored_grain_in_phenol_solution
V188	Cold_tolerant	Cold_tolerant	Drought_sensitive	Normal_root	Cold_tolerant	Cold_tolerant	Resistant_to_beta-triketone_herbicides	Cold_tolerant	Normal_root	Cold_tolerant	NA	Strong_root	Salt_sensitive	Salt_sensitive	Heat_sensitive	Brown_planthopper_susceptible	Blast_susceptible	Blast_susceptible	Blast_susceptible	Blast_susceptible	Blast_susceptible	NA	Blast_susceptible	Blast_resistant	Blast_resistant	Blast_susceptible	Blast_susceptible	Blast_susceptible	Blast_susceptible	Blast_susceptible	Blast_susceptible	Blast_susceptible	Blast_susceptible	RSV_sensitive	Blight_susceptible	Blight_susceptible	Blight_resistant	NA	Blight_susceptible	No_hybrid_weakness	Normal_seed_setting_rate	Not_fertility_restoration	Not_fertility_restoration	Not_wide_compatibility	Low_gelatinization_temperature	Not_fragrant_grain	High_grain_chalkiness	Low_grain_protein_content	Not_discolored_grain_in_phenol_solution
V189	Cold_tolerant	Cold_tolerant	Drought_sensitive	Normal_root	Cold_tolerant	Cold_tolerant	Resistant_to_beta-triketone_herbicides	Cold_tolerant	Normal_root	Cold_tolerant	Cold_sensitive	Strong_root	Salt_sensitive	Salt_sensitive	Heat_sensitive	Brown_planthopper_susceptible	Blast_susceptible	Blast_susceptible	Blast_susceptible	Blast_susceptible	Blast_susceptible	Blast_resistant	Blast_susceptible	Blast_resistant	Blast_resistant	Blast_susceptible	Blast_susceptible	Blast_susceptible	Blast_susceptible	Blast_susceptible	Blast_susceptible	Blast_susceptible	Blast_susceptible	RSV_sensitive	Blight_susceptible	Blight_susceptible	Blight_resistant	NA	Blight_susceptible	No_hybrid_weakness	Normal_seed_setting_rate	Not_fertility_restoration	Not_fertility_restoration	Not_wide_compatibility	Low_gelatinization_temperature	Not_fragrant_grain	High_grain_chalkiness	Low_grain_protein_content	Not_discolored_grain_in_phenol_solution
V190	Cold_tolerant	Cold_tolerant	Drought_sensitive	Normal_root	Cold_tolerant	Cold_tolerant	Resistant_to_beta-triketone_herbicides	Cold_tolerant	Normal_root	Cold_tolerant	Cold_sensitive	Normal_root	Salt_sensitive	Salt_sensitive	Heat_sensitive	Brown_planthopper_susceptible	Blast_susceptible	Blast_resistant	Blast_susceptible	Blast_susceptible	Blast_susceptible	NA	Blast_resistant	Blast_susceptible	Blast_susceptible	Blast_susceptible	Blast_susceptible	Blast_susceptible	Blast_susceptible	Blast_susceptible	Blast_susceptible	Blast_susceptible	Blast_susceptible	RSV_sensitive	Blight_susceptible	Blight_susceptible	Blight_resistant	NA	Blight_susceptible	No_hybrid_weakness	Normal_seed_setting_rate	Not_fertility_restoration	Not_fertility_restoration	Not_wide_compatibility	Low_gelatinization_temperature	Not_fragrant_grain	High_grain_chalkiness	Low_grain_protein_content	Not_discolored_grain_in_phenol_solution
V191	Cold_tolerant	Cold_sensitive	Drought_sensitive	Normal_root	Cold_tolerant	Cold_tolerant	Resistant_to_beta-triketone_herbicides	Cold_tolerant	Normal_root	Cold_tolerant	NA	Normal_root	Salt_sensitive	Salt_sensitive	Heat_sensitive	Brown_planthopper_susceptible	Blast_resistant	Blast_susceptible	Blast_susceptible	Blast_susceptible	Blast_susceptible	Blast_resistant	Blast_susceptible	Blast_susceptible	Blast_susceptible	Blast_susceptible	Blast_susceptible	Blast_susceptible	Blast_susceptible	Blast_susceptible	Blast_resistant	Blast_susceptible	Blast_resistant	RSV_sensitive	Blight_susceptible	Blight_susceptible	Blight_resistant	Blight_susceptible	Blight_susceptible	No_hybrid_weakness	Normal_seed_setting_rate	Not_fertility_restoration	Not_fertility_restoration	Not_wide_compatibility	Low_gelatinization_temperature	Not_fragrant_grain	High_grain_chalkiness	Low_grain_protein_content	Discolored_grain_in_phenol_solution
V192	Cold_tolerant	Cold_sensitive	Drought_sensitive	Normal_root	Cold_tolerant	Cold_tolerant	Resistant_to_beta-triketone_herbicides	Cold_tolerant	Normal_root	Cold_tolerant	Cold_tolerant	Normal_root	Salt_sensitive	Salt_sensitive	Heat_sensitive	Brown_planthopper_susceptible	Blast_resistant	Blast_susceptible	Blast_susceptible	Blast_susceptible	Blast_susceptible	NA	Blast_susceptible	Blast_susceptible	Blast_susceptible	Blast_susceptible	Blast_susceptible	Blast_susceptible	Blast_susceptible	Blast_susceptible	Blast_susceptible	Blast_susceptible	Blast_susceptible	RSV_sensitive	Blight_susceptible	Blight_susceptible	Blight_resistant	Blight_susceptible	Blight_susceptible	No_hybrid_weakness	Normal_seed_setting_rate	Not_fertility_restoration	Not_fertility_restoration	Not_wide_compatibility	Low_gelatinization_temperature	Not_fragrant_grain	High_grain_chalkiness	High_grain_protein_content	Discolored_grain_in_phenol_solution
V193	Cold_tolerant	Cold_sensitive	Drought_sensitive	Normal_root	Cold_tolerant	Cold_tolerant	Resistant_to_beta-triketone_herbicides	Cold_tolerant	Normal_root	Cold_tolerant	Cold_tolerant	Normal_root	Salt_sensitive	Salt_sensitive	Heat_sensitive	Brown_planthopper_susceptible	Blast_susceptible	Blast_susceptible	Blast_susceptible	Blast_susceptible	Blast_susceptible	Blast_susceptible	Blast_susceptible	NA	Blast_susceptible	Blast_susceptible	Blast_susceptible	Blast_susceptible	Blast_susceptible	Blast_susceptible	Blast_susceptible	Blast_susceptible	Blast_susceptible	RSV_sensitive	Blight_susceptible	Blight_susceptible	Blight_resistant	NA	Blight_susceptible	No_hybrid_weakness	Normal_seed_setting_rate	Not_fertility_restoration	Not_fertility_restoration	Not_wide_compatibility	Low_gelatinization_temperature	Not_fragrant_grain	High_grain_chalkiness	Low_grain_protein_content	Not_discolored_grain_in_phenol_solution
V194	Cold_tolerant	HET	Drought_sensitive	Normal_root	Cold_tolerant	Cold_tolerant	Resistant_to_beta-triketone_herbicides	Cold_tolerant	Normal_root	Cold_tolerant	Cold_tolerant	Normal_root	Salt_sensitive	Salt_sensitive	Heat_sensitive	NA	Blast_susceptible	Blast_susceptible	Blast_susceptible	Blast_susceptible	Blast_susceptible	Blast_susceptible	Blast_susceptible	HET	HET	Blast_susceptible	Blast_susceptible	Blast_susceptible	Blast_susceptible	Blast_susceptible	Blast_susceptible	Blast_susceptible	Blast_susceptible	RSV_sensitive	Blight_susceptible	Blight_susceptible	Blight_resistant	NA	Blight_susceptible	No_hybrid_weakness	Normal_seed_setting_rate	Not_fertility_restoration	Not_fertility_restoration	Not_wide_compatibility	Low_gelatinization_temperature	NA	High_grain_chalkiness	Low_grain_protein_content	Not_discolored_grain_in_phenol_solution
V195	Cold_tolerant	Cold_sensitive	Drought_sensitive	Normal_root	Cold_tolerant	Cold_tolerant	Resistant_to_beta-triketone_herbicides	Cold_tolerant	Normal_root	Cold_tolerant	Cold_sensitive	Normal_root	Salt_sensitive	Salt_sensitive	Heat_sensitive	Brown_planthopper_susceptible	Blast_resistant	HET	Blast_susceptible	Blast_susceptible	Blast_susceptible	NA	Blast_susceptible	Blast_resistant	Blast_resistant	Blast_susceptible	Blast_susceptible	Blast_susceptible	Blast_susceptible	Blast_susceptible	Blast_susceptible	Blast_susceptible	Blast_susceptible	RSV_sensitive	Blight_susceptible	Blight_susceptible	Blight_resistant	NA	Blight_susceptible	No_hybrid_weakness	Normal_seed_setting_rate	Not_fertility_restoration	Not_fertility_restoration	Not_wide_compatibility	Low_gelatinization_temperature	NA	High_grain_chalkiness	High_grain_protein_content	Discolored_grain_in_phenol_solution
V196	Cold_tolerant	Cold_sensitive	Drought_sensitive	Normal_root	Cold_tolerant	Cold_tolerant	Resistant_to_beta-triketone_herbicides	Cold_tolerant	Normal_root	Cold_tolerant	Cold_tolerant	Normal_root	Salt_sensitive	Salt_sensitive	Heat_sensitive	Brown_planthopper_susceptible	Blast_susceptible	Blast_susceptible	Blast_susceptible	Blast_susceptible	Blast_susceptible	NA	Blast_susceptible	Blast_susceptible	Blast_susceptible	Blast_susceptible	Blast_susceptible	Blast_susceptible	Blast_susceptible	Blast_susceptible	Blast_susceptible	Blast_susceptible	NA	RSV_sensitive	Blight_susceptible	Blight_susceptible	Blight_resistant	Blight_susceptible	Blight_susceptible	No_hybrid_weakness	Normal_seed_setting_rate	Not_fertility_restoration	Not_fertility_restoration	Not_wide_compatibility	Low_gelatinization_temperature	Not_fragrant_grain	High_grain_chalkiness	High_grain_protein_content	Discolored_grain_in_phenol_solution
V197	Cold_tolerant	Cold_tolerant	Drought_sensitive	Normal_root	Cold_tolerant	Cold_tolerant	Resistant_to_beta-triketone_herbicides	Cold_tolerant	Normal_root	Cold_tolerant	NA	Normal_root	Salt_sensitive	Salt_sensitive	Heat_sensitive	Brown_planthopper_susceptible	Blast_susceptible	Blast_resistant	Blast_susceptible	Blast_susceptible	Blast_susceptible	Blast_susceptible	Blast_susceptible	Blast_susceptible	Blast_susceptible	Blast_susceptible	Blast_susceptible	Blast_susceptible	Blast_susceptible	Blast_susceptible	Blast_susceptible	Blast_susceptible	Blast_susceptible	RSV_sensitive	Blight_susceptible	Blight_susceptible	Blight_resistant	NA	Blight_susceptible	No_hybrid_weakness	Normal_seed_setting_rate	Not_fertility_restoration	Not_fertility_restoration	Not_wide_compatibility	Low_gelatinization_temperature	Not_fragrant_grain	High_grain_chalkiness	Low_grain_protein_content	Not_discolored_grain_in_phenol_solution
V198	Cold_tolerant	Cold_tolerant	Drought_sensitive	Normal_root	Cold_tolerant	Cold_tolerant	Resistant_to_beta-triketone_herbicides	Cold_tolerant	Normal_root	Cold_tolerant	Cold_sensitive	Normal_root	Salt_sensitive	Salt_sensitive	Heat_sensitive	Brown_planthopper_susceptible	Blast_susceptible	Blast_resistant	Blast_susceptible	Blast_susceptible	Blast_susceptible	Blast_susceptible	Blast_susceptible	Blast_susceptible	Blast_susceptible	Blast_susceptible	Blast_susceptible	Blast_susceptible	Blast_susceptible	Blast_susceptible	Blast_susceptible	HET	Blast_susceptible	RSV_sensitive	Blight_susceptible	Blight_susceptible	Blight_resistant	NA	Blight_susceptible	No_hybrid_weakness	Normal_seed_setting_rate	Not_fertility_restoration	Not_fertility_restoration	Not_wide_compatibility	Low_gelatinization_temperature	Not_fragrant_grain	High_grain_chalkiness	Low_grain_protein_content	Not_discolored_grain_in_phenol_solution
V199	Cold_tolerant	Cold_sensitive	Drought_sensitive	Normal_root	Cold_tolerant	Cold_tolerant	Sensitive_to_beta-triketone_herbicides	Cold_tolerant	Normal_root	Cold_tolerant	NA	Normal_root	Salt_sensitive	Salt_sensitive	Heat_sensitive	Brown_planthopper_susceptible	Blast_resistant	Blast_susceptible	Blast_susceptible	Blast_susceptible	Blast_susceptible	NA	Blast_susceptible	Blast_resistant	Blast_resistant	Blast_susceptible	Blast_susceptible	Blast_susceptible	Blast_susceptible	Blast_susceptible	Blast_resistant	Blast_susceptible	Blast_resistant	RSV_sensitive	Blight_susceptible	Blight_susceptible	Blight_resistant	Blight_susceptible	Blight_susceptible	No_hybrid_weakness	Normal_seed_setting_rate	Not_fertility_restoration	Not_fertility_restoration	Not_wide_compatibility	Low_gelatinization_temperature	Not_fragrant_grain	High_grain_chalkiness	Low_grain_protein_content	Discolored_grain_in_phenol_solution
V200	Cold_tolerant	Cold_tolerant	Drought_sensitive	Normal_root	Cold_tolerant	Cold_tolerant	Resistant_to_beta-triketone_herbicides	Cold_tolerant	Normal_root	Cold_tolerant	Cold_tolerant	Normal_root	Salt_sensitive	Salt_sensitive	Heat_sensitive	Brown_planthopper_susceptible	Blast_susceptible	Blast_resistant	Blast_susceptible	Blast_susceptible	Blast_susceptible	Blast_susceptible	HET	Blast_susceptible	Blast_susceptible	Blast_susceptible	Blast_susceptible	Blast_susceptible	Blast_susceptible	Blast_susceptible	Blast_resistant	Blast_susceptible	Blast_resistant	RSV_sensitive	Blight_susceptible	Blight_susceptible	Blight_resistant	Blight_susceptible	Blight_susceptible	No_hybrid_weakness	Normal_seed_setting_rate	Not_fertility_restoration	Not_fertility_restoration	Not_wide_compatibility	Low_gelatinization_temperature	Not_fragrant_grain	High_grain_chalkiness	Low_grain_protein_content	Not_discolored_grain_in_phenol_solution
V201	Cold_tolerant	Cold_tolerant	Drought_sensitive	Normal_root	Cold_tolerant	Cold_tolerant	Resistant_to_beta-triketone_herbicides	Cold_tolerant	Normal_root	Cold_tolerant	Cold_sensitive	Normal_root	Salt_sensitive	Salt_sensitive	Heat_sensitive	Brown_planthopper_susceptible	Blast_susceptible	Blast_susceptible	Blast_susceptible	Blast_susceptible	Blast_susceptible	NA	Blast_susceptible	Blast_susceptible	Blast_susceptible	Blast_susceptible	Blast_susceptible	Blast_susceptible	Blast_susceptible	Blast_susceptible	Blast_resistant	Blast_susceptible	Blast_resistant	RSV_sensitive	Blight_susceptible	Blight_susceptible	Blight_resistant	NA	Blight_susceptible	No_hybrid_weakness	Normal_seed_setting_rate	Not_fertility_restoration	Not_fertility_restoration	Not_wide_compatibility	Low_gelatinization_temperature	Not_fragrant_grain	High_grain_chalkiness	Low_grain_protein_content	Not_discolored_grain_in_phenol_solution
V202	Cold_tolerant	Cold_sensitive	Drought_sensitive	Normal_root	Cold_tolerant	Cold_tolerant	Resistant_to_beta-triketone_herbicides	Cold_tolerant	Normal_root	Cold_tolerant	Cold_sensitive	Normal_root	Salt_sensitive	Salt_sensitive	Heat_sensitive	Brown_planthopper_susceptible	Blast_resistant	Blast_susceptible	Blast_susceptible	Blast_susceptible	Blast_susceptible	Blast_resistant	Blast_susceptible	Blast_susceptible	Blast_susceptible	Blast_susceptible	Blast_susceptible	Blast_susceptible	Blast_susceptible	Blast_susceptible	Blast_resistant	Blast_susceptible	Blast_resistant	RSV_sensitive	Blight_susceptible	Blight_susceptible	Blight_resistant	Blight_susceptible	Blight_susceptible	No_hybrid_weakness	Normal_seed_setting_rate	Not_fertility_restoration	Not_fertility_restoration	Not_wide_compatibility	Low_gelatinization_temperature	Not_fragrant_grain	High_grain_chalkiness	Low_grain_protein_content	NA
V203	Cold_tolerant	Cold_sensitive	Drought_sensitive	Normal_root	Cold_tolerant	Cold_tolerant	NA	Cold_tolerant	Normal_root	Cold_tolerant	Cold_sensitive	Strong_root	NA	Salt_sensitive	Heat_sensitive	NA	Blast_susceptible	Blast_susceptible	Blast_susceptible	Blast_susceptible	Blast_susceptible	NA	Blast_susceptible	Blast_susceptible	Blast_susceptible	Blast_susceptible	Blast_susceptible	Blast_susceptible	Blast_susceptible	Blast_susceptible	Blast_resistant	Blast_susceptible	Blast_resistant	RSV_sensitive	Blight_susceptible	Blight_susceptible	Blight_resistant	Blight_susceptible	Blight_susceptible	No_hybrid_weakness	Normal_seed_setting_rate	Not_fertility_restoration	Not_fertility_restoration	Not_wide_compatibility	Low_gelatinization_temperature	Not_fragrant_grain	High_grain_chalkiness	Low_grain_protein_content	Not_discolored_grain_in_phenol_solution
V204	Cold_tolerant	Cold_tolerant	Drought_sensitive	Normal_root	Cold_tolerant	Cold_tolerant	Resistant_to_beta-triketone_herbicides	Cold_tolerant	Normal_root	Cold_tolerant	Cold_sensitive	Normal_root	Salt_sensitive	Salt_sensitive	Heat_sensitive	Brown_planthopper_susceptible	Blast_susceptible	Blast_susceptible	Blast_susceptible	Blast_susceptible	Blast_susceptible	NA	Blast_susceptible	Blast_susceptible	Blast_susceptible	Blast_susceptible	Blast_susceptible	Blast_susceptible	Blast_susceptible	Blast_susceptible	Blast_resistant	Blast_susceptible	Blast_resistant	RSV_sensitive	Blight_susceptible	Blight_susceptible	Blight_resistant	Blight_susceptible	Blight_susceptible	No_hybrid_weakness	Normal_seed_setting_rate	Not_fertility_restoration	Not_fertility_restoration	Not_wide_compatibility	Low_gelatinization_temperature	Not_fragrant_grain	High_grain_chalkiness	Low_grain_protein_content	Not_discolored_grain_in_phenol_solution
V205	Cold_tolerant	Cold_tolerant	Drought_sensitive	Normal_root	Cold_tolerant	Cold_tolerant	Resistant_to_beta-triketone_herbicides	Cold_tolerant	Normal_root	Cold_tolerant	Cold_sensitive	Normal_root	Salt_sensitive	Salt_sensitive	Heat_sensitive	Brown_planthopper_susceptible	Blast_susceptible	Blast_susceptible	Blast_susceptible	Blast_susceptible	Blast_susceptible	NA	Blast_susceptible	Blast_susceptible	Blast_susceptible	Blast_susceptible	Blast_susceptible	Blast_susceptible	Blast_susceptible	Blast_susceptible	Blast_resistant	Blast_susceptible	Blast_resistant	RSV_sensitive	Blight_susceptible	Blight_susceptible	Blight_resistant	NA	Blight_susceptible	No_hybrid_weakness	Normal_seed_setting_rate	Not_fertility_restoration	Not_fertility_restoration	Not_wide_compatibility	Low_gelatinization_temperature	Not_fragrant_grain	High_grain_chalkiness	Low_grain_protein_content	Not_discolored_grain_in_phenol_solution
V206	Cold_tolerant	Cold_tolerant	Drought_sensitive	Normal_root	Cold_tolerant	Cold_tolerant	Resistant_to_beta-triketone_herbicides	Cold_tolerant	Normal_root	Cold_tolerant	Cold_tolerant	Strong_root	Salt_sensitive	Salt_sensitive	Heat_sensitive	Brown_planthopper_susceptible	Blast_resistant	Blast_susceptible	Blast_susceptible	Blast_susceptible	Blast_susceptible	NA	Blast_susceptible	Blast_resistant	Blast_resistant	Blast_susceptible	Blast_susceptible	Blast_susceptible	Blast_susceptible	Blast_susceptible	Blast_resistant	Blast_susceptible	Blast_resistant	RSV_sensitive	Blight_susceptible	Blight_susceptible	Blight_resistant	Blight_susceptible	Blight_susceptible	No_hybrid_weakness	Normal_seed_setting_rate	Not_fertility_restoration	Not_fertility_restoration	Not_wide_compatibility	Low_gelatinization_temperature	NA	High_grain_chalkiness	Low_grain_protein_content	NA
V207	Cold_tolerant	NA	Drought_sensitive	Normal_root	Cold_tolerant	Cold_tolerant	Resistant_to_beta-triketone_herbicides	Cold_tolerant	Normal_root	Cold_tolerant	Cold_tolerant	Normal_root	Salt_sensitive	Salt_sensitive	Heat_sensitive	Brown_planthopper_susceptible	Blast_susceptible	Blast_susceptible	Blast_susceptible	Blast_susceptible	Blast_susceptible	Blast_susceptible	Blast_susceptible	Blast_resistant	NA	Blast_susceptible	Blast_susceptible	Blast_susceptible	Blast_susceptible	Blast_susceptible	Blast_susceptible	Blast_susceptible	Blast_susceptible	RSV_sensitive	Blight_susceptible	Blight_susceptible	Blight_resistant	NA	Blight_susceptible	No_hybrid_weakness	Normal_seed_setting_rate	Not_fertility_restoration	Not_fertility_restoration	Not_wide_compatibility	Low_gelatinization_temperature	NA	High_grain_chalkiness	Low_grain_protein_content	Not_discolored_grain_in_phenol_solution
V208	Cold_tolerant	Cold_sensitive	Drought_sensitive	Normal_root	Cold_tolerant	Cold_tolerant	Resistant_to_beta-triketone_herbicides	Cold_tolerant	Normal_root	Cold_tolerant	Cold_sensitive	Normal_root	Salt_sensitive	Salt_sensitive	Heat_sensitive	Brown_planthopper_susceptible	Blast_resistant	Blast_susceptible	Blast_susceptible	Blast_susceptible	Blast_susceptible	NA	Blast_susceptible	Blast_susceptible	Blast_susceptible	Blast_susceptible	Blast_susceptible	Blast_susceptible	Blast_susceptible	Blast_susceptible	Blast_resistant	Blast_susceptible	Blast_resistant	RSV_sensitive	Blight_susceptible	Blight_susceptible	Blight_resistant	NA	Blight_susceptible	No_hybrid_weakness	Normal_seed_setting_rate	Not_fertility_restoration	Not_fertility_restoration	Not_wide_compatibility	Low_gelatinization_temperature	Not_fragrant_grain	High_grain_chalkiness	Low_grain_protein_content	Discolored_grain_in_phenol_solution
V209	Cold_tolerant	Cold_tolerant	Drought_sensitive	Normal_root	Cold_tolerant	Cold_tolerant	Resistant_to_beta-triketone_herbicides	Cold_tolerant	Normal_root	Cold_tolerant	Cold_tolerant	Strong_root	Salt_sensitive	Salt_sensitive	Heat_sensitive	Brown_planthopper_susceptible	Blast_resistant	Blast_susceptible	Blast_susceptible	Blast_susceptible	Blast_susceptible	NA	Blast_susceptible	Blast_resistant	Blast_resistant	Blast_susceptible	Blast_susceptible	Blast_susceptible	Blast_susceptible	Blast_susceptible	Blast_resistant	Blast_susceptible	Blast_resistant	RSV_sensitive	Blight_susceptible	Blight_susceptible	Blight_resistant	Blight_susceptible	Blight_susceptible	No_hybrid_weakness	Normal_seed_setting_rate	Not_fertility_restoration	Not_fertility_restoration	Not_wide_compatibility	Low_gelatinization_temperature	Not_fragrant_grain	High_grain_chalkiness	Low_grain_protein_content	Discolored_grain_in_phenol_solution
V210	Cold_tolerant	Cold_sensitive	Drought_sensitive	Normal_root	Cold_tolerant	Cold_tolerant	Resistant_to_beta-triketone_herbicides	Cold_tolerant	Normal_root	Cold_tolerant	Cold_tolerant	NA	Salt_sensitive	Salt_sensitive	Heat_sensitive	Brown_planthopper_susceptible	Blast_susceptible	Blast_susceptible	Blast_susceptible	Blast_susceptible	Blast_susceptible	Blast_susceptible	Blast_susceptible	Blast_susceptible	Blast_susceptible	Blast_susceptible	Blast_susceptible	Blast_susceptible	Blast_susceptible	Blast_susceptible	Blast_resistant	Blast_susceptible	Blast_resistant	RSV_sensitive	Blight_susceptible	Blight_susceptible	Blight_resistant	NA	Blight_susceptible	No_hybrid_weakness	Normal_seed_setting_rate	Not_fertility_restoration	Not_fertility_restoration	Not_wide_compatibility	Low_gelatinization_temperature	Not_fragrant_grain	High_grain_chalkiness	Low_grain_protein_content	Not_discolored_grain_in_phenol_solution
V211	Cold_tolerant	Cold_tolerant	Drought_sensitive	Normal_root	Cold_tolerant	Cold_tolerant	Resistant_to_beta-triketone_herbicides	Cold_tolerant	Normal_root	Cold_tolerant	Cold_tolerant	Normal_root	Salt_sensitive	Salt_sensitive	Heat_sensitive	Brown_planthopper_susceptible	Blast_resistant	Blast_resistant	Blast_susceptible	Blast_susceptible	Blast_susceptible	NA	Blast_resistant	Blast_resistant	Blast_resistant	Blast_susceptible	Blast_susceptible	Blast_susceptible	Blast_susceptible	Blast_susceptible	Blast_resistant	Blast_susceptible	Blast_susceptible	RSV_sensitive	Blight_susceptible	Blight_susceptible	Blight_resistant	NA	Blight_susceptible	No_hybrid_weakness	Normal_seed_setting_rate	Not_fertility_restoration	Not_fertility_restoration	Not_wide_compatibility	Low_gelatinization_temperature	Not_fragrant_grain	High_grain_chalkiness	Low_grain_protein_content	Discolored_grain_in_phenol_solution
V212	Cold_tolerant	Cold_tolerant	Drought_sensitive	Normal_root	Cold_tolerant	Cold_tolerant	Resistant_to_beta-triketone_herbicides	Cold_tolerant	Normal_root	Cold_tolerant	Cold_sensitive	Normal_root	Salt_sensitive	Salt_sensitive	Heat_sensitive	Brown_planthopper_susceptible	Blast_resistant	Blast_susceptible	Blast_susceptible	Blast_susceptible	Blast_susceptible	NA	Blast_susceptible	Blast_resistant	Blast_resistant	Blast_susceptible	Blast_susceptible	Blast_susceptible	Blast_susceptible	Blast_susceptible	Blast_susceptible	Blast_susceptible	Blast_susceptible	RSV_sensitive	Blight_susceptible	Blight_susceptible	Blight_resistant	Blight_susceptible	Blight_susceptible	No_hybrid_weakness	Normal_seed_setting_rate	Not_fertility_restoration	Not_fertility_restoration	Not_wide_compatibility	Low_gelatinization_temperature	Not_fragrant_grain	High_grain_chalkiness	High_grain_protein_content	Discolored_grain_in_phenol_solution
V213	Cold_tolerant	Cold_sensitive	Drought_sensitive	Normal_root	Cold_tolerant	Cold_tolerant	Sensitive_to_beta-triketone_herbicides	Cold_tolerant	Normal_root	Cold_tolerant	Cold_tolerant	Normal_root	Salt_sensitive	Salt_sensitive	Heat_sensitive	Brown_planthopper_susceptible	Blast_susceptible	Blast_susceptible	Blast_susceptible	Blast_susceptible	Blast_susceptible	NA	Blast_susceptible	Blast_resistant	Blast_resistant	Blast_susceptible	Blast_susceptible	NA	Blast_susceptible	Blast_susceptible	Blast_resistant	Blast_susceptible	Blast_resistant	RSV_sensitive	Blight_susceptible	Blight_susceptible	Blight_resistant	Blight_susceptible	Blight_susceptible	No_hybrid_weakness	Normal_seed_setting_rate	Not_fertility_restoration	Not_fertility_restoration	Not_wide_compatibility	Low_gelatinization_temperature	NA	High_grain_chalkiness	Low_grain_protein_content	Not_discolored_grain_in_phenol_solution
V214	Cold_tolerant	Cold_sensitive	Drought_sensitive	Normal_root	Cold_tolerant	Cold_tolerant	Resistant_to_beta-triketone_herbicides	Cold_tolerant	Normal_root	Cold_tolerant	Cold_tolerant	Normal_root	Salt_sensitive	Salt_sensitive	Heat_sensitive	Brown_planthopper_susceptible	Blast_susceptible	Blast_susceptible	Blast_susceptible	Blast_susceptible	Blast_susceptible	Blast_resistant	Blast_susceptible	Blast_resistant	Blast_resistant	Blast_susceptible	Blast_susceptible	Blast_susceptible	Blast_susceptible	Blast_susceptible	HET	Blast_susceptible	Blast_susceptible	RSV_sensitive	Blight_susceptible	Blight_susceptible	Blight_resistant	NA	Blight_susceptible	No_hybrid_weakness	Normal_seed_setting_rate	Not_fertility_restoration	Not_fertility_restoration	Not_wide_compatibility	Low_gelatinization_temperature	Not_fragrant_grain	High_grain_chalkiness	Low_grain_protein_content	Not_discolored_grain_in_phenol_solution
V215	Cold_tolerant	Cold_sensitive	Drought_sensitive	Normal_root	Cold_tolerant	Cold_tolerant	Resistant_to_beta-triketone_herbicides	Cold_tolerant	Normal_root	Cold_tolerant	NA	Normal_root	Salt_sensitive	Salt_sensitive	Heat_sensitive	Brown_planthopper_susceptible	Blast_susceptible	Blast_susceptible	Blast_susceptible	Blast_susceptible	Blast_susceptible	Blast_susceptible	Blast_susceptible	Blast_resistant	Blast_resistant	Blast_susceptible	Blast_susceptible	Blast_susceptible	Blast_susceptible	Blast_susceptible	Blast_susceptible	Blast_susceptible	Blast_susceptible	RSV_sensitive	Blight_susceptible	Blight_susceptible	Blight_resistant	NA	Blight_susceptible	No_hybrid_weakness	Normal_seed_setting_rate	Not_fertility_restoration	Not_fertility_restoration	Not_wide_compatibility	Low_gelatinization_temperature	Fragrant_grain	High_grain_chalkiness	Low_grain_protein_content	Not_discolored_grain_in_phenol_solution
V216	Cold_tolerant	Cold_sensitive	Drought_sensitive	Normal_root	Cold_tolerant	Cold_tolerant	Resistant_to_beta-triketone_herbicides	Cold_tolerant	Normal_root	Cold_tolerant	Cold_sensitive	Normal_root	Salt_sensitive	Salt_sensitive	Heat_sensitive	Brown_planthopper_susceptible	Blast_susceptible	Blast_susceptible	Blast_susceptible	Blast_susceptible	Blast_susceptible	NA	Blast_susceptible	Blast_resistant	Blast_resistant	Blast_susceptible	Blast_susceptible	Blast_susceptible	Blast_susceptible	Blast_susceptible	Blast_susceptible	Blast_susceptible	Blast_susceptible	RSV_sensitive	Blight_susceptible	Blight_susceptible	Blight_resistant	Blight_susceptible	Blight_susceptible	No_hybrid_weakness	Normal_seed_setting_rate	Fertility_restoration	Fertility_restoration	Not_wide_compatibility	Low_gelatinization_temperature	Not_fragrant_grain	High_grain_chalkiness	High_grain_protein_content	Not_discolored_grain_in_phenol_solution
V217	Cold_tolerant	Cold_sensitive	Drought_sensitive	Normal_root	Cold_tolerant	Cold_tolerant	Sensitive_to_beta-triketone_herbicides	Cold_tolerant	Normal_root	Cold_tolerant	Cold_sensitive	Normal_root	Salt_sensitive	Salt_sensitive	Heat_sensitive	Brown_planthopper_susceptible	Blast_resistant	Blast_susceptible	Blast_susceptible	Blast_susceptible	Blast_susceptible	NA	Blast_susceptible	Blast_resistant	Blast_resistant	Blast_susceptible	Blast_susceptible	Blast_susceptible	Blast_susceptible	Blast_susceptible	Blast_resistant	Blast_susceptible	Blast_resistant	RSV_sensitive	Blight_susceptible	Blight_susceptible	Blight_resistant	NA	Blight_susceptible	No_hybrid_weakness	Normal_seed_setting_rate	Not_fertility_restoration	Not_fertility_restoration	Not_wide_compatibility	Low_gelatinization_temperature	Not_fragrant_grain	High_grain_chalkiness	NA	NA
V218	Cold_tolerant	Cold_sensitive	Drought_sensitive	Normal_root	Cold_tolerant	Cold_tolerant	Resistant_to_beta-triketone_herbicides	Cold_tolerant	Normal_root	Cold_tolerant	Cold_tolerant	Normal_root	Salt_sensitive	Salt_sensitive	Heat_sensitive	Brown_planthopper_susceptible	Blast_susceptible	Blast_susceptible	Blast_susceptible	Blast_susceptible	Blast_susceptible	Blast_susceptible	Blast_susceptible	Blast_susceptible	Blast_susceptible	Blast_susceptible	Blast_susceptible	Blast_susceptible	Blast_susceptible	Blast_susceptible	Blast_susceptible	Blast_susceptible	Blast_susceptible	RSV_sensitive	Blight_susceptible	Blight_susceptible	Blight_resistant	NA	Blight_susceptible	No_hybrid_weakness	Normal_seed_setting_rate	Not_fertility_restoration	Not_fertility_restoration	Not_wide_compatibility	Low_gelatinization_temperature	Not_fragrant_grain	High_grain_chalkiness	Low_grain_protein_content	Not_discolored_grain_in_phenol_solution
V219	Cold_tolerant	Cold_sensitive	Drought_sensitive	Normal_root	Cold_tolerant	Cold_tolerant	Resistant_to_beta-triketone_herbicides	Cold_tolerant	Normal_root	Cold_tolerant	Cold_sensitive	Normal_root	Salt_sensitive	Salt_sensitive	Heat_sensitive	Brown_planthopper_susceptible	Blast_susceptible	Blast_susceptible	Blast_susceptible	Blast_susceptible	Blast_susceptible	NA	Blast_susceptible	Blast_resistant	Blast_resistant	Blast_susceptible	Blast_susceptible	Blast_susceptible	Blast_susceptible	Blast_susceptible	Blast_resistant	Blast_susceptible	Blast_susceptible	RSV_sensitive	Blight_susceptible	Blight_susceptible	Blight_resistant	NA	Blight_susceptible	No_hybrid_weakness	Normal_seed_setting_rate	Not_fertility_restoration	Not_fertility_restoration	Not_wide_compatibility	Low_gelatinization_temperature	Not_fragrant_grain	High_grain_chalkiness	High_grain_protein_content	Not_discolored_grain_in_phenol_solution
V220	Cold_tolerant	Cold_sensitive	Drought_sensitive	Normal_root	Cold_tolerant	Cold_tolerant	Resistant_to_beta-triketone_herbicides	Cold_tolerant	Normal_root	Cold_tolerant	Cold_tolerant	Normal_root	Salt_sensitive	Salt_sensitive	Heat_sensitive	Brown_planthopper_susceptible	Blast_resistant	Blast_susceptible	Blast_susceptible	Blast_susceptible	Blast_susceptible	NA	Blast_susceptible	Blast_susceptible	Blast_susceptible	Blast_susceptible	Blast_susceptible	Blast_susceptible	Blast_susceptible	Blast_susceptible	Blast_susceptible	Blast_susceptible	Blast_susceptible	RSV_sensitive	Blight_susceptible	Blight_susceptible	Blight_resistant	Blight_susceptible	Blight_susceptible	No_hybrid_weakness	Normal_seed_setting_rate	Not_fertility_restoration	Not_fertility_restoration	Not_wide_compatibility	Low_gelatinization_temperature	Not_fragrant_grain	High_grain_chalkiness	Low_grain_protein_content	Discolored_grain_in_phenol_solution
V221	Cold_tolerant	Cold_sensitive	Drought_sensitive	Normal_root	Cold_tolerant	Cold_tolerant	Resistant_to_beta-triketone_herbicides	Cold_tolerant	Normal_root	Cold_tolerant	Cold_sensitive	Normal_root	Salt_sensitive	Salt_sensitive	Heat_sensitive	Brown_planthopper_susceptible	Blast_susceptible	Blast_susceptible	Blast_susceptible	Blast_susceptible	Blast_susceptible	NA	Blast_susceptible	Blast_resistant	Blast_resistant	Blast_susceptible	Blast_susceptible	Blast_susceptible	Blast_susceptible	Blast_susceptible	Blast_susceptible	Blast_susceptible	NA	RSV_sensitive	Blight_susceptible	Blight_susceptible	Blight_resistant	Blight_susceptible	Blight_susceptible	No_hybrid_weakness	Normal_seed_setting_rate	Not_fertility_restoration	Not_fertility_restoration	Not_wide_compatibility	Low_gelatinization_temperature	Not_fragrant_grain	High_grain_chalkiness	Low_grain_protein_content	Not_discolored_grain_in_phenol_solution
V222	Cold_tolerant	Cold_sensitive	Drought_sensitive	Normal_root	Cold_tolerant	Cold_tolerant	Resistant_to_beta-triketone_herbicides	Cold_tolerant	Normal_root	Cold_tolerant	NA	Normal_root	Salt_sensitive	Salt_sensitive	Heat_sensitive	Brown_planthopper_susceptible	Blast_resistant	Blast_susceptible	Blast_susceptible	Blast_susceptible	Blast_susceptible	NA	Blast_susceptible	Blast_susceptible	Blast_susceptible	Blast_susceptible	Blast_susceptible	Blast_susceptible	Blast_susceptible	Blast_susceptible	Blast_susceptible	Blast_susceptible	Blast_susceptible	RSV_sensitive	Blight_susceptible	Blight_susceptible	Blight_resistant	NA	Blight_susceptible	No_hybrid_weakness	Normal_seed_setting_rate	Not_fertility_restoration	Not_fertility_restoration	Not_wide_compatibility	Low_gelatinization_temperature	Not_fragrant_grain	High_grain_chalkiness	Low_grain_protein_content	Discolored_grain_in_phenol_solution
V223	Cold_tolerant	Cold_tolerant	Drought_sensitive	Normal_root	Cold_tolerant	Cold_tolerant	Resistant_to_beta-triketone_herbicides	Cold_tolerant	Normal_root	Cold_tolerant	Cold_sensitive	HET	Salt_sensitive	Salt_sensitive	NA	Brown_planthopper_susceptible	Blast_susceptible	Blast_resistant	Blast_susceptible	Blast_susceptible	Blast_susceptible	NA	HET	Blast_resistant	Blast_resistant	Blast_susceptible	Blast_susceptible	Blast_susceptible	NA	Blast_susceptible	Blast_susceptible	Blast_susceptible	Blast_susceptible	RSV_sensitive	Blight_susceptible	Blight_susceptible	Blight_resistant	Blight_susceptible	Blight_susceptible	No_hybrid_weakness	Normal_seed_setting_rate	Not_fertility_restoration	Not_fertility_restoration	Not_wide_compatibility	Low_gelatinization_temperature	Not_fragrant_grain	High_grain_chalkiness	Low_grain_protein_content	Not_discolored_grain_in_phenol_solution
V224	Cold_tolerant	Cold_sensitive	Drought_sensitive	Normal_root	Cold_tolerant	Cold_tolerant	Resistant_to_beta-triketone_herbicides	Cold_tolerant	Normal_root	Cold_tolerant	NA	Normal_root	Salt_sensitive	Salt_sensitive	Heat_sensitive	Brown_planthopper_susceptible	Blast_resistant	Blast_susceptible	Blast_susceptible	Blast_susceptible	Blast_susceptible	NA	Blast_susceptible	Blast_susceptible	Blast_susceptible	Blast_susceptible	Blast_susceptible	Blast_susceptible	Blast_susceptible	Blast_susceptible	Blast_susceptible	Blast_susceptible	Blast_susceptible	RSV_sensitive	Blight_susceptible	Blight_susceptible	Blight_resistant	NA	Blight_susceptible	No_hybrid_weakness	Normal_seed_setting_rate	Not_fertility_restoration	Not_fertility_restoration	Not_wide_compatibility	Low_gelatinization_temperature	Not_fragrant_grain	High_grain_chalkiness	Low_grain_protein_content	Discolored_grain_in_phenol_solution
V225	Cold_tolerant	Cold_sensitive	Drought_sensitive	Normal_root	Cold_tolerant	Cold_tolerant	Resistant_to_beta-triketone_herbicides	Cold_tolerant	Normal_root	Cold_tolerant	Cold_sensitive	Normal_root	Salt_sensitive	Salt_sensitive	Heat_sensitive	Brown_planthopper_susceptible	Blast_resistant	Blast_susceptible	Blast_susceptible	Blast_susceptible	Blast_susceptible	NA	Blast_susceptible	Blast_susceptible	Blast_susceptible	Blast_susceptible	Blast_susceptible	Blast_susceptible	NA	Blast_susceptible	Blast_susceptible	Blast_susceptible	Blast_susceptible	RSV_sensitive	Blight_susceptible	Blight_susceptible	Blight_resistant	NA	Blight_susceptible	No_hybrid_weakness	Normal_seed_setting_rate	Not_fertility_restoration	Not_fertility_restoration	Not_wide_compatibility	Low_gelatinization_temperature	Not_fragrant_grain	High_grain_chalkiness	Low_grain_protein_content	Discolored_grain_in_phenol_solution
V226	Cold_tolerant	Cold_tolerant	Drought_sensitive	Normal_root	Cold_tolerant	Cold_tolerant	Resistant_to_beta-triketone_herbicides	Cold_tolerant	Normal_root	Cold_tolerant	Cold_sensitive	HET	Salt_sensitive	Salt_sensitive	Heat_sensitive	Brown_planthopper_susceptible	Blast_susceptible	Blast_resistant	Blast_susceptible	Blast_susceptible	Blast_susceptible	Blast_resistant	Blast_susceptible	Blast_susceptible	Blast_susceptible	Blast_susceptible	Blast_susceptible	Blast_susceptible	Blast_susceptible	Blast_susceptible	Blast_susceptible	Blast_susceptible	Blast_susceptible	RSV_sensitive	Blight_susceptible	Blight_susceptible	Blight_resistant	Blight_susceptible	Blight_susceptible	No_hybrid_weakness	Normal_seed_setting_rate	Not_fertility_restoration	Not_fertility_restoration	Not_wide_compatibility	Low_gelatinization_temperature	Not_fragrant_grain	High_grain_chalkiness	Low_grain_protein_content	Not_discolored_grain_in_phenol_solution
V227	Cold_tolerant	Cold_tolerant	Drought_sensitive	Normal_root	Cold_tolerant	Cold_tolerant	Resistant_to_beta-triketone_herbicides	Cold_tolerant	Normal_root	Cold_tolerant	Cold_sensitive	Normal_root	Salt_sensitive	Salt_sensitive	Heat_sensitive	Brown_planthopper_susceptible	Blast_susceptible	Blast_resistant	Blast_susceptible	Blast_susceptible	Blast_susceptible	Blast_susceptible	Blast_susceptible	Blast_resistant	Blast_resistant	Blast_susceptible	Blast_susceptible	Blast_susceptible	Blast_susceptible	Blast_susceptible	Blast_susceptible	Blast_susceptible	Blast_susceptible	RSV_sensitive	Blight_susceptible	Blight_susceptible	Blight_resistant	NA	Blight_susceptible	No_hybrid_weakness	Normal_seed_setting_rate	Not_fertility_restoration	Not_fertility_restoration	Not_wide_compatibility	Low_gelatinization_temperature	Not_fragrant_grain	High_grain_chalkiness	Low_grain_protein_content	Not_discolored_grain_in_phenol_solution
V228	Cold_tolerant	Cold_sensitive	Drought_sensitive	Normal_root	Cold_tolerant	Cold_tolerant	Resistant_to_beta-triketone_herbicides	Cold_tolerant	Normal_root	Cold_tolerant	Cold_sensitive	Normal_root	Salt_sensitive	Salt_sensitive	Heat_sensitive	Brown_planthopper_susceptible	Blast_susceptible	Blast_resistant	Blast_susceptible	Blast_susceptible	Blast_susceptible	Blast_resistant	Blast_susceptible	Blast_resistant	Blast_resistant	Blast_susceptible	Blast_resistant	Blast_resistant	Blast_susceptible	Blast_susceptible	Blast_resistant	Blast_susceptible	Blast_resistant	RSV_sensitive	Blight_susceptible	Blight_susceptible	Blight_resistant	Blight_susceptible	Blight_susceptible	No_hybrid_weakness	Normal_seed_setting_rate	Not_fertility_restoration	Not_fertility_restoration	Not_wide_compatibility	Low_gelatinization_temperature	Not_fragrant_grain	High_grain_chalkiness	Low_grain_protein_content	Not_discolored_grain_in_phenol_solution
V229	Cold_tolerant	Cold_sensitive	Drought_sensitive	Normal_root	Cold_tolerant	Cold_tolerant	Resistant_to_beta-triketone_herbicides	Cold_tolerant	Normal_root	Cold_tolerant	Cold_sensitive	Normal_root	Salt_sensitive	Salt_sensitive	Heat_sensitive	Brown_planthopper_susceptible	Blast_susceptible	Blast_susceptible	Blast_susceptible	Blast_susceptible	Blast_susceptible	NA	Blast_susceptible	Blast_susceptible	Blast_susceptible	Blast_susceptible	Blast_susceptible	Blast_susceptible	Blast_susceptible	Blast_susceptible	Blast_susceptible	Blast_susceptible	Blast_susceptible	RSV_sensitive	Blight_susceptible	Blight_susceptible	Blight_resistant	NA	Blight_susceptible	No_hybrid_weakness	Normal_seed_setting_rate	Not_fertility_restoration	Not_fertility_restoration	Not_wide_compatibility	Low_gelatinization_temperature	Not_fragrant_grain	High_grain_chalkiness	Low_grain_protein_content	Not_discolored_grain_in_phenol_solution
V230	Cold_tolerant	Cold_sensitive	Drought_sensitive	Normal_root	Cold_tolerant	Cold_tolerant	Resistant_to_beta-triketone_herbicides	Cold_tolerant	Normal_root	Cold_tolerant	Cold_sensitive	Normal_root	Salt_sensitive	Salt_sensitive	Heat_sensitive	Brown_planthopper_susceptible	Blast_susceptible	Blast_susceptible	Blast_susceptible	Blast_susceptible	Blast_susceptible	Blast_resistant	Blast_susceptible	Blast_susceptible	Blast_susceptible	Blast_susceptible	Blast_susceptible	Blast_susceptible	Blast_susceptible	Blast_susceptible	Blast_susceptible	Blast_susceptible	Blast_susceptible	RSV_sensitive	Blight_susceptible	Blight_susceptible	Blight_resistant	NA	Blight_susceptible	No_hybrid_weakness	Normal_seed_setting_rate	Not_fertility_restoration	Not_fertility_restoration	Not_wide_compatibility	Low_gelatinization_temperature	Not_fragrant_grain	High_grain_chalkiness	Low_grain_protein_content	Not_discolored_grain_in_phenol_solution
V231	Cold_tolerant	Cold_sensitive	Drought_sensitive	Normal_root	Cold_tolerant	Cold_tolerant	Resistant_to_beta-triketone_herbicides	Cold_tolerant	Normal_root	Cold_tolerant	Cold_sensitive	Normal_root	Salt_sensitive	Salt_sensitive	Heat_sensitive	NA	Blast_susceptible	Blast_susceptible	Blast_susceptible	Blast_susceptible	Blast_susceptible	NA	Blast_susceptible	Blast_susceptible	Blast_susceptible	Blast_susceptible	Blast_susceptible	Blast_susceptible	Blast_susceptible	Blast_susceptible	Blast_susceptible	Blast_susceptible	NA	RSV_sensitive	Blight_susceptible	Blight_susceptible	Blight_resistant	NA	Blight_susceptible	No_hybrid_weakness	Normal_seed_setting_rate	Not_fertility_restoration	Not_fertility_restoration	Not_wide_compatibility	Low_gelatinization_temperature	Not_fragrant_grain	High_grain_chalkiness	Low_grain_protein_content	Not_discolored_grain_in_phenol_solution
V232	Cold_tolerant	Cold_sensitive	Drought_sensitive	Normal_root	Cold_tolerant	Cold_tolerant	Resistant_to_beta-triketone_herbicides	Cold_tolerant	Normal_root	Cold_tolerant	NA	Normal_root	Salt_sensitive	Salt_sensitive	Heat_sensitive	Brown_planthopper_susceptible	Blast_susceptible	Blast_susceptible	Blast_susceptible	Blast_susceptible	Blast_susceptible	Blast_resistant	Blast_susceptible	Blast_susceptible	Blast_susceptible	Blast_susceptible	Blast_susceptible	Blast_susceptible	Blast_susceptible	Blast_susceptible	Blast_resistant	Blast_susceptible	Blast_resistant	RSV_sensitive	Blight_susceptible	Blight_susceptible	Blight_resistant	Blight_susceptible	Blight_susceptible	No_hybrid_weakness	Normal_seed_setting_rate	Not_fertility_restoration	Not_fertility_restoration	Not_wide_compatibility	Low_gelatinization_temperature	Not_fragrant_grain	High_grain_chalkiness	Low_grain_protein_content	Not_discolored_grain_in_phenol_solution
V233	Cold_tolerant	Cold_sensitive	Drought_sensitive	Normal_root	Cold_tolerant	Cold_tolerant	Resistant_to_beta-triketone_herbicides	Cold_tolerant	Normal_root	Cold_tolerant	Cold_tolerant	Normal_root	Salt_sensitive	Salt_sensitive	Heat_sensitive	Brown_planthopper_susceptible	Blast_susceptible	Blast_susceptible	Blast_susceptible	Blast_susceptible	Blast_susceptible	NA	Blast_susceptible	Blast_resistant	Blast_resistant	Blast_susceptible	Blast_susceptible	Blast_susceptible	Blast_susceptible	Blast_susceptible	Blast_resistant	Blast_susceptible	Blast_susceptible	RSV_sensitive	Blight_susceptible	Blight_susceptible	Blight_resistant	Blight_susceptible	Blight_susceptible	No_hybrid_weakness	Normal_seed_setting_rate	Not_fertility_restoration	Not_fertility_restoration	Not_wide_compatibility	Low_gelatinization_temperature	Not_fragrant_grain	High_grain_chalkiness	Low_grain_protein_content	Not_discolored_grain_in_phenol_solution
V234	Cold_tolerant	Cold_sensitive	Drought_sensitive	Normal_root	Cold_tolerant	Cold_tolerant	Resistant_to_beta-triketone_herbicides	Cold_tolerant	Normal_root	Cold_tolerant	Cold_tolerant	Normal_root	Salt_sensitive	Salt_sensitive	Heat_sensitive	Brown_planthopper_susceptible	Blast_susceptible	Blast_susceptible	Blast_susceptible	Blast_susceptible	Blast_susceptible	NA	Blast_susceptible	Blast_resistant	Blast_resistant	Blast_susceptible	Blast_susceptible	Blast_susceptible	Blast_susceptible	Blast_susceptible	Blast_resistant	Blast_susceptible	Blast_susceptible	RSV_sensitive	Blight_susceptible	Blight_susceptible	Blight_resistant	Blight_susceptible	Blight_susceptible	No_hybrid_weakness	Normal_seed_setting_rate	Not_fertility_restoration	Not_fertility_restoration	Not_wide_compatibility	Low_gelatinization_temperature	Not_fragrant_grain	High_grain_chalkiness	Low_grain_protein_content	Not_discolored_grain_in_phenol_solution
V235	Cold_tolerant	Cold_sensitive	Drought_sensitive	Normal_root	Cold_tolerant	Cold_tolerant	Resistant_to_beta-triketone_herbicides	Cold_tolerant	Normal_root	Cold_tolerant	Cold_sensitive	Normal_root	Salt_sensitive	Salt_sensitive	Heat_sensitive	Brown_planthopper_susceptible	Blast_susceptible	Blast_resistant	Blast_susceptible	Blast_susceptible	Blast_susceptible	NA	Blast_resistant	Blast_resistant	Blast_resistant	Blast_susceptible	Blast_susceptible	Blast_susceptible	Blast_susceptible	Blast_susceptible	Blast_resistant	Blast_susceptible	Blast_resistant	RSV_sensitive	Blight_susceptible	Blight_susceptible	Blight_resistant	NA	Blight_susceptible	No_hybrid_weakness	Normal_seed_setting_rate	Not_fertility_restoration	Not_fertility_restoration	Not_wide_compatibility	Low_gelatinization_temperature	Not_fragrant_grain	High_grain_chalkiness	Low_grain_protein_content	Not_discolored_grain_in_phenol_solution
V236	Cold_tolerant	Cold_sensitive	Drought_sensitive	Normal_root	Cold_tolerant	Cold_tolerant	Resistant_to_beta-triketone_herbicides	Cold_tolerant	Normal_root	Cold_tolerant	Cold_sensitive	Normal_root	Salt_sensitive	Salt_sensitive	Heat_sensitive	Brown_planthopper_susceptible	Blast_susceptible	Blast_resistant	Blast_susceptible	Blast_susceptible	Blast_susceptible	Blast_susceptible	Blast_susceptible	Blast_resistant	Blast_resistant	Blast_resistant	Blast_resistant	Blast_resistant	Blast_susceptible	Blast_susceptible	Blast_resistant	Blast_susceptible	Blast_resistant	RSV_sensitive	Blight_susceptible	Blight_susceptible	Blight_resistant	NA	Blight_susceptible	No_hybrid_weakness	Normal_seed_setting_rate	Fertility_restoration	Fertility_restoration	Not_wide_compatibility	Low_gelatinization_temperature	Not_fragrant_grain	High_grain_chalkiness	Low_grain_protein_content	Not_discolored_grain_in_phenol_solution
V237	Cold_tolerant	Cold_sensitive	Drought_sensitive	Normal_root	Cold_tolerant	Cold_tolerant	Resistant_to_beta-triketone_herbicides	Cold_tolerant	Normal_root	Cold_tolerant	Cold_sensitive	Strong_root	Salt_sensitive	Salt_sensitive	Heat_sensitive	Brown_planthopper_susceptible	Blast_susceptible	Blast_susceptible	Blast_susceptible	Blast_susceptible	Blast_susceptible	Blast_susceptible	Blast_susceptible	Blast_susceptible	Blast_susceptible	Blast_susceptible	Blast_susceptible	Blast_susceptible	Blast_susceptible	Blast_susceptible	Blast_susceptible	Blast_susceptible	Blast_susceptible	RSV_sensitive	Blight_susceptible	Blight_susceptible	Blight_resistant	NA	Blight_susceptible	No_hybrid_weakness	Normal_seed_setting_rate	Not_fertility_restoration	Not_fertility_restoration	Not_wide_compatibility	Low_gelatinization_temperature	Not_fragrant_grain	High_grain_chalkiness	Low_grain_protein_content	Not_discolored_grain_in_phenol_solution
V238	Cold_tolerant	Cold_sensitive	Drought_sensitive	Normal_root	Cold_tolerant	Cold_tolerant	Resistant_to_beta-triketone_herbicides	Cold_tolerant	Normal_root	Cold_tolerant	Cold_tolerant	Normal_root	Salt_sensitive	Salt_sensitive	Heat_sensitive	Brown_planthopper_susceptible	Blast_susceptible	Blast_susceptible	Blast_susceptible	Blast_susceptible	Blast_susceptible	Blast_resistant	Blast_susceptible	Blast_resistant	Blast_resistant	Blast_susceptible	Blast_susceptible	Blast_susceptible	Blast_susceptible	Blast_susceptible	Blast_resistant	Blast_susceptible	Blast_susceptible	RSV_sensitive	Blight_susceptible	Blight_susceptible	Blight_resistant	NA	Blight_susceptible	No_hybrid_weakness	Normal_seed_setting_rate	Not_fertility_restoration	Not_fertility_restoration	Not_wide_compatibility	Low_gelatinization_temperature	Not_fragrant_grain	High_grain_chalkiness	Low_grain_protein_content	Not_discolored_grain_in_phenol_solution
V239	Cold_tolerant	Cold_tolerant	Drought_sensitive	Normal_root	Cold_tolerant	Cold_tolerant	Resistant_to_beta-triketone_herbicides	Cold_tolerant	Normal_root	Cold_tolerant	Cold_tolerant	Normal_root	Salt_sensitive	Salt_sensitive	Heat_sensitive	Brown_planthopper_susceptible	Blast_susceptible	Blast_resistant	Blast_susceptible	Blast_susceptible	Blast_susceptible	NA	HET	Blast_susceptible	Blast_susceptible	Blast_susceptible	Blast_susceptible	Blast_susceptible	Blast_susceptible	Blast_susceptible	Blast_susceptible	Blast_susceptible	Blast_susceptible	RSV_sensitive	Blight_susceptible	Blight_susceptible	Blight_resistant	NA	Blight_susceptible	No_hybrid_weakness	Normal_seed_setting_rate	Not_fertility_restoration	Not_fertility_restoration	Not_wide_compatibility	Low_gelatinization_temperature	NA	High_grain_chalkiness	Low_grain_protein_content	Not_discolored_grain_in_phenol_solution
V240	Cold_tolerant	Cold_sensitive	Drought_sensitive	Normal_root	Cold_tolerant	Cold_tolerant	Resistant_to_beta-triketone_herbicides	Cold_tolerant	Normal_root	Cold_tolerant	Cold_tolerant	Normal_root	Salt_sensitive	Salt_sensitive	Heat_sensitive	Brown_planthopper_susceptible	Blast_susceptible	Blast_susceptible	Blast_susceptible	Blast_susceptible	Blast_susceptible	Blast_susceptible	Blast_susceptible	Blast_susceptible	Blast_susceptible	Blast_susceptible	Blast_susceptible	Blast_susceptible	Blast_susceptible	Blast_susceptible	Blast_susceptible	Blast_susceptible	NA	RSV_sensitive	Blight_susceptible	Blight_susceptible	Blight_resistant	NA	Blight_susceptible	No_hybrid_weakness	Normal_seed_setting_rate	Not_fertility_restoration	Not_fertility_restoration	Not_wide_compatibility	Low_gelatinization_temperature	Not_fragrant_grain	High_grain_chalkiness	Low_grain_protein_content	Not_discolored_grain_in_phenol_solution
V241	Cold_tolerant	Cold_sensitive	Drought_sensitive	Normal_root	Cold_tolerant	Cold_tolerant	Resistant_to_beta-triketone_herbicides	Cold_tolerant	Normal_root	Cold_tolerant	Cold_tolerant	Normal_root	Salt_sensitive	Salt_sensitive	Heat_sensitive	Brown_planthopper_susceptible	Blast_susceptible	Blast_susceptible	Blast_susceptible	Blast_susceptible	Blast_susceptible	Blast_susceptible	Blast_susceptible	Blast_susceptible	Blast_susceptible	Blast_susceptible	Blast_susceptible	Blast_susceptible	Blast_susceptible	Blast_susceptible	Blast_susceptible	Blast_susceptible	Blast_susceptible	RSV_sensitive	Blight_susceptible	Blight_susceptible	Blight_resistant	NA	Blight_susceptible	No_hybrid_weakness	Normal_seed_setting_rate	Not_fertility_restoration	Not_fertility_restoration	Not_wide_compatibility	Low_gelatinization_temperature	Not_fragrant_grain	High_grain_chalkiness	Low_grain_protein_content	Not_discolored_grain_in_phenol_solution
V242	Cold_tolerant	NA	Drought_sensitive	Normal_root	Cold_tolerant	Cold_tolerant	Resistant_to_beta-triketone_herbicides	Cold_tolerant	Normal_root	Cold_tolerant	Cold_sensitive	Normal_root	Salt_sensitive	Salt_sensitive	Heat_sensitive	Brown_planthopper_susceptible	Blast_susceptible	Blast_susceptible	Blast_susceptible	Blast_susceptible	Blast_susceptible	NA	Blast_susceptible	Blast_resistant	Blast_resistant	Blast_susceptible	Blast_resistant	Blast_resistant	Blast_susceptible	Blast_susceptible	Blast_resistant	Blast_susceptible	Blast_resistant	RSV_sensitive	Blight_susceptible	Blight_susceptible	Blight_resistant	Blight_susceptible	Blight_susceptible	No_hybrid_weakness	Normal_seed_setting_rate	Fertility_restoration	Fertility_restoration	Not_wide_compatibility	Low_gelatinization_temperature	Not_fragrant_grain	High_grain_chalkiness	Low_grain_protein_content	Not_discolored_grain_in_phenol_solution
V243	Cold_tolerant	Cold_sensitive	Drought_sensitive	Normal_root	Cold_tolerant	Cold_tolerant	Resistant_to_beta-triketone_herbicides	Cold_tolerant	Normal_root	Cold_tolerant	Cold_sensitive	Normal_root	Salt_sensitive	Salt_sensitive	Heat_sensitive	Brown_planthopper_susceptible	Blast_susceptible	Blast_susceptible	Blast_susceptible	Blast_susceptible	Blast_susceptible	Blast_susceptible	Blast_susceptible	Blast_resistant	Blast_resistant	Blast_susceptible	Blast_susceptible	Blast_susceptible	Blast_susceptible	Blast_susceptible	Blast_susceptible	Blast_susceptible	Blast_susceptible	RSV_sensitive	Blight_susceptible	Blight_susceptible	Blight_resistant	Blight_susceptible	Blight_susceptible	No_hybrid_weakness	Normal_seed_setting_rate	Fertility_restoration	Fertility_restoration	Not_wide_compatibility	Low_gelatinization_temperature	NA	High_grain_chalkiness	Low_grain_protein_content	Not_discolored_grain_in_phenol_solution
V244	Cold_tolerant	Cold_sensitive	Drought_sensitive	Normal_root	Cold_tolerant	Cold_tolerant	Resistant_to_beta-triketone_herbicides	Cold_tolerant	Normal_root	Cold_tolerant	Cold_sensitive	Normal_root	Salt_sensitive	Salt_sensitive	Heat_sensitive	Brown_planthopper_susceptible	Blast_susceptible	Blast_susceptible	Blast_susceptible	Blast_susceptible	Blast_susceptible	Blast_susceptible	Blast_susceptible	Blast_resistant	Blast_resistant	Blast_susceptible	Blast_susceptible	Blast_susceptible	Blast_susceptible	Blast_susceptible	Blast_susceptible	Blast_susceptible	Blast_susceptible	RSV_sensitive	Blight_susceptible	Blight_susceptible	Blight_resistant	Blight_susceptible	Blight_susceptible	No_hybrid_weakness	Normal_seed_setting_rate	Fertility_restoration	Fertility_restoration	Not_wide_compatibility	Low_gelatinization_temperature	Not_fragrant_grain	High_grain_chalkiness	Low_grain_protein_content	Not_discolored_grain_in_phenol_solution
V245	Cold_sensitive	Cold_sensitive	Drought_sensitive	Normal_root	Cold_tolerant	Cold_tolerant	Resistant_to_beta-triketone_herbicides	Cold_tolerant	HET	Cold_tolerant	Cold_tolerant	Normal_root	Salt_sensitive	Salt_sensitive	Heat_sensitive	Brown_planthopper_susceptible	Blast_resistant	Blast_susceptible	Blast_susceptible	Blast_susceptible	Blast_susceptible	NA	Blast_susceptible	Blast_resistant	Blast_resistant	Blast_susceptible	Blast_susceptible	Blast_susceptible	Blast_susceptible	Blast_susceptible	HET	Blast_susceptible	Blast_susceptible	RSV_sensitive	Blight_susceptible	Blight_susceptible	Blight_resistant	Blight_susceptible	Blight_susceptible	No_hybrid_weakness	Normal_seed_setting_rate	Fertility_restoration	Fertility_restoration	Not_wide_compatibility	Low_gelatinization_temperature	Not_fragrant_grain	High_grain_chalkiness	Low_grain_protein_content	NA
V246	Cold_tolerant	Cold_sensitive	Drought_sensitive	Normal_root	Cold_tolerant	Cold_tolerant	Resistant_to_beta-triketone_herbicides	Cold_tolerant	Normal_root	Cold_tolerant	Cold_sensitive	Normal_root	Salt_sensitive	Salt_sensitive	Heat_sensitive	Brown_planthopper_susceptible	Blast_susceptible	Blast_resistant	Blast_susceptible	Blast_susceptible	Blast_susceptible	NA	Blast_resistant	Blast_resistant	Blast_resistant	Blast_resistant	Blast_susceptible	Blast_susceptible	Blast_susceptible	Blast_susceptible	Blast_resistant	Blast_susceptible	Blast_resistant	RSV_sensitive	Blight_susceptible	Blight_susceptible	Blight_resistant	Blight_susceptible	Blight_susceptible	No_hybrid_weakness	Normal_seed_setting_rate	Fertility_restoration	Fertility_restoration	Not_wide_compatibility	Low_gelatinization_temperature	Not_fragrant_grain	High_grain_chalkiness	Low_grain_protein_content	Not_discolored_grain_in_phenol_solution
V247	Cold_tolerant	Cold_sensitive	Drought_sensitive	Normal_root	Cold_tolerant	Cold_tolerant	Resistant_to_beta-triketone_herbicides	Cold_tolerant	Normal_root	Cold_tolerant	NA	Normal_root	Salt_sensitive	Salt_sensitive	Heat_sensitive	Brown_planthopper_susceptible	Blast_susceptible	Blast_susceptible	Blast_susceptible	Blast_susceptible	Blast_susceptible	Blast_resistant	Blast_susceptible	Blast_resistant	Blast_resistant	Blast_susceptible	Blast_susceptible	Blast_susceptible	Blast_susceptible	Blast_susceptible	Blast_resistant	Blast_susceptible	Blast_resistant	RSV_sensitive	Blight_susceptible	Blight_susceptible	Blight_resistant	Blight_susceptible	Blight_susceptible	No_hybrid_weakness	Normal_seed_setting_rate	Fertility_restoration	Fertility_restoration	Not_wide_compatibility	Low_gelatinization_temperature	NA	High_grain_chalkiness	Low_grain_protein_content	Not_discolored_grain_in_phenol_solution
V248	Cold_tolerant	Cold_tolerant	Drought_sensitive	Normal_root	Cold_tolerant	Cold_tolerant	Resistant_to_beta-triketone_herbicides	Cold_tolerant	Normal_root	Cold_tolerant	Cold_sensitive	Normal_root	Salt_sensitive	Salt_sensitive	Heat_sensitive	Brown_planthopper_susceptible	HET	Blast_susceptible	Blast_susceptible	Blast_susceptible	Blast_susceptible	Blast_resistant	Blast_susceptible	Blast_resistant	Blast_resistant	Blast_susceptible	Blast_susceptible	Blast_susceptible	Blast_susceptible	Blast_susceptible	Blast_resistant	Blast_susceptible	Blast_resistant	RSV_sensitive	Blight_susceptible	Blight_susceptible	Blight_resistant	Blight_susceptible	Blight_susceptible	Interspecific_hybrid_weakness	Normal_seed_setting_rate	HET	Not_fertility_restoration	Not_wide_compatibility	Low_gelatinization_temperature	Not_fragrant_grain	High_grain_chalkiness	Low_grain_protein_content	Not_discolored_grain_in_phenol_solution
V249	Cold_tolerant	Cold_sensitive	Drought_sensitive	Normal_root	Cold_tolerant	Cold_tolerant	Resistant_to_beta-triketone_herbicides	Cold_tolerant	Normal_root	Cold_tolerant	Cold_sensitive	Normal_root	NA	Salt_sensitive	Heat_sensitive	Brown_planthopper_susceptible	Blast_susceptible	Blast_susceptible	Blast_susceptible	Blast_susceptible	Blast_susceptible	Blast_susceptible	Blast_susceptible	Blast_resistant	Blast_resistant	Blast_susceptible	Blast_susceptible	Blast_susceptible	Blast_susceptible	Blast_susceptible	Blast_resistant	Blast_susceptible	Blast_resistant	RSV_sensitive	Blight_susceptible	Blight_susceptible	Blight_resistant	Blight_susceptible	Blight_susceptible	No_hybrid_weakness	Normal_seed_setting_rate	Not_fertility_restoration	Not_fertility_restoration	Not_wide_compatibility	Low_gelatinization_temperature	Not_fragrant_grain	High_grain_chalkiness	Low_grain_protein_content	Not_discolored_grain_in_phenol_solution
V250	Cold_tolerant	Cold_sensitive	Drought_sensitive	Normal_root	Cold_tolerant	Cold_tolerant	Resistant_to_beta-triketone_herbicides	Cold_tolerant	Normal_root	Cold_tolerant	Cold_sensitive	Normal_root	Salt_sensitive	Salt_sensitive	Heat_sensitive	Brown_planthopper_susceptible	Blast_susceptible	HET	Blast_susceptible	Blast_susceptible	Blast_susceptible	HET	HET	Blast_susceptible	Blast_susceptible	Blast_susceptible	Blast_susceptible	Blast_susceptible	Blast_susceptible	Blast_susceptible	Blast_resistant	Blast_susceptible	Blast_resistant	RSV_sensitive	Blight_susceptible	Blight_susceptible	Blight_resistant	Blight_susceptible	Blight_susceptible	No_hybrid_weakness	Normal_seed_setting_rate	Not_fertility_restoration	Fertility_restoration	Not_wide_compatibility	Low_gelatinization_temperature	Not_fragrant_grain	High_grain_chalkiness	Low_grain_protein_content	Not_discolored_grain_in_phenol_solution
V251	Cold_tolerant	Cold_sensitive	Drought_sensitive	Normal_root	Cold_tolerant	Cold_tolerant	Resistant_to_beta-triketone_herbicides	Cold_tolerant	Normal_root	Cold_tolerant	Cold_tolerant	Normal_root	Salt_sensitive	Salt_sensitive	Heat_sensitive	Brown_planthopper_susceptible	Blast_susceptible	Blast_susceptible	Blast_susceptible	Blast_susceptible	Blast_susceptible	Blast_resistant	Blast_susceptible	Blast_susceptible	Blast_susceptible	Blast_resistant	Blast_susceptible	Blast_susceptible	Blast_susceptible	Blast_susceptible	Blast_susceptible	Blast_susceptible	Blast_susceptible	RSV_sensitive	Blight_susceptible	Blight_susceptible	Blight_resistant	NA	Blight_susceptible	No_hybrid_weakness	Normal_seed_setting_rate	Not_fertility_restoration	Not_fertility_restoration	Not_wide_compatibility	Low_gelatinization_temperature	Not_fragrant_grain	High_grain_chalkiness	Low_grain_protein_content	Not_discolored_grain_in_phenol_solution
V252	Cold_tolerant	Cold_sensitive	Drought_sensitive	Normal_root	Cold_tolerant	Cold_tolerant	Resistant_to_beta-triketone_herbicides	Cold_tolerant	Normal_root	Cold_tolerant	HET	Normal_root	Salt_sensitive	Salt_sensitive	Heat_sensitive	Brown_planthopper_susceptible	Blast_susceptible	Blast_susceptible	Blast_susceptible	Blast_susceptible	Blast_susceptible	NA	Blast_susceptible	HET	HET	Blast_susceptible	Blast_susceptible	Blast_susceptible	Blast_susceptible	Blast_susceptible	HET	Blast_susceptible	Blast_susceptible	RSV_sensitive	Blight_susceptible	Blight_susceptible	Blight_resistant	Blight_susceptible	Blight_susceptible	No_hybrid_weakness	Normal_seed_setting_rate	Not_fertility_restoration	Not_fertility_restoration	Not_wide_compatibility	Low_gelatinization_temperature	Not_fragrant_grain	High_grain_chalkiness	Low_grain_protein_content	Not_discolored_grain_in_phenol_solution
V253	Cold_tolerant	Cold_sensitive	Drought_sensitive	Normal_root	Cold_tolerant	Cold_tolerant	Resistant_to_beta-triketone_herbicides	Cold_tolerant	Normal_root	Cold_tolerant	Cold_tolerant	Strong_root	Salt_sensitive	Salt_sensitive	Heat_sensitive	Brown_planthopper_susceptible	Blast_susceptible	Blast_susceptible	Blast_susceptible	Blast_susceptible	Blast_susceptible	Blast_susceptible	Blast_susceptible	Blast_susceptible	Blast_susceptible	Blast_susceptible	Blast_susceptible	Blast_susceptible	Blast_susceptible	Blast_susceptible	Blast_susceptible	Blast_susceptible	Blast_susceptible	RSV_sensitive	Blight_susceptible	Blight_susceptible	Blight_resistant	NA	Blight_susceptible	No_hybrid_weakness	Normal_seed_setting_rate	Not_fertility_restoration	Not_fertility_restoration	Not_wide_compatibility	Low_gelatinization_temperature	Not_fragrant_grain	High_grain_chalkiness	Low_grain_protein_content	Not_discolored_grain_in_phenol_solution
V254	Cold_tolerant	Cold_sensitive	Drought_sensitive	Normal_root	Cold_tolerant	Cold_tolerant	Resistant_to_beta-triketone_herbicides	Cold_tolerant	Normal_root	Cold_tolerant	Cold_sensitive	Normal_root	Salt_sensitive	Salt_sensitive	Heat_sensitive	Brown_planthopper_susceptible	Blast_susceptible	Blast_susceptible	Blast_susceptible	Blast_susceptible	Blast_susceptible	Blast_susceptible	Blast_susceptible	Blast_resistant	Blast_resistant	Blast_susceptible	Blast_susceptible	Blast_susceptible	Blast_susceptible	Blast_susceptible	Blast_resistant	Blast_susceptible	Blast_susceptible	RSV_sensitive	Blight_susceptible	Blight_susceptible	Blight_resistant	Blight_susceptible	Blight_susceptible	No_hybrid_weakness	Normal_seed_setting_rate	Not_fertility_restoration	Not_fertility_restoration	Not_wide_compatibility	Low_gelatinization_temperature	Not_fragrant_grain	High_grain_chalkiness	Low_grain_protein_content	Not_discolored_grain_in_phenol_solution
V255	Cold_tolerant	Cold_tolerant	Drought_sensitive	Normal_root	Cold_tolerant	Cold_tolerant	Resistant_to_beta-triketone_herbicides	Cold_tolerant	Normal_root	Cold_tolerant	Cold_sensitive	Strong_root	Salt_sensitive	Salt_sensitive	Heat_sensitive	Brown_planthopper_susceptible	Blast_susceptible	Blast_susceptible	Blast_susceptible	Blast_susceptible	Blast_susceptible	NA	Blast_susceptible	HET	Blast_resistant	HET	Blast_susceptible	Blast_susceptible	Blast_susceptible	Blast_susceptible	Blast_resistant	Blast_susceptible	Blast_resistant	RSV_sensitive	Blight_susceptible	Blight_susceptible	Blight_resistant	Blight_susceptible	Blight_susceptible	No_hybrid_weakness	Normal_seed_setting_rate	Not_fertility_restoration	Not_fertility_restoration	Not_wide_compatibility	Low_gelatinization_temperature	Not_fragrant_grain	High_grain_chalkiness	Low_grain_protein_content	Not_discolored_grain_in_phenol_solution
V256	Cold_tolerant	Cold_sensitive	Drought_sensitive	Normal_root	Cold_tolerant	Cold_tolerant	Resistant_to_beta-triketone_herbicides	Cold_tolerant	Normal_root	Cold_tolerant	Cold_sensitive	Normal_root	Salt_sensitive	Salt_sensitive	Heat_sensitive	Brown_planthopper_susceptible	Blast_susceptible	Blast_resistant	Blast_susceptible	Blast_susceptible	Blast_susceptible	NA	Blast_resistant	Blast_susceptible	Blast_susceptible	Blast_susceptible	Blast_susceptible	Blast_susceptible	NA	Blast_susceptible	Blast_resistant	Blast_susceptible	Blast_resistant	RSV_sensitive	Blight_susceptible	Blight_susceptible	Blight_resistant	Blight_susceptible	Blight_susceptible	No_hybrid_weakness	Normal_seed_setting_rate	Not_fertility_restoration	Not_fertility_restoration	Not_wide_compatibility	Low_gelatinization_temperature	Not_fragrant_grain	High_grain_chalkiness	Low_grain_protein_content	Not_discolored_grain_in_phenol_solution
V257	Cold_tolerant	Cold_sensitive	Drought_sensitive	Normal_root	Cold_tolerant	Cold_tolerant	Resistant_to_beta-triketone_herbicides	Cold_tolerant	Normal_root	Cold_tolerant	Cold_sensitive	Normal_root	Salt_sensitive	Salt_sensitive	Heat_sensitive	Brown_planthopper_susceptible	Blast_susceptible	Blast_susceptible	Blast_susceptible	Blast_susceptible	Blast_susceptible	NA	Blast_susceptible	Blast_resistant	Blast_resistant	Blast_susceptible	Blast_susceptible	Blast_susceptible	Blast_susceptible	Blast_susceptible	Blast_susceptible	Blast_susceptible	Blast_susceptible	RSV_sensitive	Blight_susceptible	Blight_susceptible	Blight_resistant	Blight_susceptible	Blight_susceptible	No_hybrid_weakness	Normal_seed_setting_rate	Not_fertility_restoration	Not_fertility_restoration	Not_wide_compatibility	Low_gelatinization_temperature	Not_fragrant_grain	High_grain_chalkiness	Low_grain_protein_content	Not_discolored_grain_in_phenol_solution
V258	Cold_tolerant	Cold_tolerant	Drought_sensitive	Normal_root	Cold_tolerant	Cold_tolerant	Resistant_to_beta-triketone_herbicides	Cold_tolerant	Normal_root	Cold_tolerant	Cold_sensitive	Normal_root	Salt_sensitive	Salt_sensitive	Heat_sensitive	Brown_planthopper_susceptible	Blast_susceptible	Blast_susceptible	Blast_susceptible	Blast_susceptible	Blast_susceptible	Blast_susceptible	Blast_susceptible	Blast_susceptible	Blast_susceptible	Blast_resistant	Blast_susceptible	Blast_susceptible	Blast_susceptible	Blast_susceptible	Blast_susceptible	Blast_susceptible	Blast_susceptible	RSV_sensitive	NA	Blight_susceptible	Blight_resistant	Blight_susceptible	Blight_susceptible	No_hybrid_weakness	Normal_seed_setting_rate	Not_fertility_restoration	Not_fertility_restoration	Not_wide_compatibility	Low_gelatinization_temperature	Not_fragrant_grain	High_grain_chalkiness	Low_grain_protein_content	Not_discolored_grain_in_phenol_solution
V259	Cold_tolerant	Cold_sensitive	Drought_sensitive	Normal_root	Cold_tolerant	Cold_tolerant	Resistant_to_beta-triketone_herbicides	Cold_tolerant	Normal_root	Cold_tolerant	Cold_sensitive	Normal_root	Salt_sensitive	Salt_sensitive	Heat_sensitive	Brown_planthopper_susceptible	Blast_susceptible	Blast_susceptible	Blast_susceptible	Blast_susceptible	Blast_susceptible	Blast_susceptible	Blast_susceptible	Blast_resistant	Blast_resistant	Blast_susceptible	Blast_susceptible	Blast_susceptible	Blast_susceptible	Blast_susceptible	Blast_susceptible	Blast_susceptible	Blast_susceptible	RSV_sensitive	Blight_susceptible	Blight_susceptible	Blight_resistant	NA	Blight_susceptible	No_hybrid_weakness	Normal_seed_setting_rate	Not_fertility_restoration	Not_fertility_restoration	Not_wide_compatibility	Low_gelatinization_temperature	Not_fragrant_grain	High_grain_chalkiness	Low_grain_protein_content	Not_discolored_grain_in_phenol_solution
V260	Cold_tolerant	Cold_sensitive	Drought_sensitive	Normal_root	Cold_tolerant	Cold_tolerant	Resistant_to_beta-triketone_herbicides	Cold_tolerant	Normal_root	Cold_tolerant	Cold_sensitive	Normal_root	Salt_sensitive	Salt_sensitive	Heat_sensitive	Brown_planthopper_susceptible	Blast_susceptible	Blast_susceptible	Blast_susceptible	Blast_susceptible	Blast_susceptible	NA	Blast_susceptible	Blast_resistant	Blast_resistant	Blast_susceptible	Blast_resistant	Blast_resistant	Blast_susceptible	Blast_susceptible	Blast_resistant	Blast_susceptible	Blast_resistant	RSV_sensitive	Blight_susceptible	Blight_susceptible	Blight_resistant	Blight_susceptible	Blight_susceptible	No_hybrid_weakness	Normal_seed_setting_rate	Fertility_restoration	Fertility_restoration	Not_wide_compatibility	Low_gelatinization_temperature	Not_fragrant_grain	High_grain_chalkiness	Low_grain_protein_content	Not_discolored_grain_in_phenol_solution
V261	Cold_tolerant	Cold_sensitive	Drought_sensitive	Normal_root	Cold_tolerant	Cold_tolerant	Resistant_to_beta-triketone_herbicides	Cold_tolerant	Normal_root	Cold_tolerant	Cold_sensitive	Normal_root	Salt_sensitive	Salt_sensitive	Heat_sensitive	Brown_planthopper_susceptible	Blast_susceptible	Blast_susceptible	Blast_susceptible	Blast_susceptible	Blast_susceptible	Blast_susceptible	Blast_susceptible	Blast_susceptible	Blast_susceptible	Blast_susceptible	Blast_susceptible	Blast_susceptible	Blast_susceptible	Blast_susceptible	Blast_susceptible	Blast_susceptible	Blast_susceptible	RSV_sensitive	Blight_susceptible	Blight_susceptible	Blight_resistant	NA	Blight_susceptible	No_hybrid_weakness	Normal_seed_setting_rate	Not_fertility_restoration	Not_fertility_restoration	Not_wide_compatibility	Low_gelatinization_temperature	Not_fragrant_grain	High_grain_chalkiness	Low_grain_protein_content	Not_discolored_grain_in_phenol_solution
V262	Cold_tolerant	Cold_sensitive	Drought_sensitive	Normal_root	Cold_tolerant	Cold_tolerant	Resistant_to_beta-triketone_herbicides	Cold_tolerant	Normal_root	Cold_tolerant	Cold_sensitive	Normal_root	Salt_sensitive	Salt_sensitive	Heat_sensitive	Brown_planthopper_susceptible	Blast_susceptible	Blast_susceptible	Blast_susceptible	Blast_susceptible	Blast_susceptible	Blast_resistant	Blast_susceptible	Blast_susceptible	Blast_susceptible	Blast_resistant	Blast_susceptible	Blast_susceptible	NA	Blast_susceptible	Blast_susceptible	Blast_susceptible	Blast_susceptible	RSV_sensitive	Blight_susceptible	Blight_susceptible	Blight_resistant	Blight_susceptible	Blight_susceptible	No_hybrid_weakness	Normal_seed_setting_rate	Not_fertility_restoration	Not_fertility_restoration	Not_wide_compatibility	Low_gelatinization_temperature	Not_fragrant_grain	High_grain_chalkiness	Low_grain_protein_content	Not_discolored_grain_in_phenol_solution
V263	Cold_tolerant	Cold_sensitive	Drought_sensitive	Normal_root	Cold_tolerant	Cold_tolerant	Resistant_to_beta-triketone_herbicides	Cold_tolerant	Normal_root	Cold_tolerant	NA	Strong_root	Salt_sensitive	Salt_sensitive	Heat_sensitive	Brown_planthopper_susceptible	Blast_susceptible	Blast_susceptible	Blast_susceptible	Blast_susceptible	Blast_susceptible	Blast_resistant	Blast_susceptible	Blast_resistant	Blast_resistant	Blast_susceptible	Blast_resistant	Blast_resistant	Blast_susceptible	Blast_susceptible	Blast_resistant	Blast_susceptible	Blast_resistant	RSV_sensitive	Blight_susceptible	Blight_susceptible	Blight_resistant	NA	Blight_susceptible	No_hybrid_weakness	Normal_seed_setting_rate	Not_fertility_restoration	Not_fertility_restoration	Not_wide_compatibility	Low_gelatinization_temperature	Not_fragrant_grain	High_grain_chalkiness	Low_grain_protein_content	Not_discolored_grain_in_phenol_solution
V264	Cold_tolerant	Cold_sensitive	Drought_sensitive	Normal_root	Cold_tolerant	Cold_tolerant	Resistant_to_beta-triketone_herbicides	Cold_tolerant	Normal_root	Cold_tolerant	Cold_sensitive	Normal_root	Salt_sensitive	Salt_sensitive	Heat_sensitive	Brown_planthopper_susceptible	Blast_susceptible	Blast_resistant	Blast_susceptible	Blast_susceptible	Blast_susceptible	NA	Blast_susceptible	Blast_resistant	Blast_resistant	Blast_susceptible	HET	Blast_resistant	Blast_susceptible	Blast_susceptible	Blast_resistant	Blast_susceptible	Blast_resistant	RSV_sensitive	Blight_susceptible	Blight_susceptible	Blight_resistant	Blight_susceptible	Blight_susceptible	No_hybrid_weakness	Normal_seed_setting_rate	Not_fertility_restoration	Not_fertility_restoration	Not_wide_compatibility	Low_gelatinization_temperature	Not_fragrant_grain	High_grain_chalkiness	Low_grain_protein_content	Not_discolored_grain_in_phenol_solution
V265	Cold_sensitive	Cold_sensitive	Drought_sensitive	Normal_root	Cold_tolerant	Cold_tolerant	Resistant_to_beta-triketone_herbicides	Cold_tolerant	Normal_root	Cold_tolerant	Cold_sensitive	Normal_root	Salt_sensitive	Salt_sensitive	Heat_sensitive	Brown_planthopper_susceptible	Blast_resistant	Blast_resistant	Blast_susceptible	Blast_susceptible	Blast_susceptible	NA	Blast_susceptible	Blast_susceptible	Blast_susceptible	Blast_susceptible	Blast_resistant	Blast_resistant	Blast_susceptible	Blast_susceptible	Blast_resistant	Blast_susceptible	Blast_resistant	RSV_sensitive	Blight_susceptible	Blight_susceptible	Blight_resistant	Blight_susceptible	Blight_susceptible	No_hybrid_weakness	Normal_seed_setting_rate	Fertility_restoration	Fertility_restoration	Not_wide_compatibility	Low_gelatinization_temperature	Not_fragrant_grain	High_grain_chalkiness	Low_grain_protein_content	Discolored_grain_in_phenol_solution
V266	Cold_tolerant	Cold_sensitive	Drought_sensitive	Normal_root	Cold_tolerant	Cold_tolerant	Resistant_to_beta-triketone_herbicides	Cold_tolerant	Normal_root	Cold_tolerant	Cold_tolerant	Normal_root	Salt_sensitive	Salt_sensitive	Heat_sensitive	Brown_planthopper_susceptible	Blast_susceptible	Blast_susceptible	Blast_susceptible	Blast_susceptible	Blast_susceptible	Blast_susceptible	Blast_susceptible	Blast_resistant	Blast_resistant	Blast_susceptible	Blast_resistant	Blast_resistant	Blast_susceptible	Blast_susceptible	Blast_susceptible	Blast_susceptible	Blast_susceptible	RSV_sensitive	Blight_susceptible	Blight_susceptible	Blight_resistant	NA	Blight_susceptible	No_hybrid_weakness	Normal_seed_setting_rate	Not_fertility_restoration	Not_fertility_restoration	Not_wide_compatibility	Low_gelatinization_temperature	Not_fragrant_grain	High_grain_chalkiness	Low_grain_protein_content	Not_discolored_grain_in_phenol_solution
V267	Cold_tolerant	Cold_sensitive	Drought_sensitive	Normal_root	Cold_tolerant	Cold_tolerant	Resistant_to_beta-triketone_herbicides	Cold_tolerant	Normal_root	Cold_tolerant	NA	Normal_root	Salt_sensitive	Salt_sensitive	Heat_sensitive	Brown_planthopper_susceptible	Blast_susceptible	Blast_resistant	Blast_susceptible	Blast_susceptible	Blast_susceptible	NA	Blast_resistant	Blast_resistant	Blast_resistant	Blast_resistant	Blast_susceptible	Blast_susceptible	Blast_susceptible	Blast_susceptible	Blast_resistant	Blast_susceptible	Blast_resistant	RSV_sensitive	Blight_susceptible	Blight_susceptible	Blight_resistant	Blight_susceptible	Blight_susceptible	No_hybrid_weakness	Normal_seed_setting_rate	Fertility_restoration	Fertility_restoration	Not_wide_compatibility	Low_gelatinization_temperature	Not_fragrant_grain	High_grain_chalkiness	Low_grain_protein_content	Not_discolored_grain_in_phenol_solution
V268	Cold_tolerant	Cold_sensitive	Drought_sensitive	Normal_root	Cold_tolerant	Cold_tolerant	Resistant_to_beta-triketone_herbicides	Cold_tolerant	Normal_root	Cold_tolerant	NA	Normal_root	Salt_sensitive	Salt_sensitive	Heat_sensitive	Brown_planthopper_susceptible	Blast_susceptible	Blast_susceptible	Blast_susceptible	Blast_susceptible	Blast_susceptible	Blast_susceptible	Blast_susceptible	Blast_susceptible	Blast_susceptible	Blast_susceptible	Blast_susceptible	Blast_susceptible	Blast_susceptible	Blast_susceptible	Blast_susceptible	Blast_susceptible	Blast_susceptible	RSV_sensitive	Blight_susceptible	Blight_susceptible	Blight_resistant	NA	Blight_susceptible	No_hybrid_weakness	Normal_seed_setting_rate	Not_fertility_restoration	Not_fertility_restoration	Not_wide_compatibility	Low_gelatinization_temperature	Not_fragrant_grain	High_grain_chalkiness	Low_grain_protein_content	Not_discolored_grain_in_phenol_solution
V269	Cold_tolerant	Cold_sensitive	Drought_sensitive	Normal_root	Cold_tolerant	Cold_tolerant	Resistant_to_beta-triketone_herbicides	Cold_tolerant	Normal_root	Cold_tolerant	NA	Normal_root	Salt_sensitive	Salt_sensitive	Heat_sensitive	Brown_planthopper_susceptible	Blast_susceptible	Blast_resistant	Blast_susceptible	Blast_susceptible	Blast_susceptible	NA	Blast_susceptible	Blast_resistant	Blast_resistant	Blast_susceptible	Blast_resistant	Blast_resistant	Blast_susceptible	Blast_susceptible	Blast_resistant	HET	Blast_susceptible	RSV_sensitive	Blight_susceptible	Blight_susceptible	Blight_resistant	Blight_susceptible	Blight_susceptible	No_hybrid_weakness	Normal_seed_setting_rate	Not_fertility_restoration	Not_fertility_restoration	Not_wide_compatibility	NA	Not_fragrant_grain	High_grain_chalkiness	Low_grain_protein_content	NA
V270	Cold_sensitive	Cold_sensitive	Drought_sensitive	Normal_root	Cold_tolerant	Cold_tolerant	Resistant_to_beta-triketone_herbicides	Cold_tolerant	Normal_root	Cold_tolerant	NA	Normal_root	Salt_sensitive	Salt_sensitive	Heat_sensitive	Brown_planthopper_susceptible	Blast_resistant	Blast_resistant	Blast_susceptible	Blast_susceptible	Blast_susceptible	NA	Blast_susceptible	Blast_susceptible	Blast_susceptible	Blast_susceptible	Blast_resistant	Blast_resistant	Blast_susceptible	Blast_susceptible	Blast_resistant	Blast_susceptible	Blast_resistant	RSV_sensitive	Blight_susceptible	Blight_susceptible	Blight_resistant	Blight_susceptible	Blight_susceptible	No_hybrid_weakness	Normal_seed_setting_rate	Fertility_restoration	Fertility_restoration	Not_wide_compatibility	Low_gelatinization_temperature	Not_fragrant_grain	High_grain_chalkiness	Low_grain_protein_content	Discolored_grain_in_phenol_solution
V271	Cold_tolerant	Cold_sensitive	Drought_sensitive	Normal_root	Cold_tolerant	Cold_tolerant	Resistant_to_beta-triketone_herbicides	Cold_tolerant	Normal_root	Cold_tolerant	Cold_sensitive	Normal_root	Salt_sensitive	Salt_sensitive	Heat_sensitive	Brown_planthopper_susceptible	Blast_susceptible	Blast_susceptible	Blast_susceptible	Blast_susceptible	Blast_susceptible	NA	Blast_susceptible	Blast_resistant	Blast_resistant	Blast_resistant	Blast_susceptible	Blast_susceptible	Blast_susceptible	Blast_susceptible	Blast_resistant	Blast_susceptible	Blast_resistant	RSV_resistant	Blight_susceptible	Blight_susceptible	NA	NA	Blight_susceptible	No_hybrid_weakness	Normal_seed_setting_rate	Not_fertility_restoration	Not_fertility_restoration	Not_wide_compatibility	Low_gelatinization_temperature	Not_fragrant_grain	High_grain_chalkiness	Low_grain_protein_content	Not_discolored_grain_in_phenol_solution
V272	Cold_tolerant	Cold_sensitive	Drought_sensitive	Normal_root	Cold_tolerant	Cold_tolerant	Resistant_to_beta-triketone_herbicides	Cold_tolerant	Normal_root	Cold_tolerant	Cold_tolerant	Normal_root	Salt_sensitive	Salt_sensitive	Heat_sensitive	Brown_planthopper_susceptible	Blast_resistant	Blast_susceptible	Blast_susceptible	Blast_susceptible	Blast_susceptible	NA	Blast_susceptible	Blast_susceptible	Blast_susceptible	Blast_susceptible	Blast_susceptible	Blast_susceptible	Blast_susceptible	Blast_susceptible	Blast_susceptible	Blast_susceptible	Blast_susceptible	RSV_sensitive	Blight_susceptible	Blight_susceptible	Blight_resistant	Blight_susceptible	Blight_susceptible	No_hybrid_weakness	Normal_seed_setting_rate	Not_fertility_restoration	Not_fertility_restoration	Not_wide_compatibility	Low_gelatinization_temperature	Not_fragrant_grain	High_grain_chalkiness	Low_grain_protein_content	Discolored_grain_in_phenol_solution
V273	Cold_tolerant	Cold_sensitive	Drought_sensitive	Normal_root	Cold_tolerant	Cold_tolerant	Resistant_to_beta-triketone_herbicides	Cold_tolerant	Normal_root	Cold_tolerant	Cold_tolerant	Normal_root	Salt_sensitive	Salt_sensitive	Heat_sensitive	Brown_planthopper_susceptible	Blast_susceptible	Blast_resistant	Blast_susceptible	Blast_susceptible	Blast_susceptible	Blast_susceptible	Blast_susceptible	Blast_susceptible	Blast_susceptible	Blast_resistant	Blast_resistant	Blast_resistant	Blast_susceptible	Blast_susceptible	Blast_susceptible	Blast_susceptible	Blast_susceptible	RSV_sensitive	Blight_susceptible	Blight_susceptible	Blight_resistant	NA	Blight_susceptible	No_hybrid_weakness	Normal_seed_setting_rate	Not_fertility_restoration	Not_fertility_restoration	Not_wide_compatibility	Low_gelatinization_temperature	Not_fragrant_grain	High_grain_chalkiness	Low_grain_protein_content	Not_discolored_grain_in_phenol_solution
V274	Cold_tolerant	Cold_sensitive	Drought_sensitive	Normal_root	Cold_tolerant	Cold_tolerant	Resistant_to_beta-triketone_herbicides	Cold_tolerant	Normal_root	Cold_tolerant	Cold_tolerant	Normal_root	Salt_sensitive	Salt_sensitive	Heat_sensitive	Brown_planthopper_susceptible	Blast_susceptible	Blast_susceptible	Blast_susceptible	Blast_susceptible	Blast_susceptible	Blast_susceptible	Blast_susceptible	Blast_susceptible	Blast_susceptible	Blast_susceptible	Blast_susceptible	Blast_susceptible	Blast_susceptible	Blast_susceptible	Blast_susceptible	Blast_susceptible	Blast_susceptible	RSV_sensitive	Blight_susceptible	Blight_susceptible	Blight_resistant	NA	Blight_susceptible	No_hybrid_weakness	Normal_seed_setting_rate	Not_fertility_restoration	Not_fertility_restoration	Not_wide_compatibility	Low_gelatinization_temperature	Not_fragrant_grain	High_grain_chalkiness	Low_grain_protein_content	Not_discolored_grain_in_phenol_solution
V275	Cold_tolerant	Cold_sensitive	Drought_sensitive	Normal_root	Cold_tolerant	Cold_tolerant	Resistant_to_beta-triketone_herbicides	Cold_tolerant	Normal_root	Cold_tolerant	Cold_sensitive	Normal_root	Salt_sensitive	Salt_sensitive	Heat_sensitive	Brown_planthopper_susceptible	Blast_susceptible	Blast_resistant	Blast_susceptible	Blast_susceptible	Blast_susceptible	Blast_resistant	HET	Blast_resistant	Blast_resistant	Blast_susceptible	Blast_susceptible	Blast_susceptible	Blast_susceptible	Blast_susceptible	Blast_susceptible	Blast_susceptible	Blast_susceptible	RSV_sensitive	Blight_susceptible	Blight_susceptible	Blight_resistant	NA	Blight_susceptible	No_hybrid_weakness	Normal_seed_setting_rate	Fertility_restoration	Not_fertility_restoration	Not_wide_compatibility	Low_gelatinization_temperature	Not_fragrant_grain	High_grain_chalkiness	Low_grain_protein_content	Not_discolored_grain_in_phenol_solution
V276	Cold_tolerant	Cold_sensitive	Drought_sensitive	Normal_root	Cold_tolerant	Cold_tolerant	Resistant_to_beta-triketone_herbicides	Cold_tolerant	Normal_root	Cold_tolerant	NA	Normal_root	Salt_sensitive	Salt_sensitive	Heat_sensitive	Brown_planthopper_susceptible	Blast_resistant	Blast_susceptible	Blast_susceptible	Blast_susceptible	Blast_susceptible	NA	Blast_susceptible	Blast_susceptible	Blast_susceptible	Blast_susceptible	Blast_susceptible	Blast_susceptible	Blast_susceptible	Blast_susceptible	Blast_susceptible	Blast_susceptible	Blast_susceptible	RSV_sensitive	Blight_susceptible	Blight_susceptible	Blight_resistant	NA	Blight_susceptible	No_hybrid_weakness	Normal_seed_setting_rate	Not_fertility_restoration	Not_fertility_restoration	Not_wide_compatibility	Low_gelatinization_temperature	Not_fragrant_grain	High_grain_chalkiness	Low_grain_protein_content	Discolored_grain_in_phenol_solution
V277	Cold_tolerant	Cold_sensitive	Drought_sensitive	Normal_root	Cold_sensitive	Cold_tolerant	Resistant_to_beta-triketone_herbicides	Cold_tolerant	Normal_root	Cold_tolerant	Cold_sensitive	Normal_root	Salt_sensitive	Salt_sensitive	Heat_sensitive	Brown_planthopper_susceptible	Blast_susceptible	Blast_susceptible	Blast_susceptible	Blast_susceptible	Blast_susceptible	HET	Blast_susceptible	Blast_resistant	Blast_resistant	HET	Blast_susceptible	Blast_susceptible	Blast_susceptible	Blast_susceptible	Blast_resistant	Blast_susceptible	Blast_susceptible	RSV_resistant	Blight_susceptible	Blight_susceptible	Blight_resistant	NA	Blight_susceptible	No_hybrid_weakness	Normal_seed_setting_rate	Fertility_restoration	Fertility_restoration	Not_wide_compatibility	Low_gelatinization_temperature	Fragrant_grain	High_grain_chalkiness	Low_grain_protein_content	Not_discolored_grain_in_phenol_solution
V278	Cold_tolerant	Cold_sensitive	Drought_sensitive	Normal_root	Cold_tolerant	Cold_tolerant	Resistant_to_beta-triketone_herbicides	Cold_tolerant	Normal_root	Cold_tolerant	NA	Normal_root	Salt_sensitive	Salt_sensitive	Heat_sensitive	Brown_planthopper_susceptible	Blast_susceptible	Blast_susceptible	Blast_susceptible	Blast_susceptible	Blast_susceptible	NA	Blast_susceptible	Blast_susceptible	Blast_susceptible	Blast_susceptible	Blast_resistant	Blast_resistant	Blast_susceptible	Blast_susceptible	Blast_resistant	Blast_susceptible	Blast_resistant	RSV_sensitive	Blight_susceptible	Blight_susceptible	Blight_resistant	Blight_susceptible	Blight_susceptible	No_hybrid_weakness	Normal_seed_setting_rate	Not_fertility_restoration	Not_fertility_restoration	Not_wide_compatibility	Low_gelatinization_temperature	Not_fragrant_grain	High_grain_chalkiness	Low_grain_protein_content	Not_discolored_grain_in_phenol_solution
V279	Cold_tolerant	Cold_sensitive	Drought_sensitive	Normal_root	Cold_tolerant	Cold_tolerant	Resistant_to_beta-triketone_herbicides	Cold_tolerant	Normal_root	Cold_tolerant	Cold_sensitive	Normal_root	Salt_sensitive	Salt_sensitive	Heat_sensitive	Brown_planthopper_susceptible	Blast_resistant	Blast_susceptible	Blast_susceptible	Blast_susceptible	Blast_susceptible	NA	Blast_susceptible	Blast_susceptible	Blast_susceptible	Blast_susceptible	Blast_susceptible	Blast_susceptible	Blast_susceptible	Blast_susceptible	Blast_susceptible	Blast_susceptible	Blast_susceptible	RSV_sensitive	Blight_susceptible	Blight_susceptible	Blight_resistant	NA	Blight_susceptible	No_hybrid_weakness	Normal_seed_setting_rate	Not_fertility_restoration	Not_fertility_restoration	Not_wide_compatibility	Low_gelatinization_temperature	Not_fragrant_grain	High_grain_chalkiness	Low_grain_protein_content	Not_discolored_grain_in_phenol_solution
V280	Cold_tolerant	Cold_sensitive	Drought_sensitive	Normal_root	Cold_tolerant	Cold_tolerant	Resistant_to_beta-triketone_herbicides	Cold_tolerant	Normal_root	Cold_tolerant	Cold_sensitive	Normal_root	Salt_sensitive	Salt_sensitive	Heat_sensitive	Brown_planthopper_susceptible	Blast_susceptible	Blast_susceptible	Blast_susceptible	Blast_susceptible	Blast_susceptible	NA	Blast_susceptible	Blast_susceptible	Blast_susceptible	Blast_susceptible	Blast_susceptible	Blast_susceptible	Blast_susceptible	Blast_susceptible	Blast_susceptible	Blast_susceptible	Blast_susceptible	RSV_sensitive	Blight_susceptible	Blight_susceptible	Blight_resistant	Blight_susceptible	Blight_susceptible	No_hybrid_weakness	Normal_seed_setting_rate	Not_fertility_restoration	Not_fertility_restoration	Not_wide_compatibility	Low_gelatinization_temperature	Not_fragrant_grain	High_grain_chalkiness	Low_grain_protein_content	Not_discolored_grain_in_phenol_solution
V281	Cold_tolerant	Cold_sensitive	Drought_sensitive	Normal_root	Cold_tolerant	Cold_tolerant	Resistant_to_beta-triketone_herbicides	Cold_tolerant	Normal_root	Cold_tolerant	Cold_tolerant	Normal_root	Salt_sensitive	Salt_sensitive	Heat_sensitive	Brown_planthopper_susceptible	HET	Blast_susceptible	Blast_susceptible	Blast_susceptible	Blast_susceptible	Blast_susceptible	Blast_susceptible	Blast_susceptible	Blast_susceptible	Blast_susceptible	Blast_susceptible	Blast_susceptible	Blast_susceptible	Blast_susceptible	Blast_susceptible	Blast_susceptible	Blast_susceptible	RSV_sensitive	Blight_susceptible	Blight_susceptible	Blight_resistant	NA	Blight_susceptible	No_hybrid_weakness	Normal_seed_setting_rate	Not_fertility_restoration	Not_fertility_restoration	Not_wide_compatibility	Low_gelatinization_temperature	Not_fragrant_grain	High_grain_chalkiness	Low_grain_protein_content	Not_discolored_grain_in_phenol_solution
V282	Cold_tolerant	Cold_sensitive	Drought_sensitive	Normal_root	Cold_tolerant	Cold_tolerant	Resistant_to_beta-triketone_herbicides	Cold_tolerant	Normal_root	Cold_tolerant	Cold_sensitive	Normal_root	Salt_sensitive	Salt_sensitive	Heat_sensitive	Brown_planthopper_susceptible	Blast_susceptible	Blast_susceptible	Blast_susceptible	Blast_susceptible	Blast_susceptible	Blast_resistant	Blast_susceptible	Blast_resistant	Blast_resistant	Blast_resistant	Blast_susceptible	Blast_susceptible	Blast_susceptible	Blast_susceptible	Blast_susceptible	Blast_susceptible	Blast_susceptible	RSV_sensitive	Blight_susceptible	Blight_susceptible	Blight_resistant	NA	Blight_susceptible	No_hybrid_weakness	Normal_seed_setting_rate	Not_fertility_restoration	Not_fertility_restoration	Not_wide_compatibility	Low_gelatinization_temperature	Not_fragrant_grain	High_grain_chalkiness	Low_grain_protein_content	Not_discolored_grain_in_phenol_solution
V283	Cold_tolerant	Cold_sensitive	Drought_sensitive	Normal_root	Cold_tolerant	Cold_tolerant	Resistant_to_beta-triketone_herbicides	Cold_tolerant	Normal_root	Cold_tolerant	Cold_sensitive	Normal_root	Salt_sensitive	Salt_sensitive	Heat_sensitive	Brown_planthopper_susceptible	Blast_susceptible	Blast_susceptible	Blast_susceptible	Blast_susceptible	Blast_susceptible	Blast_resistant	Blast_susceptible	Blast_resistant	Blast_resistant	Blast_susceptible	Blast_susceptible	Blast_susceptible	Blast_susceptible	Blast_susceptible	Blast_susceptible	Blast_susceptible	Blast_susceptible	RSV_sensitive	Blight_susceptible	Blight_susceptible	Blight_resistant	NA	Blight_susceptible	No_hybrid_weakness	Normal_seed_setting_rate	Not_fertility_restoration	Not_fertility_restoration	Not_wide_compatibility	Low_gelatinization_temperature	Not_fragrant_grain	High_grain_chalkiness	Low_grain_protein_content	Not_discolored_grain_in_phenol_solution
V284	Cold_tolerant	Cold_sensitive	Drought_sensitive	Normal_root	Cold_tolerant	Cold_tolerant	Resistant_to_beta-triketone_herbicides	Cold_tolerant	Normal_root	Cold_tolerant	Cold_sensitive	Normal_root	Salt_sensitive	Salt_sensitive	Heat_sensitive	Brown_planthopper_susceptible	Blast_susceptible	Blast_susceptible	Blast_susceptible	Blast_susceptible	Blast_susceptible	Blast_resistant	Blast_susceptible	Blast_susceptible	Blast_susceptible	Blast_susceptible	Blast_susceptible	Blast_susceptible	Blast_susceptible	Blast_susceptible	Blast_susceptible	Blast_susceptible	Blast_susceptible	RSV_sensitive	Blight_susceptible	Blight_susceptible	Blight_resistant	NA	Blight_susceptible	No_hybrid_weakness	Normal_seed_setting_rate	Not_fertility_restoration	Not_fertility_restoration	Not_wide_compatibility	Low_gelatinization_temperature	Not_fragrant_grain	High_grain_chalkiness	Low_grain_protein_content	Not_discolored_grain_in_phenol_solution
V285	Cold_tolerant	Cold_sensitive	Drought_sensitive	Normal_root	Cold_tolerant	Cold_tolerant	Resistant_to_beta-triketone_herbicides	Cold_tolerant	Normal_root	Cold_tolerant	NA	Normal_root	Salt_sensitive	Salt_sensitive	Heat_sensitive	Brown_planthopper_susceptible	Blast_susceptible	Blast_susceptible	Blast_susceptible	Blast_susceptible	Blast_susceptible	NA	Blast_susceptible	Blast_resistant	Blast_resistant	Blast_susceptible	Blast_susceptible	Blast_susceptible	Blast_susceptible	Blast_susceptible	Blast_susceptible	Blast_susceptible	Blast_susceptible	RSV_sensitive	Blight_susceptible	Blight_susceptible	Blight_resistant	NA	Blight_susceptible	No_hybrid_weakness	Normal_seed_setting_rate	Not_fertility_restoration	Not_fertility_restoration	Not_wide_compatibility	Low_gelatinization_temperature	Not_fragrant_grain	High_grain_chalkiness	Low_grain_protein_content	Not_discolored_grain_in_phenol_solution
V286	Cold_tolerant	Cold_sensitive	Drought_sensitive	Normal_root	Cold_tolerant	Cold_tolerant	Resistant_to_beta-triketone_herbicides	Cold_tolerant	Normal_root	Cold_tolerant	Cold_tolerant	Normal_root	Salt_sensitive	Salt_sensitive	Heat_sensitive	Brown_planthopper_susceptible	Blast_susceptible	Blast_susceptible	Blast_susceptible	Blast_susceptible	Blast_susceptible	NA	Blast_susceptible	Blast_resistant	Blast_resistant	Blast_resistant	Blast_susceptible	Blast_susceptible	Blast_susceptible	Blast_susceptible	Blast_resistant	Blast_susceptible	Blast_susceptible	RSV_sensitive	Blight_susceptible	Blight_susceptible	NA	NA	Blight_susceptible	No_hybrid_weakness	Normal_seed_setting_rate	Not_fertility_restoration	Not_fertility_restoration	Not_wide_compatibility	Low_gelatinization_temperature	Not_fragrant_grain	High_grain_chalkiness	Low_grain_protein_content	Not_discolored_grain_in_phenol_solution
V287	Cold_tolerant	Cold_sensitive	Drought_sensitive	Normal_root	Cold_tolerant	Cold_tolerant	Resistant_to_beta-triketone_herbicides	Cold_tolerant	Normal_root	Cold_tolerant	Cold_sensitive	Normal_root	Salt_sensitive	Salt_sensitive	Heat_sensitive	Brown_planthopper_susceptible	Blast_susceptible	HET	Blast_susceptible	Blast_susceptible	Blast_susceptible	NA	HET	Blast_susceptible	Blast_susceptible	Blast_susceptible	HET	Blast_susceptible	Blast_susceptible	Blast_susceptible	HET	Blast_susceptible	Blast_resistant	RSV_sensitive	Blight_susceptible	Blight_susceptible	Blight_resistant	Blight_susceptible	Blight_susceptible	No_hybrid_weakness	Normal_seed_setting_rate	Not_fertility_restoration	Not_fertility_restoration	Not_wide_compatibility	Low_gelatinization_temperature	Not_fragrant_grain	High_grain_chalkiness	Low_grain_protein_content	Not_discolored_grain_in_phenol_solution
V288	Cold_tolerant	Cold_sensitive	Drought_sensitive	Normal_root	Cold_tolerant	Cold_tolerant	Resistant_to_beta-triketone_herbicides	Cold_tolerant	Normal_root	Cold_tolerant	NA	HET	Salt_sensitive	Salt_sensitive	Heat_sensitive	Brown_planthopper_susceptible	Blast_susceptible	Blast_resistant	Blast_susceptible	Blast_susceptible	Blast_susceptible	NA	Blast_susceptible	Blast_resistant	Blast_resistant	Blast_susceptible	Blast_resistant	Blast_resistant	Blast_susceptible	Blast_susceptible	Blast_susceptible	Blast_susceptible	NA	RSV_sensitive	Blight_susceptible	Blight_susceptible	Blight_resistant	Blight_susceptible	Blight_susceptible	No_hybrid_weakness	Normal_seed_setting_rate	Not_fertility_restoration	Not_fertility_restoration	Not_wide_compatibility	High_gelatinization_temperature	Not_fragrant_grain	High_grain_chalkiness	Low_grain_protein_content	Not_discolored_grain_in_phenol_solution
V289	Cold_tolerant	Cold_sensitive	Drought_sensitive	Normal_root	Cold_tolerant	Cold_tolerant	Resistant_to_beta-triketone_herbicides	Cold_tolerant	Normal_root	Cold_tolerant	Cold_sensitive	Normal_root	Salt_sensitive	Salt_sensitive	Heat_sensitive	Brown_planthopper_susceptible	Blast_susceptible	Blast_susceptible	Blast_susceptible	Blast_susceptible	Blast_susceptible	NA	Blast_susceptible	Blast_resistant	Blast_resistant	Blast_susceptible	Blast_resistant	Blast_resistant	Blast_susceptible	Blast_susceptible	Blast_resistant	Blast_susceptible	Blast_resistant	RSV_sensitive	Blight_susceptible	Blight_susceptible	Blight_resistant	NA	Blight_susceptible	No_hybrid_weakness	Normal_seed_setting_rate	Not_fertility_restoration	Not_fertility_restoration	Not_wide_compatibility	Low_gelatinization_temperature	Not_fragrant_grain	High_grain_chalkiness	Low_grain_protein_content	Not_discolored_grain_in_phenol_solution
V290	Cold_tolerant	Cold_sensitive	Drought_sensitive	Normal_root	Cold_tolerant	Cold_tolerant	Resistant_to_beta-triketone_herbicides	Cold_tolerant	Normal_root	Cold_tolerant	NA	Normal_root	Salt_sensitive	Salt_sensitive	Heat_sensitive	Brown_planthopper_susceptible	Blast_susceptible	Blast_resistant	Blast_susceptible	Blast_susceptible	Blast_susceptible	NA	HET	Blast_susceptible	Blast_susceptible	Blast_susceptible	Blast_susceptible	Blast_susceptible	Blast_susceptible	Blast_susceptible	Blast_resistant	Blast_susceptible	Blast_resistant	RSV_sensitive	Blight_susceptible	Blight_susceptible	Blight_resistant	Blight_susceptible	Blight_susceptible	No_hybrid_weakness	Normal_seed_setting_rate	Not_fertility_restoration	Not_fertility_restoration	Not_wide_compatibility	Low_gelatinization_temperature	Not_fragrant_grain	High_grain_chalkiness	Low_grain_protein_content	Not_discolored_grain_in_phenol_solution
[truncated: 259 more rows]
[truncated: 62 more columns]

## Sheet: Table S5D
Table S5D. Allele frequencies of known genes/QTLs in different regions/eras.
Symbol	Allele	HLJ-I	HLJ-II	HLJ-III	HLJ-IV	Jilin	Liaoning	Korea	Japan
COLD1	High	49	55	132	43	91	21	40	59
COLD1	Low	0	0	0	0	3	0	0	1
COLD1	NA	0	0	0	0	0	0	0	0
CTB4a	High	17	13	53	11	12	4	15	9
CTB4a	Low	31	41	77	31	80	16	24	49
CTB4a	NA	1	1	2	1	2	1	1	2
[truncated: 291 more rows]
