# Supplementary material for: Genomic decoding of breeding history to guide breeding-by-design in rice
Source: Natl Sci Rev. 2023 Feb 9;10(5):nwad029. doi: 10.1093/nsr/nwad029 (PMC10089590; doi:10.1093/nsr/nwad029)
Supplement: nwad029_Supplemental_Files [file nwad029_supplemental_files.zip › Table_S6.Phenotypic_Effect_Assessment_of_Known_Genes_QTLs.xlsx]

## Sheet: Table S6
Table S6. Phenotypic effect assessment of known genes or QTLs with functionally verified natural variants (FVNV)
Trait	Group	Symbol	Allele1	Allele2	Sample number of allele1	Sample number of allele2	Mean value of allele1	Mean value of allele2	P-value
Grain_Length	G3	GS3	LoF	WT	8	235	0.804587	0.688369	3.62862e-05
Grain_Length	G2	GW5	Low	WT	163	34	0.675614	0.735217	1.66747e-07
Grain_Length	G3	GW5	Low	WT	168	77	0.670735	0.742991	6.01998e-17
Grain_Length	G3	OsGSR1|GW6|OsGASR7	High	Low	61	158	0.714254	0.684699	0.000779073
Grain_Length_Width_Ratio	G3	GS3	LoF	WT	8	235	2.56894	2.08954	0.00949894
Grain_Length_Width_Ratio	G2	GW5	Low	WT	163	34	1.9515	2.29012	1.52221e-09
Grain_Length_Width_Ratio	G3	GW5	Low	WT	168	77	1.96791	2.42382	4.59519e-26
Grain_Length_Width_Ratio	G3	OsGSR1|GW6|OsGASR7	High	Low	61	158	2.20937	2.05786	0.000127353
Grain_per_Panicle	G3	Gn1a	Low	High	8	199	129.586	92.5755	0.00844074
Grain_per_Panicle	G2	Hd2	High	Low	16	154	100.389	74.5153	0.0086698
Grain_per_Panicle	G2	Hd4	LoF	WT	79	102	68.8975	84.9036	0.000151818
Grain_per_Panicle	G3	LAX1	High	Low	48	151	107.018	89.7076	0.000496644
Grain_Width	G2	GW5	Low	WT	163	34	0.347006	0.322767	8.1074e-07
Grain_Width	G3	GW5	Low	WT	168	77	0.341282	0.308106	6.5455e-22
Grain_Width	G3	OsGSR1|GW6|OsGASR7	High	Low	61	158	0.325136	0.334824	0.0048364
Grain_Density	G3	Gn1a	Low	High	8	199	6.6675	5.06729	1.80092e-05
Grain_Density	G2	Hd2	High	Low	16	154	5.53625	4.38747	0.00521972
Grain_Density	G3	LAX1	High	Low	48	151	5.73854	4.93656	0.000689954
Grain_Plant_Weight_Ratio	G3	Hd2	High	Low	163	32	1.11822	1.40625	4.60785e-05
Heading_date	G1	Hd2	High	Low	7	46	97.8571	84.413	0.00139947
Heading_date	G2	Hd2	High	Low	12	107	100.583	92.0187	9.31433e-06
Heading_date	G1	Hd4	LoF	WT	47	6	84.5957	99.3333	0.0025544
Heading_date	G3	Hd4	LoF	WT	18	162	92.6111	95.2963	0.00688254
Leaf_Blast_Index_2010	G2	BRF06-1	High	Low	42	98	1.02381	2.27551	0.00288595
Leaf_Blast_Index_2010	G3	BRF06-1	High	Low	68	124	0.720588	1.70968	0.000143573
Panicle_Angle	G3	DEP1	GoF	WT	7	201	20.7429	41.557	0.00011086
Panicle_Blast_Index_2011	G2	BRF06-1	High	Low	42	98	2.04762	4.2551	2.55762e-07
Panicle_Blast_Index_2011	G3	BRF06-1	High	Low	68	124	1.52941	3.16129	7.07256e-08
Panicle_Blast_Index_2011	G3	Pi9	High	Low	24	138	0.895833	3.06522	2.49755e-09
Panicle_Blast_Index_2011	G3	Pib-mk	High	Low	34	164	1.60294	2.80183	0.00291378
Panicle_Length	G3	DEP1	GoF	WT	7	201	16.2071	18.3737	0.000721199
Panicle_Length	G1	Hd4	LoF	WT	47	10	15.8687	18.977	0.000408472
Panicle_Length	G2	Hd4	LoF	WT	79	102	16.3773	17.6638	1.10083e-05
Panicle_Length	G2	SCM2|OsAPO1	High	Low	13	176	21.4731	16.7749	1.01016e-05
Panicle_Number	G2	SCM2|OsAPO1	High	Low	13	176	9.34615	14.6222	9.84771e-09
Plant_Height	G2	Hd2	High	Low	16	154	93.4906	84.0562	0.000112154
Plant_Height	G3	Hd2	High	Low	163	32	94.6588	89.1828	0.000105509
Plant_Height	G1	Hd4	LoF	WT	47	10	89.6255	105.91	0.00216197
Plant_Height	G2	Hd4	LoF	WT	79	102	83.0854	86.6539	0.00128306
Plant_Height	G3	SD1	LoF	Low	32	144	89.0141	94.0842	0.00126078
Plant_Weight	G3	Hd2	High	Low	163	32	26.3149	20.2481	6.90814e-09
Primary_Branching_per_Panicle	G2	Hd2	High	Low	16	154	8.66	7.28558	0.000346887
Primary_Branching_per_Panicle	G3	Hd2	High	Low	163	32	8.87485	7.66	7.38315e-08
Primary_Branching_per_Panicle	G1	Hd4	LoF	WT	47	10	6.73319	9.937	0.000410822
Primary_Branching_per_Panicle	G2	Hd4	LoF	WT	79	102	6.80025	8.01569	9.12501e-08
Primary_Branching_per_Panicle	G1	OsSPY	High	Low	25	32	6.5572	7.87188	0.00961672
Primary_Branching_per_Panicle	G2	SCM2|OsAPO1	High	Low	13	176	10.4454	7.28489	7.99471e-08
Primary_Branching_per_Panicle	G1	SCM3|OsTB1	High	Low	33	16	7.67909	5.96625	0.000640169
Primary_Branching_per_Panicle	G2	SCM3|OsTB1	High	Low	33	140	8.29697	7.30971	0.00735737
Secondary_Branching_per_Panicle	G2	Hd4	LoF	WT	79	102	12.7524	16.1697	2.59979e-07
Secondary_Branching_per_Panicle	G3	LAX1	High	Low	48	151	19.7375	16.9715	0.0052769
Secondary_Branching_per_Panicle	G2	SCM2|OsAPO1	High	Low	13	176	20.3915	14.3899	0.00553068
Secondary_Branching_per_Panicle	G1	SCM3|OsTB1	High	Low	33	16	18.7818	12.6438	0.000174755
Secondary_Branching_per_Panicle	G2	SCM3|OsTB1	High	Low	33	140	17.6355	14.2194	0.00165107
Secondary_Branching_per_Panicle	G3	SCM3|OsTB1	High	Low	39	152	21.7154	16.8109	9.13347e-05
