# Supplementary material for: Genomic decoding of breeding history to guide breeding-by-design in rice
Source: Natl Sci Rev. 2023 Feb 9;10(5):nwad029. doi: 10.1093/nsr/nwad029 (PMC10089590; doi:10.1093/nsr/nwad029)
Supplement: nwad029_Supplemental_Files [file nwad029_supplemental_files.zip › Table_S7.QTLs_Detected_by_GWAS.xlsx]

## Sheet: Table S7A
Table S7A. QTLs detected by EMMAX in this study
* For QTL detected both with and without PCs matrix as covariates, P-value without PC is given.
Chromosome	Start	End	Length	Trait	Lead_SNP	P-value*	Symbol	Candidate_Gene	GWAS without PCA	GWAS with PCA	Note	Effect_of_Alternative_allele
1	38335082	38435083	100001	Plant_Height	38385082	5.1981	sd1-Reimei	SD1	not detected	-log10P-value > 5		-
2	33414071	33514071	100000	Secondary Branching per Panicle	33464071	9.31378	qSB2	-	FDR < 0.05	FDR < 0.05	Indica introgression	+
2	33609621	33709621	100000	Grain per Panicle	33659621	5.69131	qGN2	-	FDR < 0.05	not detected	Indica introgression	+
3	7803958	8067205	263247	Grain Width	8013765	8.40266	qGW3	-	FDR < 0.05	FDR < 0.05		-
5	4618375	6477633	1859258	Grain Length Width Ratio	5370836	22.966	GW5	GSE5	FDR < 0.05	FDR < 0.05		+
5	5307322	5420836	113514	Grain Length	5370836	8.02719	GW5	GSE5	FDR < 0.05	FDR < 0.05		+
5	4618375	7356263	2737888	Grain Width	5489255	15.8962	GW5	GSE5	FDR < 0.05	FDR < 0.05		-
5	29582235	29866019	283784	Seed Setting Rate after Cold Treatment	29682235	6.66283	qCSSR5	-	FDR < 0.05	-log10P-value > 5		+
6	8904139	9004144	100005	Panicle Angle	8954144	6.34649	qPA6	-	FDR < 0.05	FDR < 0.05		+
6	10312065	10657191	345126	Panicle Blast Index 2011	10457284	6.96391	qBR6	Pi9/Pi2/Pigm	FDR < 0.05	FDR < 0.05		+
6	9758806	10863569	1104763	Panicle Blast Index 2010	10462228	10.5126	qBR6	Pi9/Pi2/Pigm	FDR < 0.05	FDR < 0.05		+
6	10431204	10605711	174507	Leaf Blast Index 2010	10481204	6.76277	qBR6	Pi9/Pi2/Pigm	FDR < 0.05	FDR < 0.05		+
7	0	190292	190292	Secondary Branching per Primary Branching	65075	5.94022	qSB7	-	FDR < 0.05	FDR < 0.05		+
7	28900437	29733327	832890	Heading date	29549430	11.098	Hd2	Hd2|DTH7|Ghd7.1	FDR < 0.05	-log10P-value > 5		-
7	29559919	29682090	122171	Grain Plant Weight Ratio	29609919	5.73728	qGPR7	Hd2|DTH7|Ghd7.1	FDR < 0.05	not detected		-
8	27217113	27477670	260557	Secondary Branching per Primary Branching	27354062	6.06317	qSB8	-	FDR < 0.05	FDR < 0.05	Indica introgression	+
9	12108928	13329945	1221017	Panicle Length	13279945	7.14161	qPL9	-	FDR < 0.05	not detected	Indica introgression	+
10	590693	774985	184292	Leaf Blast Index 2010	724985	7.95826	qBR10	-	FDR < 0.05	FDR < 0.05		-
10	18306792	18493208	186416	Secondary Branching per Primary Branching	18427418	6.06132	qSB10	-	FDR < 0.05	-log10P-value > 5	Indica introgression	+

## Sheet: Table S7B
Table S7B. Genotypes of novel QTLs detected by GWAS in this study
ID	qCSSR5	qGN2	qGW3	qGW5	qBR10	qBR6	qPA6	qPL9	qSB10	qSB2	qSB7	qSB8
V001	ALT	REF	REF	REF	REF	REF	NA	REF	REF	NA	REF	REF
V002	ALT	REF	REF	REF	ALT	REF	REF	REF	REF	REF	REF	REF
V003	REF	REF	REF	REF	REF	REF	REF	REF	REF	REF	REF	REF
V004	ALT	REF	REF	REF	ALT	REF	REF	REF	REF	REF	REF	REF
V005	ALT	REF	REF	REF	ALT	REF	REF	REF	REF	REF	ALT	REF
V006	REF	REF	REF	REF	ALT	REF	REF	REF	REF	REF	REF	REF
V007	REF	REF	REF	REF	ALT	REF	REF	REF	REF	REF	REF	REF
V008	REF	REF	REF	REF	ALT	REF	REF	REF	REF	REF	REF	REF
V009	REF	REF	REF	REF	ALT	REF	REF	REF	REF	NA	REF	REF
V010	ALT	REF	REF	REF	REF	REF	REF	REF	REF	NA	REF	REF
V011	REF	REF	REF	REF	ALT	REF	REF	REF	REF	REF	REF	REF
V012	NA	REF	NA	ALT	REF	NA	NA	REF	REF	REF	REF	REF
V013	NA	REF	REF	REF	NA	NA	NA	REF	REF	NA	NA	REF
V014	REF	REF	REF	REF	REF	REF	REF	REF	REF	REF	REF	REF
V015	ALT	REF	REF	REF	ALT	REF	REF	REF	REF	NA	ALT	REF
V016	REF	REF	REF	REF	ALT	REF	REF	REF	REF	REF	REF	REF
V017	REF	REF	REF	REF	ALT	REF	REF	REF	REF	REF	REF	REF
V018	ALT	REF	REF	REF	ALT	REF	REF	REF	REF	REF	REF	REF
V019	REF	REF	REF	REF	ALT	REF	NA	REF	REF	REF	REF	REF
V020	REF	REF	REF	REF	ALT	REF	REF	NA	REF	REF	REF	REF
V021	ALT	REF	REF	REF	ALT	REF	REF	REF	REF	REF	REF	REF
V022	REF	REF	REF	REF	REF	REF	REF	REF	REF	REF	REF	REF
V023	ALT	REF	REF	REF	ALT	REF	REF	REF	REF	REF	REF	REF
V024	REF	REF	REF	ALT	REF	ALT	ALT	REF	REF	REF	NA	REF
V025	REF	REF	REF	REF	REF	REF	REF	REF	REF	REF	REF	REF
V026	ALT	REF	REF	REF	REF	ALT	NA	REF	REF	NA	REF	REF
V027	ALT	REF	REF	REF	REF	NA	REF	REF	REF	REF	REF	REF
V028	REF	REF	REF	REF	ALT	REF	REF	REF	REF	REF	REF	REF
V029	REF	REF	NA	REF	REF	REF	REF	REF	REF	REF	REF	REF
V030	REF	REF	REF	REF	REF	REF	REF	REF	REF	REF	REF	REF
V031	ALT	REF	REF	REF	ALT	REF	REF	REF	REF	REF	REF	REF
V032	REF	REF	REF	REF	REF	REF	REF	REF	REF	NA	REF	REF
V033	REF	REF	REF	REF	REF	REF	REF	REF	REF	NA	REF	REF
V034	ALT	REF	REF	REF	REF	REF	REF	REF	REF	REF	REF	REF
V035	REF	REF	NA	REF	REF	REF	REF	REF	REF	REF	REF	REF
V036	ALT	REF	REF	REF	REF	REF	REF	REF	REF	NA	REF	REF
V037	REF	REF	REF	REF	REF	REF	REF	REF	REF	REF	REF	REF
V038	REF	REF	REF	ALT	ALT	REF	REF	REF	REF	REF	ALT	REF
V039	REF	REF	REF	REF	REF	REF	REF	REF	REF	NA	REF	REF
V040	ALT	REF	REF	REF	REF	ALT	REF	REF	REF	REF	REF	REF
V041	ALT	REF	REF	REF	REF	REF	REF	REF	REF	REF	REF	REF
V042	ALT	REF	REF	REF	REF	REF	REF	REF	REF	REF	REF	REF
V043	ALT	REF	REF	REF	REF	REF	REF	REF	REF	NA	REF	REF
V044	ALT	REF	REF	REF	REF	REF	REF	REF	REF	REF	REF	REF
V045	ALT	REF	REF	REF	REF	REF	REF	REF	REF	REF	REF	REF
V046	REF	REF	REF	REF	ALT	REF	REF	REF	REF	REF	REF	REF
V047	ALT	REF	REF	REF	REF	REF	REF	REF	REF	REF	REF	REF
V048	REF	REF	REF	REF	REF	ALT	NA	REF	REF	REF	REF	REF
V049	REF	REF	REF	REF	REF	ALT	ALT	REF	REF	REF	REF	REF
V050	REF	REF	REF	REF	NA	REF	REF	REF	REF	REF	REF	REF
V051	ALT	REF	REF	REF	REF	REF	REF	REF	REF	REF	REF	REF
V052	ALT	REF	ALT	ALT	REF	REF	REF	ALT	REF	NA	REF	REF
V053	REF	REF	REF	REF	ALT	REF	REF	REF	REF	REF	REF	REF
V054	REF	REF	REF	REF	ALT	REF	REF	REF	REF	REF	ALT	REF
V055	REF	REF	REF	REF	REF	REF	REF	REF	REF	REF	REF	REF
V056	ALT	REF	REF	REF	ALT	REF	REF	REF	REF	REF	REF	REF
V057	REF	REF	REF	ALT	REF	REF	REF	REF	REF	REF	REF	REF
V058	REF	REF	REF	REF	REF	REF	REF	REF	REF	REF	REF	REF
V059	REF	REF	REF	REF	REF	ALT	NA	REF	REF	REF	REF	REF
V060	ALT	REF	REF	REF	REF	ALT	NA	REF	REF	NA	REF	REF
V061	ALT	REF	REF	REF	REF	REF	REF	REF	REF	REF	REF	REF
V062	ALT	REF	REF	REF	REF	REF	REF	REF	REF	REF	REF	REF
V063	REF	REF	REF	REF	REF	ALT	REF	REF	REF	REF	REF	REF
V064	REF	ALT	REF	REF	REF	REF	REF	REF	REF	NA	REF	ALT
V065	ALT	REF	REF	ALT	REF	REF	REF	REF	ALT	REF	REF	REF
V066	ALT	REF	ALT	REF	REF	ALT	REF	REF	REF	REF	REF	REF
V067	ALT	REF	REF	REF	REF	REF	REF	REF	REF	NA	REF	REF
V068	REF	REF	REF	ALT	REF	ALT	ALT	REF	REF	REF	REF	REF
V069	REF	REF	REF	ALT	REF	ALT	ALT	REF	REF	REF	REF	REF
V070	REF	REF	REF	ALT	REF	REF	REF	REF	REF	REF	NA	REF
V071	ALT	REF	REF	ALT	REF	NA	REF	REF	ALT	REF	REF	REF
V072	REF	ALT	REF	ALT	REF	REF	REF	REF	ALT	ALT	REF	ALT
V073	REF	REF	REF	ALT	REF	REF	REF	REF	REF	REF	REF	REF
V074	ALT	REF	REF	REF	REF	REF	REF	REF	REF	REF	REF	REF
V075	ALT	REF	REF	REF	REF	REF	REF	REF	REF	REF	REF	REF
V076	ALT	REF	REF	REF	REF	ALT	REF	REF	REF	REF	REF	REF
V077	ALT	ALT	NA	ALT	REF	ALT	NA	REF	NA	NA	REF	REF
V078	ALT	REF	REF	ALT	REF	ALT	REF	REF	REF	REF	REF	REF
V079	ALT	REF	REF	REF	REF	REF	REF	REF	REF	REF	REF	REF
V080	ALT	REF	REF	ALT	REF	ALT	REF	REF	REF	NA	REF	REF
V081	ALT	REF	REF	ALT	REF	ALT	REF	REF	REF	REF	REF	REF
V082	ALT	REF	ALT	REF	REF	ALT	REF	REF	REF	REF	REF	REF
V083	ALT	REF	REF	REF	ALT	REF	REF	REF	REF	REF	REF	REF
V084	ALT	REF	ALT	REF	REF	ALT	REF	REF	REF	NA	ALT	REF
V085	ALT	REF	REF	REF	REF	ALT	REF	REF	REF	REF	REF	REF
V086	ALT	REF	REF	ALT	REF	ALT	REF	REF	REF	REF	REF	REF
V087	ALT	REF	REF	REF	REF	ALT	REF	REF	REF	NA	REF	REF
V088	REF	REF	REF	ALT	REF	ALT	REF	REF	REF	NA	REF	REF
V089	ALT	REF	REF	REF	REF	REF	REF	REF	REF	NA	REF	REF
V090	REF	REF	NA	NA	REF	NA	NA	REF	REF	NA	REF	REF
V091	ALT	REF	REF	REF	REF	REF	REF	REF	NA	REF	REF	REF
V092	ALT	REF	REF	REF	REF	NA	REF	REF	REF	NA	REF	REF
V093	ALT	REF	REF	REF	REF	REF	REF	REF	REF	NA	REF	REF
V094	ALT	REF	REF	REF	REF	NA	REF	REF	REF	NA	REF	REF
V095	REF	REF	ALT	REF	REF	REF	REF	REF	REF	NA	REF	REF
V096	REF	NA	REF	REF	REF	REF	REF	REF	NA	REF	REF	REF
V097	REF	REF	ALT	ALT	REF	REF	REF	REF	REF	NA	REF	REF
V098	ALT	REF	REF	REF	REF	ALT	REF	REF	NA	NA	REF	REF
V099	REF	REF	REF	ALT	REF	ALT	REF	REF	REF	REF	REF	REF
V100	ALT	REF	REF	REF	REF	REF	REF	REF	REF	REF	REF	REF
V101	REF	REF	REF	REF	REF	ALT	REF	REF	REF	REF	REF	REF
V102	REF	REF	REF	REF	REF	ALT	REF	REF	REF	REF	REF	REF
V103	ALT	ALT	ALT	ALT	REF	ALT	REF	REF	REF	NA	REF	REF
V104	ALT	REF	REF	REF	REF	ALT	REF	REF	REF	REF	REF	REF
V105	REF	REF	REF	ALT	REF	ALT	REF	REF	REF	REF	REF	REF
V106	ALT	REF	ALT	REF	REF	ALT	REF	REF	REF	REF	REF	REF
V107	ALT	REF	REF	REF	REF	ALT	REF	REF	REF	NA	REF	REF
V108	ALT	REF	REF	REF	REF	REF	REF	REF	REF	NA	REF	REF
V109	REF	REF	REF	REF	REF	REF	REF	REF	REF	REF	REF	REF
V110	REF	REF	NA	REF	REF	REF	REF	NA	REF	REF	REF	REF
V113	ALT	REF	REF	REF	REF	REF	REF	REF	REF	REF	REF	REF
V114	ALT	REF	REF	ALT	REF	ALT	NA	REF	REF	REF	REF	REF
V115	ALT	REF	REF	ALT	REF	ALT	ALT	REF	REF	REF	REF	REF
V116	ALT	REF	REF	REF	REF	REF	REF	REF	REF	REF	REF	REF
V117	ALT	REF	REF	REF	REF	REF	REF	REF	REF	REF	REF	REF
V118	REF	REF	REF	ALT	REF	REF	REF	REF	REF	NA	REF	REF
V119	ALT	REF	REF	REF	REF	REF	REF	REF	REF	REF	REF	REF
V120	ALT	REF	ALT	REF	REF	REF	REF	REF	REF	REF	REF	REF
V121	REF	REF	REF	REF	REF	REF	NA	REF	REF	NA	REF	REF
V122	ALT	REF	REF	ALT	REF	ALT	ALT	REF	REF	REF	REF	REF
V123	ALT	REF	REF	ALT	REF	REF	REF	REF	REF	REF	REF	REF
V124	ALT	REF	REF	REF	REF	REF	REF	REF	REF	REF	REF	REF
V125	ALT	REF	REF	ALT	REF	ALT	REF	REF	REF	REF	REF	REF
V126	REF	REF	REF	REF	REF	REF	REF	REF	REF	REF	REF	REF
V127	ALT	REF	REF	ALT	REF	ALT	ALT	REF	REF	REF	REF	REF
V128	REF	REF	REF	ALT	REF	ALT	ALT	REF	REF	REF	REF	REF
V129	ALT	REF	REF	ALT	REF	ALT	REF	REF	REF	REF	REF	REF
V130	ALT	REF	REF	ALT	REF	ALT	REF	REF	REF	REF	REF	REF
V131	ALT	REF	REF	REF	REF	REF	REF	REF	REF	REF	REF	REF
V132	ALT	REF	REF	ALT	REF	ALT	ALT	REF	REF	REF	REF	REF
V133	REF	REF	REF	REF	REF	REF	REF	REF	REF	REF	REF	REF
V134	ALT	REF	REF	ALT	REF	REF	REF	REF	REF	REF	REF	REF
V135	REF	REF	REF	REF	REF	REF	REF	REF	NA	REF	REF	REF
V136	REF	REF	REF	REF	REF	REF	REF	NA	REF	REF	REF	REF
V137	REF	REF	REF	REF	REF	REF	REF	REF	REF	REF	REF	REF
V138	REF	REF	REF	REF	REF	REF	REF	REF	REF	NA	REF	REF
V139	REF	REF	REF	ALT	REF	REF	ALT	REF	REF	REF	REF	REF
V140	ALT	REF	REF	REF	REF	REF	REF	REF	REF	REF	REF	REF
V141	REF	REF	REF	ALT	REF	REF	REF	REF	REF	REF	REF	REF
V142	ALT	REF	ALT	REF	REF	ALT	ALT	REF	REF	REF	REF	REF
V143	REF	REF	REF	REF	REF	REF	REF	REF	REF	REF	REF	REF
V144	REF	REF	ALT	REF	REF	REF	NA	REF	REF	REF	REF	REF
V145	REF	REF	NA	REF	REF	REF	NA	REF	NA	NA	REF	NA
V146	ALT	REF	REF	REF	REF	REF	REF	REF	REF	REF	REF	REF
V147	ALT	REF	REF	REF	REF	REF	REF	REF	NA	REF	REF	REF
V148	ALT	REF	REF	NA	REF	REF	REF	REF	REF	REF	REF	REF
V149	ALT	REF	REF	REF	REF	REF	REF	REF	NA	REF	REF	REF
V150	REF	REF	REF	REF	REF	REF	REF	REF	REF	REF	REF	REF
V151	REF	REF	REF	REF	REF	REF	REF	REF	REF	REF	REF	REF
V152	REF	REF	REF	REF	REF	REF	REF	NA	REF	REF	REF	REF
V153	REF	REF	ALT	REF	REF	ALT	NA	REF	NA	REF	REF	ALT
V154	ALT	REF	REF	NA	REF	REF	REF	REF	ALT	REF	ALT	ALT
V155	ALT	REF	REF	REF	REF	REF	REF	REF	REF	REF	REF	REF
V156	ALT	REF	REF	REF	REF	REF	REF	REF	REF	REF	REF	REF
V157	ALT	REF	REF	REF	REF	ALT	REF	REF	REF	REF	REF	REF
V158	REF	REF	REF	REF	REF	REF	REF	REF	REF	REF	REF	REF
V159	REF	REF	REF	REF	REF	NA	REF	REF	REF	REF	REF	REF
V160	ALT	REF	REF	REF	REF	ALT	ALT	REF	REF	REF	REF	REF
V161	REF	REF	REF	REF	REF	REF	REF	REF	REF	REF	REF	REF
V162	ALT	REF	REF	REF	REF	REF	REF	REF	REF	REF	REF	REF
V163	ALT	REF	REF	ALT	REF	NA	ALT	REF	REF	REF	REF	REF
V164	REF	REF	REF	REF	REF	REF	REF	REF	REF	REF	REF	REF
V165	ALT	REF	REF	REF	REF	REF	REF	REF	REF	REF	REF	REF
V166	ALT	REF	REF	ALT	REF	NA	ALT	REF	NA	REF	REF	REF
V167	ALT	ALT	ALT	ALT	REF	ALT	ALT	REF	REF	ALT	REF	REF
V168	REF	REF	REF	REF	REF	REF	REF	REF	REF	REF	REF	REF
V169	ALT	ALT	REF	REF	REF	REF	REF	REF	REF	ALT	REF	REF
V170	NA	REF	NA	ALT	REF	NA	NA	REF	REF	REF	NA	REF
V171	ALT	NA	ALT	ALT	REF	ALT	ALT	REF	REF	ALT	REF	REF
V172	ALT	NA	ALT	ALT	REF	ALT	ALT	REF	REF	ALT	NA	REF
V173	ALT	REF	NA	REF	REF	REF	REF	REF	REF	REF	REF	ALT
V174	ALT	REF	ALT	REF	REF	REF	REF	REF	REF	REF	REF	NA
V175	ALT	REF	ALT	ALT	REF	ALT	NA	REF	NA	REF	REF	ALT
V176	ALT	REF	ALT	ALT	REF	REF	REF	REF	ALT	REF	ALT	REF
V177	REF	REF	REF	ALT	REF	REF	REF	REF	REF	REF	REF	REF
V178	ALT	ALT	ALT	REF	REF	ALT	NA	REF	REF	REF	REF	REF
V179	REF	REF	REF	ALT	REF	ALT	NA	REF	REF	REF	REF	REF
V180	ALT	REF	REF	ALT	REF	ALT	ALT	REF	REF	REF	REF	REF
V181	ALT	REF	REF	ALT	REF	ALT	NA	REF	REF	REF	REF	REF
V182	ALT	REF	REF	ALT	REF	ALT	ALT	REF	REF	REF	REF	REF
V183	ALT	REF	REF	REF	REF	REF	REF	REF	REF	REF	REF	REF
V184	REF	REF	REF	ALT	REF	ALT	ALT	REF	REF	REF	REF	ALT
V185	ALT	REF	REF	ALT	REF	ALT	NA	NA	REF	REF	REF	REF
V186	REF	REF	REF	ALT	REF	ALT	ALT	REF	REF	REF	REF	ALT
V187	ALT	REF	REF	ALT	REF	ALT	NA	REF	REF	REF	REF	REF
V188	ALT	REF	REF	REF	REF	REF	REF	REF	REF	REF	REF	REF
V189	ALT	REF	REF	NA	REF	REF	REF	REF	REF	REF	REF	REF
V190	REF	REF	REF	ALT	REF	ALT	ALT	NA	REF	REF	REF	REF
V191	NA	REF	ALT	ALT	REF	REF	REF	NA	NA	REF	REF	REF
V192	ALT	REF	REF	REF	REF	REF	REF	REF	REF	REF	REF	REF
V193	ALT	REF	REF	REF	REF	REF	REF	REF	REF	REF	REF	REF
V194	REF	REF	REF	REF	REF	REF	NA	REF	REF	REF	REF	REF
V195	REF	REF	REF	REF	REF	REF	REF	REF	REF	REF	REF	REF
V196	REF	REF	REF	REF	REF	REF	REF	REF	REF	REF	REF	REF
V197	ALT	REF	REF	REF	REF	ALT	NA	REF	REF	REF	REF	REF
V198	NA	REF	REF	REF	REF	ALT	REF	REF	REF	REF	REF	REF
V199	ALT	REF	ALT	REF	REF	REF	REF	ALT	REF	REF	REF	NA
V200	ALT	REF	REF	ALT	REF	ALT	REF	REF	REF	REF	REF	REF
V201	ALT	REF	ALT	ALT	REF	REF	REF	REF	REF	REF	REF	REF
V202	ALT	REF	ALT	ALT	REF	REF	REF	ALT	REF	NA	REF	REF
V203	ALT	REF	ALT	ALT	REF	REF	REF	NA	REF	REF	REF	NA
V204	ALT	REF	ALT	ALT	REF	REF	REF	REF	REF	REF	REF	REF
V205	ALT	REF	ALT	NA	REF	REF	REF	REF	REF	REF	REF	REF
V206	ALT	REF	ALT	ALT	REF	REF	REF	REF	REF	REF	REF	REF
V207	REF	REF	REF	REF	REF	NA	REF	REF	REF	REF	REF	REF
V208	ALT	REF	ALT	ALT	REF	REF	REF	REF	REF	REF	REF	REF
V209	ALT	REF	ALT	NA	REF	REF	REF	REF	REF	REF	REF	REF
V210	ALT	REF	ALT	ALT	REF	REF	REF	REF	REF	REF	REF	REF
V211	ALT	REF	ALT	ALT	REF	ALT	ALT	REF	REF	REF	REF	REF
V212	ALT	REF	REF	REF	REF	REF	NA	REF	REF	REF	REF	REF
V213	ALT	REF	ALT	REF	NA	REF	REF	REF	REF	REF	REF	REF
V214	ALT	REF	REF	NA	REF	REF	REF	REF	REF	REF	REF	REF
V215	REF	REF	REF	NA	REF	REF	REF	REF	REF	REF	REF	REF
V216	ALT	REF	ALT	REF	REF	REF	REF	REF	NA	REF	REF	REF
V217	ALT	REF	ALT	REF	REF	REF	REF	NA	REF	REF	REF	REF
V218	ALT	REF	REF	REF	REF	REF	REF	REF	REF	REF	REF	REF
V219	ALT	REF	REF	REF	REF	REF	REF	REF	REF	NA	REF	REF
V220	ALT	REF	REF	REF	REF	REF	REF	REF	REF	NA	REF	REF
V221	REF	REF	REF	REF	REF	REF	REF	REF	REF	REF	REF	REF
V222	ALT	REF	REF	REF	REF	REF	REF	REF	REF	NA	REF	REF
V223	ALT	REF	REF	REF	REF	ALT	ALT	REF	REF	NA	REF	REF
V224	ALT	REF	REF	REF	REF	REF	REF	REF	REF	REF	REF	REF
V225	ALT	REF	REF	REF	REF	REF	REF	REF	REF	REF	REF	NA
V226	ALT	REF	REF	ALT	REF	ALT	NA	REF	REF	REF	REF	REF
V227	ALT	REF	REF	REF	REF	ALT	REF	REF	REF	REF	REF	REF
V228	ALT	REF	ALT	REF	REF	REF	REF	ALT	REF	REF	REF	REF
V229	REF	REF	REF	REF	REF	REF	REF	REF	REF	REF	ALT	REF
V230	REF	REF	REF	REF	REF	REF	REF	REF	REF	REF	ALT	REF
V231	REF	REF	REF	REF	REF	REF	NA	REF	REF	REF	ALT	REF
V232	REF	REF	REF	REF	REF	NA	REF	REF	REF	NA	REF	ALT
V233	REF	REF	REF	REF	REF	REF	REF	REF	REF	REF	REF	REF
V234	REF	REF	REF	REF	REF	REF	REF	REF	REF	REF	REF	REF
V235	ALT	REF	REF	REF	REF	ALT	ALT	REF	REF	REF	REF	REF
V236	REF	ALT	REF	REF	REF	ALT	REF	REF	ALT	ALT	REF	ALT
V237	REF	REF	REF	REF	REF	REF	REF	REF	REF	REF	REF	REF
V238	ALT	REF	REF	REF	ALT	REF	REF	REF	REF	REF	REF	REF
V239	REF	REF	REF	NA	REF	ALT	ALT	REF	REF	REF	REF	REF
V240	REF	REF	REF	REF	REF	NA	REF	REF	REF	REF	REF	REF
V241	REF	REF	REF	REF	REF	REF	REF	REF	REF	REF	REF	REF
V242	REF	REF	REF	REF	REF	REF	REF	REF	ALT	NA	REF	REF
V243	REF	REF	REF	REF	REF	REF	REF	REF	NA	REF	REF	REF
V244	REF	REF	REF	REF	REF	REF	REF	REF	ALT	REF	REF	REF
V245	ALT	REF	REF	REF	REF	REF	REF	REF	NA	REF	REF	REF
V246	REF	REF	REF	REF	REF	ALT	REF	REF	ALT	REF	REF	ALT
V247	REF	REF	REF	REF	REF	REF	REF	REF	ALT	REF	REF	REF
V248	ALT	REF	REF	REF	REF	REF	REF	REF	REF	REF	REF	REF
V249	REF	REF	REF	REF	REF	REF	REF	REF	REF	REF	REF	REF
V250	REF	REF	NA	NA	REF	ALT	REF	REF	REF	REF	REF	REF
V251	REF	REF	REF	REF	REF	REF	REF	REF	REF	REF	REF	REF
V252	NA	REF	REF	REF	REF	REF	REF	REF	REF	REF	ALT	REF
V253	REF	REF	REF	REF	REF	REF	REF	REF	REF	REF	REF	REF
V254	ALT	REF	REF	REF	REF	REF	REF	REF	REF	REF	REF	REF
V255	ALT	REF	REF	REF	REF	REF	REF	REF	REF	NA	REF	REF
V256	REF	REF	REF	REF	REF	ALT	NA	REF	REF	NA	REF	REF
V257	REF	REF	REF	REF	REF	REF	REF	REF	REF	REF	REF	REF
V258	REF	REF	REF	REF	REF	REF	REF	REF	REF	REF	REF	REF
V259	ALT	REF	REF	REF	REF	REF	REF	REF	REF	NA	REF	REF
V260	REF	REF	REF	REF	REF	REF	REF	REF	ALT	NA	REF	REF
V261	REF	REF	NA	REF	REF	REF	REF	REF	REF	REF	REF	REF
V262	ALT	REF	REF	REF	REF	NA	REF	REF	REF	REF	REF	REF
V263	REF	REF	REF	REF	REF	REF	REF	REF	REF	REF	REF	REF
V264	NA	REF	REF	REF	REF	ALT	REF	REF	REF	REF	REF	REF
V265	REF	ALT	REF	REF	REF	NA	REF	REF	ALT	ALT	ALT	ALT
V266	ALT	REF	REF	REF	REF	REF	REF	REF	REF	REF	REF	ALT
V267	REF	REF	REF	REF	REF	ALT	REF	REF	ALT	REF	REF	ALT
V268	REF	REF	REF	REF	REF	REF	REF	REF	REF	REF	REF	REF
V269	REF	REF	REF	REF	REF	ALT	REF	REF	REF	REF	REF	REF
V270	REF	ALT	REF	REF	REF	REF	REF	REF	ALT	ALT	ALT	ALT
V271	REF	ALT	ALT	REF	REF	REF	REF	REF	REF	ALT	REF	ALT
V272	ALT	REF	REF	REF	REF	REF	REF	REF	REF	NA	REF	REF
V273	REF	ALT	REF	REF	REF	REF	REF	REF	REF	NA	REF	REF
V274	ALT	REF	NA	REF	REF	REF	REF	REF	REF	REF	REF	REF
V275	REF	REF	REF	REF	REF	ALT	ALT	REF	REF	REF	REF	REF
V276	ALT	REF	REF	REF	REF	REF	NA	REF	REF	REF	REF	REF
V277	NA	REF	ALT	ALT	REF	REF	REF	REF	ALT	REF	REF	REF
V278	NA	REF	NA	REF	REF	REF	REF	REF	REF	REF	REF	REF
V279	ALT	REF	REF	REF	REF	REF	REF	REF	REF	REF	REF	REF
V280	ALT	REF	REF	REF	REF	REF	REF	REF	REF	REF	REF	REF
V281	NA	REF	REF	REF	REF	REF	REF	REF	REF	NA	REF	REF
V282	ALT	REF	REF	REF	REF	REF	REF	REF	REF	REF	REF	REF
V283	REF	REF	REF	REF	REF	REF	REF	REF	REF	REF	REF	REF
V284	REF	REF	REF	REF	REF	REF	REF	NA	REF	REF	REF	REF
V285	REF	REF	REF	REF	REF	REF	REF	REF	REF	REF	REF	REF
V286	ALT	REF	REF	REF	REF	NA	NA	REF	REF	REF	REF	REF
V287	REF	REF	REF	REF	REF	ALT	ALT	REF	NA	NA	REF	NA
V288	NA	REF	REF	REF	REF	REF	NA	REF	REF	REF	REF	NA
V289	REF	REF	REF	REF	REF	REF	REF	REF	REF	NA	REF	REF
V290	REF	REF	REF	REF	REF	ALT	REF	REF	REF	REF	REF	REF
V291	REF	REF	REF	REF	ALT	REF	REF	REF	REF	REF	REF	REF
V292	REF	REF	ALT	REF	REF	REF	REF	REF	NA	NA	REF	REF
V293	ALT	REF	REF	REF	REF	REF	REF	REF	ALT	REF	NA	ALT
V294	REF	REF	REF	REF	NA	REF	REF	REF	REF	REF	REF	ALT
V295	ALT	ALT	ALT	ALT	REF	ALT	NA	REF	REF	ALT	REF	REF
V296	REF	REF	REF	ALT	REF	ALT	ALT	REF	REF	REF	REF	REF
V297	ALT	REF	REF	REF	REF	REF	REF	REF	REF	REF	REF	REF
V298	REF	REF	REF	REF	REF	REF	REF	REF	REF	REF	ALT	REF
V299	ALT	REF	NA	REF	REF	ALT	ALT	REF	REF	REF	REF	REF
V300	ALT	REF	REF	REF	REF	NA	REF	REF	REF	REF	REF	REF
V301	REF	ALT	ALT	REF	REF	REF	REF	REF	REF	ALT	REF	REF
V302	REF	ALT	ALT	REF	REF	REF	REF	REF	REF	ALT	REF	REF
V303	REF	REF	REF	REF	REF	REF	REF	REF	REF	REF	REF	REF
V304	REF	REF	REF	REF	REF	REF	REF	REF	REF	REF	REF	REF
V305	REF	ALT	ALT	REF	REF	REF	REF	REF	REF	ALT	REF	REF
V306	REF	REF	REF	REF	REF	ALT	ALT	REF	REF	REF	REF	REF
V307	REF	ALT	ALT	REF	REF	REF	REF	NA	REF	NA	REF	REF
V308	REF	REF	REF	ALT	REF	REF	REF	REF	REF	REF	REF	REF
V309	REF	REF	REF	REF	REF	REF	REF	REF	REF	REF	REF	REF
V310	ALT	REF	REF	REF	REF	REF	REF	ALT	REF	REF	REF	REF
V311	ALT	REF	REF	REF	REF	REF	REF	REF	REF	REF	REF	REF
V312	REF	REF	REF	REF	REF	REF	REF	REF	REF	REF	REF	REF
V313	REF	REF	REF	ALT	REF	REF	REF	REF	REF	REF	REF	REF
V314	REF	REF	REF	ALT	REF	REF	REF	REF	REF	REF	REF	NA
V315	ALT	REF	REF	REF	REF	REF	REF	REF	NA	REF	REF	REF
V316	REF	REF	REF	REF	REF	REF	REF	REF	REF	REF	REF	REF
V317	ALT	REF	REF	REF	REF	REF	REF	REF	REF	REF	REF	REF
V318	ALT	REF	REF	REF	REF	REF	REF	REF	REF	REF	REF	REF
V319	ALT	REF	REF	REF	REF	REF	REF	REF	REF	REF	REF	REF
V320	ALT	REF	REF	REF	REF	REF	REF	REF	REF	REF	REF	REF
V321	ALT	REF	REF	REF	REF	REF	REF	REF	REF	REF	ALT	REF
V322	REF	REF	NA	ALT	REF	REF	REF	REF	REF	NA	REF	ALT
V323	REF	REF	REF	REF	REF	ALT	ALT	REF	REF	REF	REF	REF
V324	REF	REF	REF	REF	REF	REF	REF	REF	REF	REF	REF	REF
V325	REF	REF	REF	REF	REF	REF	REF	REF	REF	REF	REF	ALT
V326	ALT	REF	REF	REF	REF	REF	REF	REF	REF	REF	REF	REF
V327	REF	REF	REF	REF	REF	REF	REF	REF	REF	REF	REF	REF
V328	ALT	REF	REF	REF	REF	ALT	REF	NA	REF	REF	REF	REF
V329	REF	REF	REF	REF	REF	REF	REF	REF	REF	REF	REF	ALT
V330	REF	ALT	REF	REF	REF	REF	REF	REF	REF	ALT	ALT	NA
V331	REF	NA	REF	REF	REF	REF	REF	REF	REF	REF	REF	ALT
V332	REF	REF	REF	REF	REF	REF	REF	REF	REF	REF	REF	ALT
V334	ALT	REF	ALT	ALT	REF	NA	REF	REF	REF	REF	REF	REF
V335	REF	REF	REF	REF	REF	ALT	REF	REF	REF	REF	REF	REF
V336	ALT	ALT	ALT	REF	REF	REF	REF	REF	REF	ALT	REF	ALT
V337	ALT	REF	REF	REF	REF	REF	REF	REF	NA	REF	REF	REF
V338	ALT	REF	REF	REF	REF	REF	REF	REF	NA	REF	REF	REF
V339	REF	REF	REF	REF	REF	REF	REF	REF	NA	REF	REF	REF
V340	REF	REF	REF	REF	REF	REF	REF	REF	REF	REF	REF	REF
V341	REF	REF	REF	REF	REF	REF	REF	REF	REF	REF	REF	REF
V342	REF	REF	REF	REF	REF	REF	NA	REF	REF	REF	REF	REF
V343	REF	REF	REF	REF	REF	REF	REF	REF	REF	REF	REF	REF
V344	REF	REF	REF	REF	REF	ALT	NA	REF	REF	REF	REF	REF
V345	ALT	REF	REF	REF	REF	REF	REF	REF	REF	REF	REF	REF
V346	ALT	REF	REF	REF	REF	REF	REF	REF	REF	REF	REF	REF
V347	ALT	REF	REF	REF	REF	REF	REF	REF	REF	REF	REF	REF
V348	REF	REF	REF	REF	REF	ALT	ALT	REF	REF	REF	REF	REF
V349	REF	REF	REF	REF	REF	REF	REF	REF	REF	NA	REF	REF
V350	REF	REF	REF	REF	ALT	REF	REF	REF	REF	REF	REF	REF
V351	ALT	REF	REF	REF	REF	REF	REF	REF	REF	REF	REF	REF
V352	REF	REF	REF	REF	REF	REF	REF	REF	REF	REF	REF	REF
V353	REF	REF	REF	REF	REF	REF	REF	REF	REF	REF	REF	REF
V354	ALT	REF	REF	REF	REF	REF	REF	REF	REF	NA	REF	REF
V355	REF	REF	REF	REF	REF	REF	REF	REF	REF	REF	REF	REF
V356	REF	REF	REF	REF	REF	REF	REF	REF	REF	REF	REF	REF
V357	REF	REF	REF	REF	REF	REF	REF	REF	REF	REF	REF	REF
V358	REF	REF	REF	REF	REF	REF	REF	REF	REF	REF	REF	REF
V359	REF	REF	REF	REF	NA	REF	REF	NA	REF	NA	REF	REF
V360	REF	REF	REF	ALT	REF	REF	REF	REF	REF	REF	REF	REF
V361	ALT	REF	REF	REF	REF	REF	REF	REF	REF	NA	REF	REF
V362	ALT	REF	REF	REF	REF	REF	REF	REF	REF	REF	REF	REF
V363	REF	REF	REF	REF	REF	REF	REF	REF	REF	NA	REF	REF
V364	ALT	REF	REF	REF	REF	REF	REF	REF	REF	REF	REF	REF
V365	REF	REF	REF	REF	REF	REF	REF	REF	REF	REF	REF	REF
V366	REF	REF	REF	REF	REF	REF	REF	REF	REF	REF	REF	REF
V367	ALT	NA	REF	REF	REF	REF	REF	REF	REF	ALT	REF	REF
V368	REF	REF	REF	REF	ALT	REF	REF	REF	REF	REF	NA	REF
V369	ALT	REF	REF	REF	ALT	REF	REF	REF	REF	NA	REF	REF
V370	ALT	REF	REF	REF	REF	REF	REF	REF	REF	REF	REF	REF
V371	REF	REF	REF	NA	REF	NA	REF	REF	REF	REF	REF	REF
V372	REF	REF	REF	REF	REF	REF	REF	REF	REF	REF	REF	REF
V373	REF	ALT	REF	REF	REF	REF	REF	REF	REF	ALT	ALT	ALT
V374	ALT	ALT	REF	REF	REF	NA	REF	REF	REF	NA	REF	ALT
V375	ALT	REF	REF	REF	REF	ALT	ALT	REF	REF	REF	REF	REF
V376	ALT	REF	REF	REF	REF	NA	NA	REF	REF	NA	REF	REF
V377	ALT	REF	REF	REF	REF	ALT	ALT	REF	REF	REF	REF	REF
V378	REF	REF	REF	REF	REF	REF	REF	REF	REF	REF	REF	REF
V379	REF	REF	REF	REF	REF	ALT	ALT	REF	REF	REF	REF	REF
V380	ALT	REF	REF	REF	REF	ALT	ALT	REF	REF	REF	REF	REF
V381	ALT	REF	REF	REF	REF	REF	REF	REF	REF	NA	REF	REF
V382	ALT	REF	REF	REF	REF	ALT	NA	REF	REF	REF	REF	REF
V383	REF	REF	REF	REF	REF	ALT	ALT	REF	REF	NA	REF	REF
V384	ALT	REF	REF	REF	REF	ALT	NA	REF	REF	NA	REF	REF
V385	ALT	ALT	REF	REF	REF	ALT	ALT	REF	REF	ALT	REF	REF
V386	ALT	REF	REF	REF	REF	ALT	ALT	REF	REF	NA	REF	REF
V387	ALT	REF	REF	REF	REF	ALT	NA	REF	REF	REF	REF	REF
V388	REF	REF	REF	REF	REF	ALT	REF	REF	REF	NA	REF	REF
V389	NA	REF	REF	REF	REF	ALT	ALT	REF	REF	REF	REF	REF
V390	ALT	REF	REF	REF	REF	ALT	ALT	REF	REF	REF	REF	REF
V391	REF	REF	REF	REF	REF	ALT	ALT	REF	REF	NA	REF	REF
V392	ALT	REF	REF	REF	REF	ALT	ALT	REF	REF	REF	REF	REF
V393	ALT	REF	REF	REF	REF	REF	REF	REF	REF	REF	REF	REF
V394	ALT	REF	REF	REF	REF	ALT	ALT	REF	REF	NA	REF	REF
V395	ALT	REF	REF	REF	REF	ALT	ALT	REF	REF	REF	REF	NA
V396	ALT	REF	REF	REF	REF	ALT	ALT	REF	REF	NA	REF	REF
V397	REF	REF	REF	REF	REF	ALT	ALT	REF	REF	REF	REF	REF
V398	ALT	REF	REF	REF	REF	REF	REF	REF	REF	REF	REF	REF
V399	ALT	REF	REF	REF	REF	REF	REF	REF	REF	REF	REF	REF
V400	REF	REF	REF	REF	REF	REF	REF	REF	REF	NA	REF	REF
V401	ALT	REF	REF	REF	REF	ALT	NA	REF	REF	REF	REF	REF
V402	ALT	REF	REF	REF	REF	REF	REF	REF	REF	REF	REF	REF
V403	REF	REF	REF	REF	REF	ALT	NA	REF	REF	REF	REF	REF
V404	ALT	REF	REF	REF	REF	REF	REF	REF	REF	REF	REF	REF
V405	REF	REF	REF	REF	REF	REF	REF	REF	REF	REF	REF	REF
V406	REF	REF	ALT	REF	REF	ALT	NA	REF	REF	REF	REF	NA
V407	ALT	REF	REF	REF	REF	REF	REF	REF	REF	REF	REF	REF
V408	ALT	REF	REF	REF	REF	ALT	NA	REF	REF	NA	REF	REF
V409	ALT	REF	REF	REF	REF	ALT	NA	REF	REF	NA	REF	REF
V410	ALT	REF	REF	REF	REF	ALT	ALT	REF	REF	REF	REF	REF
V411	ALT	REF	REF	REF	REF	REF	REF	REF	REF	REF	REF	REF
V412	REF	REF	REF	REF	REF	ALT	NA	REF	REF	NA	REF	REF
V413	ALT	REF	REF	REF	REF	REF	REF	REF	REF	REF	REF	REF
V414	ALT	ALT	ALT	REF	REF	REF	REF	ALT	ALT	ALT	ALT	NA
V415	NA	REF	REF	REF	REF	REF	REF	REF	REF	REF	REF	REF
V416	ALT	ALT	REF	NA	REF	ALT	ALT	REF	ALT	ALT	REF	REF
V417	ALT	REF	REF	REF	REF	ALT	REF	REF	REF	REF	REF	REF
V418	ALT	REF	REF	REF	REF	REF	REF	REF	REF	REF	REF	REF
V419	ALT	REF	REF	REF	REF	REF	REF	REF	REF	REF	REF	REF
V420	REF	REF	REF	REF	REF	REF	REF	REF	REF	REF	REF	REF
V421	ALT	REF	REF	REF	REF	ALT	ALT	REF	REF	REF	REF	REF
V422	ALT	REF	REF	ALT	REF	REF	REF	NA	REF	REF	REF	REF
V423	REF	REF	REF	ALT	REF	REF	REF	REF	REF	REF	REF	REF
V424	REF	ALT	REF	REF	REF	REF	REF	REF	REF	ALT	REF	ALT
V425	ALT	REF	REF	REF	REF	REF	REF	REF	REF	REF	REF	REF
V426	ALT	REF	REF	REF	REF	REF	REF	REF	REF	REF	REF	REF
V427	REF	REF	REF	REF	ALT	REF	REF	REF	REF	NA	REF	REF
V428	NA	REF	REF	REF	REF	REF	REF	REF	REF	NA	REF	NA
V429	REF	REF	REF	REF	REF	REF	REF	REF	REF	REF	REF	REF
V430	REF	REF	REF	REF	REF	REF	ALT	REF	REF	REF	REF	REF
V431	ALT	REF	REF	REF	REF	REF	REF	REF	REF	REF	REF	REF
V432	REF	REF	REF	REF	ALT	REF	REF	REF	REF	REF	REF	REF
V433	REF	REF	REF	REF	ALT	REF	REF	REF	REF	REF	REF	REF
V434	ALT	REF	REF	REF	ALT	REF	REF	REF	REF	REF	NA	NA
V435	ALT	REF	REF	REF	ALT	REF	REF	REF	REF	REF	ALT	REF
V436	ALT	REF	REF	REF	ALT	REF	REF	REF	REF	REF	REF	REF
V437	ALT	REF	REF	REF	REF	REF	REF	REF	REF	NA	REF	REF
V438	ALT	REF	REF	REF	ALT	REF	REF	REF	REF	REF	REF	REF
V439	ALT	REF	REF	REF	ALT	ALT	NA	REF	REF	NA	REF	REF
V440	REF	REF	REF	ALT	REF	ALT	NA	REF	REF	REF	REF	REF
V441	ALT	REF	REF	REF	REF	ALT	REF	REF	REF	REF	REF	REF
V442	REF	REF	REF	REF	REF	ALT	REF	REF	REF	REF	REF	REF
V443	REF	REF	REF	REF	REF	REF	REF	REF	REF	REF	REF	REF
V444	REF	REF	REF	REF	REF	REF	REF	REF	REF	REF	REF	REF
V445	REF	REF	REF	ALT	REF	ALT	ALT	REF	REF	NA	REF	REF
V446	ALT	NA	REF	REF	REF	ALT	REF	REF	ALT	ALT	ALT	ALT
V447	NA	REF	ALT	REF	REF	ALT	NA	REF	REF	REF	REF	REF
V448	ALT	REF	REF	REF	REF	REF	REF	REF	REF	REF	REF	REF
V449	ALT	REF	NA	REF	REF	REF	REF	REF	REF	REF	REF	REF
V450	ALT	REF	REF	REF	REF	REF	REF	REF	REF	NA	REF	REF
V451	ALT	REF	REF	REF	REF	REF	REF	REF	ALT	REF	REF	REF
V452	ALT	REF	REF	REF	REF	ALT	REF	REF	REF	REF	REF	REF
V453	REF	REF	REF	REF	REF	REF	REF	REF	REF	REF	REF	REF
V454	REF	REF	REF	REF	REF	REF	REF	REF	REF	REF	REF	REF
V455	REF	REF	REF	REF	REF	REF	REF	REF	REF	REF	REF	REF
V457	ALT	REF	REF	REF	REF	REF	REF	REF	REF	REF	REF	REF
V458	REF	REF	REF	REF	REF	REF	REF	REF	REF	REF	REF	REF
V459	REF	REF	REF	REF	REF	REF	REF	REF	REF	REF	REF	REF
V460	ALT	REF	REF	REF	REF	REF	REF	REF	REF	NA	REF	REF
V461	ALT	REF	REF	ALT	REF	ALT	REF	REF	REF	REF	REF	REF
V462	REF	REF	REF	ALT	REF	REF	REF	REF	REF	REF	REF	REF
V463	REF	REF	REF	REF	REF	REF	REF	REF	REF	REF	REF	REF
V464	ALT	REF	NA	ALT	REF	ALT	REF	REF	NA	NA	ALT	ALT
V465	ALT	REF	REF	REF	REF	REF	REF	REF	REF	REF	REF	REF
V466	ALT	REF	REF	REF	REF	REF	REF	REF	REF	REF	REF	REF
V467	REF	REF	REF	REF	REF	REF	REF	REF	REF	NA	REF	REF
V468	REF	REF	REF	REF	REF	REF	REF	REF	REF	REF	REF	REF
V469	REF	REF	REF	REF	REF	REF	REF	REF	REF	REF	REF	REF
V470	REF	REF	REF	REF	REF	REF	REF	REF	REF	REF	REF	REF
V471	ALT	REF	REF	REF	ALT	REF	REF	REF	REF	REF	REF	REF
V472	REF	REF	REF	REF	REF	REF	REF	REF	REF	REF	REF	REF
V473	ALT	REF	REF	REF	ALT	REF	REF	REF	NA	NA	REF	REF
V474	REF	REF	REF	REF	REF	REF	REF	REF	REF	REF	REF	REF
V475	REF	REF	REF	REF	ALT	REF	REF	REF	REF	REF	REF	REF
V476	REF	REF	REF	REF	REF	REF	REF	REF	REF	REF	REF	REF
V477	REF	REF	REF	REF	ALT	REF	REF	REF	REF	REF	REF	REF
V478	ALT	REF	REF	REF	NA	REF	REF	REF	REF	REF	REF	REF
V479	ALT	REF	REF	REF	REF	REF	REF	REF	REF	REF	REF	REF
V480	REF	REF	REF	REF	REF	REF	REF	REF	REF	REF	REF	REF
V481	REF	REF	REF	REF	REF	ALT	REF	REF	REF	REF	REF	REF
V482	ALT	REF	REF	REF	REF	REF	REF	REF	REF	REF	REF	REF
V483	REF	REF	REF	REF	REF	ALT	REF	REF	REF	REF	REF	REF
V484	ALT	REF	REF	REF	REF	REF	REF	REF	REF	REF	REF	REF
V485	REF	REF	ALT	REF	REF	ALT	NA	REF	REF	REF	REF	REF
V486	REF	REF	ALT	REF	REF	ALT	ALT	REF	REF	REF	REF	REF
V487	REF	REF	ALT	REF	REF	REF	ALT	REF	REF	REF	REF	REF
V488	ALT	REF	REF	REF	ALT	REF	REF	REF	REF	REF	REF	REF
V489	ALT	REF	NA	REF	REF	REF	REF	NA	REF	REF	REF	REF
V490	ALT	REF	REF	REF	REF	REF	REF	REF	REF	REF	REF	REF
V491	REF	REF	REF	REF	NA	REF	REF	REF	REF	REF	REF	REF
V492	REF	REF	REF	REF	ALT	REF	REF	REF	REF	REF	REF	REF
V493	REF	REF	REF	REF	REF	ALT	ALT	REF	REF	REF	REF	REF
V494	ALT	REF	REF	REF	REF	REF	REF	REF	REF	REF	REF	REF
V495	ALT	REF	REF	REF	REF	REF	REF	REF	REF	REF	REF	REF
V496	REF	REF	REF	REF	REF	REF	REF	REF	REF	REF	REF	REF
V497	REF	REF	REF	REF	REF	REF	REF	REF	REF	REF	REF	REF
V498	ALT	REF	REF	REF	REF	REF	REF	ALT	REF	REF	REF	REF
V499	ALT	REF	REF	REF	REF	REF	REF	ALT	REF	REF	REF	REF
V500	ALT	REF	REF	REF	REF	REF	REF	ALT	REF	REF	REF	REF
V501	REF	REF	REF	REF	NA	REF	REF	REF	REF	NA	REF	REF
V503	REF	REF	REF	REF	REF	REF	REF	REF	REF	REF	REF	REF
V505	REF	REF	REF	ALT	REF	ALT	NA	REF	REF	REF	REF	REF
V506	REF	REF	REF	REF	REF	REF	REF	REF	REF	REF	REF	REF
V507	ALT	REF	REF	ALT	REF	ALT	ALT	REF	REF	REF	REF	REF
V508	ALT	REF	REF	ALT	REF	REF	REF	REF	REF	REF	REF	REF
V510	ALT	REF	REF	REF	REF	REF	REF	REF	REF	REF	REF	REF
V511	REF	ALT	NA	ALT	REF	REF	REF	REF	REF	ALT	REF	REF
V512	ALT	ALT	ALT	ALT	REF	REF	NA	REF	REF	NA	REF	REF
V513	ALT	REF	NA	ALT	REF	REF	ALT	REF	REF	REF	REF	REF
V515	ALT	REF	ALT	ALT	REF	REF	REF	REF	ALT	REF	ALT	REF
V516	ALT	REF	REF	ALT	REF	ALT	REF	REF	REF	REF	REF	REF
V517	ALT	REF	ALT	ALT	REF	REF	REF	REF	REF	REF	REF	REF
V518	ALT	ALT	REF	ALT	REF	ALT	ALT	REF	REF	NA	REF	NA
V520	ALT	REF	REF	ALT	REF	ALT	NA	REF	REF	NA	REF	REF
V521	REF	REF	REF	REF	ALT	REF	REF	REF	REF	NA	REF	REF
V522	ALT	REF	REF	ALT	REF	ALT	ALT	REF	REF	REF	REF	REF
V523	ALT	REF	REF	REF	REF	REF	REF	REF	REF	NA	REF	REF
V524	ALT	REF	NA	REF	REF	REF	REF	REF	ALT	REF	ALT	ALT
V525	ALT	REF	REF	REF	REF	REF	NA	ALT	REF	REF	REF	REF
V526	ALT	REF	REF	REF	REF	REF	REF	REF	REF	REF	REF	REF
V527	ALT	REF	ALT	NA	REF	NA	NA	REF	REF	NA	REF	REF
V528	REF	ALT	NA	ALT	REF	ALT	REF	REF	REF	REF	REF	REF
V529	ALT	REF	REF	ALT	REF	REF	REF	REF	ALT	NA	REF	REF
V530	ALT	REF	REF	REF	REF	REF	REF	REF	REF	REF	REF	REF
V531	REF	ALT	ALT	ALT	REF	REF	REF	REF	ALT	REF	REF	ALT
V532	REF	REF	REF	REF	REF	REF	REF	REF	REF	REF	REF	REF
V533	REF	REF	REF	REF	REF	REF	REF	REF	REF	REF	REF	REF
V534	ALT	REF	REF	REF	REF	REF	NA	REF	ALT	REF	REF	REF
V536	REF	REF	REF	REF	REF	ALT	REF	REF	REF	REF	REF	NA
V537	REF	REF	REF	REF	REF	REF	REF	REF	REF	REF	REF	REF
V538	REF	REF	REF	NA	REF	ALT	REF	REF	REF	REF	REF	REF
V539	REF	REF	REF	REF	REF	ALT	REF	REF	REF	REF	REF	REF
V540	ALT	NA	REF	REF	REF	REF	REF	REF	REF	ALT	REF	REF
V541	REF	REF	REF	REF	REF	ALT	REF	REF	REF	REF	REF	REF
V542	ALT	REF	REF	REF	REF	ALT	REF	REF	REF	REF	REF	REF
V543	ALT	REF	REF	REF	REF	ALT	REF	REF	NA	REF	REF	REF
V544	REF	REF	REF	REF	REF	REF	REF	ALT	REF	REF	REF	ALT
V545	ALT	REF	REF	REF	REF	REF	REF	REF	REF	REF	REF	REF
V547	ALT	REF	REF	REF	REF	REF	REF	REF	REF	REF	REF	REF
V548	REF	REF	REF	REF	REF	REF	REF	ALT	REF	REF	REF	ALT
V549	NA	NA	NA	ALT	REF	ALT	ALT	REF	REF	ALT	REF	REF
V550	ALT	ALT	NA	ALT	REF	ALT	NA	REF	REF	ALT	REF	REF
V551	ALT	REF	REF	ALT	REF	ALT	ALT	REF	REF	REF	NA	REF
V553	ALT	REF	ALT	ALT	REF	ALT	NA	REF	ALT	REF	REF	ALT
V554	ALT	NA	NA	ALT	REF	ALT	REF	REF	REF	NA	REF	REF
V555	ALT	REF	REF	REF	REF	ALT	REF	REF	REF	REF	REF	REF
V557	ALT	REF	REF	ALT	REF	REF	ALT	REF	REF	REF	NA	REF
V558	ALT	NA	ALT	ALT	REF	ALT	NA	REF	REF	ALT	REF	REF
V559	REF	REF	REF	ALT	REF	REF	REF	REF	ALT	REF	REF	ALT
ZKF5	REF	ALT	REF	ALT	REF	REF	REF	REF	ALT	ALT	ALT	ALT

## Sheet: Table S7C
Table S7C. Significance threshold of -log10 P-value (FDR <= 0.05) obtained by permutation test
Trait	MLM without PCA	MLM with PCA
Economy_Index	6.75095	11.7909
Grain_Density	5.61731	7.24155
Grain_Length	6.98962	8.89961
Grain_Length_Width_Ratio	6.38202	7.06867
Grain_per_Panicle	5.25903	6.53704
Grain_Plant_Ratio	5.21545	6.8916
Grain_Weight_Per_Plant	5.88436	6.00479
Grain_Width	5.55843	10.1719
Heading_Date	5.21438	9.41293
Leaf_Blast_Index_2010	6.06566	4.80849
Panicle_Angle	5.29272	5.69382
Panicle_Blast_Index_2010	5.01924	5.36542
Panicle_Blast_Index_2011	5.14304	5.38289
Panicle_Length	5.61723	10.7557
Panicle_Number	7.98944	5.33642
Plant_Height	6.15633	12.1983
Plant_Weight	8.67779	5.23853
Primary_Branching_per_Panicle	5.32462	7.01539
Productivity	7.22321	5.77648
Secondary_Branching_per_Panicle	5.93121	5.55383
Secondary_Branching_per_Primary_Branching	5.23563	6.21909
SeedSettingRate_Cold5Days	5.11229	5.55344

## Sheet: Table S7D
Table S7D. Allele frequencies of novel genes/QTLs detected by GWAS in different regions/eras.
Symbol	Allele	HLJ-I	HLJ-II	HLJ-III	HLJ-IV	Jilin	Liaoning	Korea	Japan
qCSSR5	ALT	16	34	87	27	30	7	29	29
qCSSR5	NA	1	0	1	2	5	1	1	2
qCSSR5	REF	32	21	44	14	59	13	10	29
qGN2	ALT	0	1	5	6	10	2	2	2
qGN2	NA	0	1	2	4	0	1	0	1
qGN2	REF	49	53	125	33	84	18	38	57
qGW3	ALT	0	2	24	12	9	2	1	0
qGW3	NA	3	2	7	6	5	1	0	0
qGW3	REF	46	51	101	25	80	18	39	60
qGW5	ALT	2	7	48	19	7	2	0	2
qGW5	NA	0	3	4	1	2	0	0	1
qGW5	REF	47	45	80	23	85	19	40	57
qBR10	ALT	21	1	4	1	2	0	1	12
qBR10	NA	2	1	1	0	1	0	0	2
qBR10	REF	26	53	127	42	91	21	39	46
qBR6	ALT	2	9	48	23	16	3	26	5
qBR6	NA	2	1	6	1	6	1	2	2
qBR6	REF	45	45	78	19	72	17	12	53
qPA6	ALT	1	5	18	6	7	0	16	4
qPA6	NA	3	3	14	9	7	2	10	3
qPA6	REF	45	47	100	28	80	19	14	53
qPL9	ALT	0	3	3	2	2	0	0	0
qPL9	NA	2	2	2	0	2	1	0	2
qPL9	REF	47	50	127	41	90	20	40	58
qSB10	ALT	0	0	7	4	12	0	0	0
qSB10	NA	1	1	7	4	5	3	0	0
qSB10	REF	48	54	118	35	77	18	40	60
qSB2	ALT	0	1	5	3	8	2	1	3
qSB2	NA	8	9	28	9	12	2	14	10
qSB2	REF	41	45	99	31	74	17	25	47
qSB7	ALT	1	0	4	2	8	1	1	3
qSB7	NA	0	0	2	3	1	0	0	3
qSB7	REF	48	55	126	38	85	20	39	54
qSB8	ALT	0	0	7	5	10	6	1	1
qSB8	NA	0	1	4	1	3	1	2	1
qSB8	REF	49	54	121	37	81	14	37	58
