# Supplementary material for: Genomic decoding of breeding history to guide breeding-by-design in rice
Source: Natl Sci Rev. 2023 Feb 9;10(5):nwad029. doi: 10.1093/nsr/nwad029 (PMC10089590; doi:10.1093/nsr/nwad029)
Supplement: nwad029_Supplemental_Files [file nwad029_supplemental_files.zip › Table_S8.Distribution_Frequency_and_Effects_of_Indica_introgressions.xlsx]

## Sheet: Table S8A
Table S8A. Distribution and frequencies of indica introgressions
Chromosome	Start	End	Frequency (%)
			HLJ-I	HLJ-II	HLJ-III	HLJ-IV	Heilongjiang	Jilin	Liaoning	Japan	Korea
1	200001	300000	0	0	0.8	4.7	1	11.7	4.8	3.3	2.5
1	300001	400000	0	0	0.8	2.3	0.6	11.7	4.8	5	2.5
1	400001	500000	0	0	0.8	2.3	0.6	12.8	4.8	3.3	2.5
1	600001	700000	0	0	0.8	4.7	1	12.8	0	3.3	2.5
1	700001	800000	0	0	0.8	4.7	1	12.8	0	5	2.5
1	800001	900000	0	0	0.8	4.7	1	12.8	0	0	2.5
1	900001	1000000	0	0	0.8	4.7	1	10.6	0	1.7	2.5
1	1000001	1100000	0	0	0.8	4.7	1	12.8	0	5	2.5
1	1100001	1200000	0	0	0.8	4.7	1	12.8	0	3.3	2.5
1	1500001	1600000	0	0	0	0	0	0	0	1.7	0
1	1600001	1700000	0	0	1.5	2.3	1.3	2.1	0	1.7	0
1	1700001	1800000	0	0	1.5	2.3	1.3	2.1	0	3.3	0
1	1800001	1900000	0	0	1.5	2.3	1.3	2.1	0	3.3	0
1	2100001	2200000	0	0	1.5	2.3	1.3	1.1	0	3.3	0
1	2600001	2700000	0	0	1.5	2.3	1.3	1.1	0	3.3	0
1	2800001	2900000	0	0	1.5	2.3	1.3	1.1	0	3.3	0
1	3000001	3100000	0	0	1.5	2.3	1.3	1.1	4.8	3.3	0
1	3100001	3200000	0	0	1.5	2.3	1.3	1.1	4.8	3.3	0
1	3200001	3300000	2	9.1	15.9	9.3	12.3	18.1	19	11.7	27.5
1	3400001	3500000	0	0	1.5	2.3	1.3	1.1	0	3.3	0
1	3500001	3600000	0	0	1.5	0	1	1.1	4.8	3.3	0
1	3600001	3700000	0	0	1.5	0	1	0	4.8	5	0
1	3700001	3800000	0	0	1.5	0	1	0	4.8	3.3	0
1	3800001	3900000	0	0	1.5	0	1	0	4.8	3.3	0
1	3900001	4000000	0	0	1.5	0	1	0	4.8	3.3	0
1	4000001	4100000	0	0	1.5	0	1	0	4.8	3.3	0
1	4100001	4200000	0	0	1.5	0	1	0	0	3.3	0
1	4200001	4300000	0	0	1.5	0	1	0	0	3.3	0
1	4300001	4400000	0	0	1.5	0	1	0	0	5	0
1	4400001	4500000	0	0	1.5	0	1	0	0	3.3	0
1	4500001	4600000	0	0	1.5	0	1	0	0	5	0
1	4600001	4700000	0	0	1.5	0	1	1.1	0	5	0
1	4700001	4800000	0	0	1.5	0	1	1.1	0	5	0
1	4800001	4900000	0	0	1.5	0	1	1.1	0	3.3	0
1	4900001	5000000	0	0	1.5	0	1	0	0	3.3	0
1	5000001	5100000	0	0	1.5	0	1	0	4.8	5	0
1	5100001	5200000	0	0	1.5	2.3	1.3	3.2	4.8	5	0
1	5200001	5300000	0	0	1.5	2.3	1.3	3.2	4.8	6.7	0
1	5300001	5400000	0	0	1.5	2.3	1.3	2.1	4.8	5	0
1	5400001	5500000	0	0	1.5	2.3	1.3	3.2	9.5	5	0
1	5500001	5600000	0	0	1.5	2.3	1.3	3.2	9.5	5	0
1	5600001	5700000	0	0	1.5	2.3	1.3	4.3	9.5	3.3	0
1	5700001	5800000	0	0	1.5	0	1	4.3	4.8	3.3	0
1	5800001	5900000	0	0	0	0	0	0	0	1.7	0
1	5900001	6000000	0	0	1.5	2.3	1.3	4.3	4.8	3.3	0
1	6000001	6100000	0	0	0	0	0	0	0	1.7	0
1	6100001	6200000	0	0	2.3	4.7	1.9	3.2	4.8	5	0
1	6200001	6300000	0	0	2.3	4.7	1.9	3.2	4.8	5	0
1	6400001	6500000	0	0	3	4.7	2.3	3.2	4.8	3.3	0
1	6500001	6600000	0	0	3	4.7	2.3	3.2	4.8	3.3	0
1	6700001	6800000	0	0	0	0	0	0	0	1.7	0
1	6800001	6900000	0	0	3	4.7	2.3	3.2	4.8	5	0
1	6900001	7000000	0	0	3.8	4.7	2.6	3.2	4.8	6.7	0
1	7000001	7100000	0	0	5.3	4.7	3.2	3.2	4.8	6.7	0
1	7100001	7200000	2	0	5.3	4.7	3.6	4.3	4.8	5	0
1	7200001	7300000	0	0	5.3	4.7	3.2	4.3	14.3	5	0
1	7300001	7400000	2	0	5.3	4.7	3.6	10.6	14.3	5	0
1	7400001	7500000	0	0	5.3	4.7	3.2	10.6	14.3	5	0
1	7500001	7600000	0	0	5.3	4.7	3.2	10.6	19	5	0
1	7600001	7700000	2	0	5.3	4.7	3.6	10.6	9.5	3.3	0
1	7700001	7800000	0	0	6.1	7	3.9	10.6	9.5	3.3	0
1	7800001	7900000	0	0	6.1	9.3	4.2	10.6	9.5	1.7	0
1	9200001	9300000	0	0	0	0	0	0	0	1.7	0
1	9300001	9400000	0	0	1.5	0	1	0	4.8	1.7	0
1	9400001	9500000	0	0	1.5	0	1	0	4.8	1.7	0
1	9500001	9600000	0	0	1.5	0	1	0	4.8	1.7	0
1	9600001	9700000	0	0	1.5	0	0.6	0	4.8	1.7	0
1	9700001	9800000	0	0	1.5	0	0.6	0	4.8	1.7	0
1	9800001	9900000	0	0	1.5	0	0.6	0	4.8	1.7	0
1	9900001	10000000	0	0	1.5	0	0.6	0	4.8	1.7	0
1	10000001	10100000	0	0	1.5	0	0.6	0	4.8	1.7	0
1	10100001	10200000	0	0	1.5	0	0.6	0	4.8	1.7	0
1	10200001	10300000	0	0	1.5	0	0.6	0	4.8	1.7	0
1	10300001	10400000	0	0	1.5	0	0.6	0	4.8	1.7	0
1	10400001	10500000	0	0	1.5	0	0.6	0	4.8	1.7	0
1	10500001	10600000	0	0	1.5	0	0.6	0	4.8	1.7	0
1	10600001	10700000	0	0	0	0	0	0	9.5	1.7	0
1	10700001	10800000	0	0	0	0	0	0	9.5	1.7	0
1	10800001	10900000	0	0	0	0	0	0	9.5	1.7	0
1	10900001	11000000	0	0	0	0	0	0	9.5	1.7	0
1	11000001	11100000	0	0	0	0	0	0	4.8	1.7	0
1	11100001	11200000	0	0	0	0	0	0	4.8	1.7	0
1	11200001	11300000	0	0	0	0	0	0	4.8	1.7	0
1	11300001	11400000	0	0	0	0	0	0	4.8	1.7	0
1	11400001	11500000	0	0	0	0	0	0	4.8	1.7	0
1	21300001	21400000	0	0	0	0	0	1.1	0	0	2.5
1	24300001	24400000	0	7.3	3.8	9.3	4.2	1.1	4.8	0	0
1	24400001	24500000	0	7.3	3.8	9.3	4.2	1.1	4.8	0	0
1	24500001	24600000	0	7.3	3.8	9.3	4.2	1.1	4.8	0	0
1	24600001	24700000	0	7.3	3.8	9.3	4.2	1.1	4.8	0	0
1	24700001	24800000	0	7.3	3.8	9.3	4.2	1.1	4.8	0	0
1	24800001	24900000	0	7.3	3.8	9.3	4.2	1.1	4.8	0	0
1	24900001	25000000	0	7.3	3.8	9.3	4.2	1.1	4.8	0	0
1	25000001	25100000	0	7.3	3	9.3	3.9	1.1	0	0	0
1	25100001	25200000	0	7.3	3	9.3	3.9	2.1	0	0	0
1	25200001	25300000	0	7.3	3	9.3	3.9	2.1	0	0	0
1	25300001	25400000	0	7.3	3	9.3	3.9	2.1	0	0	0
1	25400001	25500000	0	7.3	3	9.3	3.9	2.1	0	0	0
1	25500001	25600000	0	7.3	3	9.3	3.9	2.1	0	0	0
1	25600001	25700000	0	7.3	3	9.3	3.9	2.1	0	0	0
1	26100001	26200000	0	9.1	5.3	9.3	5.5	3.2	0	1.7	0
1	26200001	26300000	0	1.8	3.8	0	1.9	0	0	1.7	0
1	26300001	26400000	0	1.8	3	0	1.9	0	0	1.7	0
1	26400001	26500000	0	7.3	1.5	9.3	3.2	2.1	0	0	0
1	26700001	26800000	0	10.9	6.1	4.7	5.5	2.1	4.8	1.7	0
1	26800001	26900000	0	10.9	6.1	4.7	5.5	2.1	4.8	1.7	0
1	26900001	27000000	0	10.9	6.1	4.7	5.5	2.1	4.8	1.7	0
1	27000001	27100000	0	10.9	6.1	4.7	5.5	2.1	4.8	1.7	0
1	27100001	27200000	0	10.9	6.1	4.7	5.5	2.1	4.8	1.7	0
1	27200001	27300000	0	1.8	3.8	0	2.3	1.1	4.8	1.7	0
1	27300001	27400000	0	1.8	4.5	0	2.6	1.1	4.8	1.7	0
1	27400001	27500000	0	1.8	3.8	0	2.3	1.1	4.8	1.7	0
1	27500001	27600000	0	1.8	4.5	0	2.6	1.1	4.8	1.7	0
1	27600001	27700000	0	1.8	4.5	0	2.6	1.1	4.8	1.7	0
1	27700001	27800000	0	0	0.8	0	0.3	1.1	4.8	0	0
1	27800001	27900000	0	0	0.8	0	0.3	1.1	4.8	0	0
1	27900001	28000000	0	0	0.8	0	0.3	1.1	4.8	0	0
1	28000001	28100000	0	0	0.8	0	0.3	1.1	4.8	0	0
1	28100001	28200000	0	0	0.8	0	0.3	1.1	4.8	0	0
1	28200001	28300000	0	0	0.8	0	0.3	1.1	4.8	0	0
1	28300001	28400000	0	0	0.8	0	0.3	1.1	4.8	0	0
1	28400001	28500000	0	0	0.8	0	0.3	1.1	4.8	0	0
1	28500001	28600000	0	0	0.8	0	0.3	1.1	4.8	0	0
1	28600001	28700000	0	0	0.8	0	0.3	1.1	4.8	0	0
1	28700001	28800000	0	0	0	0	0	1.1	4.8	0	0
1	28800001	28900000	0	0	0	0	0	1.1	4.8	0	0
1	28900001	29000000	0	0	0	0	0	1.1	0	0	0
1	29000001	29100000	0	0	0	0	0	1.1	0	0	0
1	29100001	29200000	0	0	0	0	0	1.1	0	0	0
1	29200001	29300000	0	0	0	0	0	1.1	0	0	0
1	29300001	29400000	0	0	0	0	0	1.1	0	0	0
1	29400001	29500000	0	0	0	0	0	1.1	0	0	0
1	29500001	29600000	0	0	0	0	0	1.1	0	0	0
1	29600001	29700000	0	0	0	0	0	1.1	0	0	0
1	29700001	29800000	0	0	0	0	0	1.1	0	0	0
1	29800001	29900000	0	0	0	0	0	1.1	0	0	0
1	29900001	30000000	0	0	0	0	0	1.1	0	0	0
1	30000001	30100000	0	0	0	0	0	1.1	0	0	0
1	30100001	30200000	0	0	0	0	0	1.1	0	0	0
1	30200001	30300000	0	0	0	0	0	1.1	0	0	0
1	30300001	30400000	0	0	0	0	0	1.1	0	0	0
1	30400001	30500000	0	0	0	0	0	1.1	0	0	0
1	30500001	30600000	0	0	0	0	0	1.1	0	0	0
1	30600001	30700000	0	0	0	0	0	1.1	0	0	0
1	30700001	30800000	0	0	0	0	0	1.1	0	0	0
1	30800001	30900000	0	0	0	0	0	1.1	0	0	0
1	30900001	31000000	0	0	0	0	0	1.1	0	0	0
1	31000001	31100000	0	0	0	0	0	1.1	0	0	0
1	31100001	31200000	0	0	0	0	0	1.1	0	0	0
1	31200001	31300000	0	0	0	0	0	1.1	0	0	0
1	31300001	31400000	0	0	0	0	0	1.1	0	0	0
1	31400001	31500000	0	0	0	0	0	1.1	0	0	0
1	31500001	31600000	0	0	0	0	0	1.1	0	0	0
1	31600001	31700000	0	0	0	0	0	1.1	0	0	0
1	31700001	31800000	0	0	0	0	0	1.1	0	0	0
1	31800001	31900000	0	0	0	0	0	1.1	0	0	0
1	31900001	32000000	0	0	0	0	0	1.1	0	0	0
1	32000001	32100000	0	0	0	0	0	1.1	0	0	0
1	32100001	32200000	0	0	0	0	0	1.1	0	0	0
1	32300001	32400000	0	0	0	0	0	1.1	0	0	0
1	32400001	32500000	0	0	0	0	0	1.1	0	0	0
1	32500001	32600000	0	0	0	0	0	1.1	0	0	0
1	32600001	32700000	0	0	0	0	0	1.1	0	0	0
1	32700001	32800000	0	0	0	0	0	1.1	0	0	0
1	32800001	32900000	0	0	0	0	0	1.1	0	0	0
1	32900001	33000000	0	1.8	2.3	0	1.3	4.3	23.8	1.7	0
1	33000001	33100000	0	1.8	2.3	2.3	1.6	4.3	23.8	1.7	2.5
1	33100001	33200000	0	1.8	2.3	0	1.3	4.3	23.8	1.7	2.5
1	33200001	33300000	0	1.8	2.3	0	1.3	4.3	23.8	1.7	0
1	33300001	33400000	0	1.8	2.3	2.3	1.6	4.3	23.8	1.7	0
1	33400001	33500000	0	1.8	2.3	0	1.3	4.3	23.8	1.7	0
1	33600001	33700000	0	1.8	2.3	2.3	1.6	4.3	23.8	1.7	0
1	33700001	33800000	0	1.8	2.3	0	1.3	4.3	23.8	1.7	0
1	33800001	33900000	0	0	0.8	0	0.3	2.1	23.8	1.7	0
1	33900001	34000000	0	0	0.8	0	0.3	1.1	23.8	1.7	0
1	34000001	34100000	0	0	0.8	0	0.3	1.1	23.8	1.7	0
1	34100001	34200000	0	0	0.8	0	0.3	1.1	23.8	1.7	0
1	34200001	34300000	0	0	0.8	0	0.3	1.1	23.8	1.7	0
1	34300001	34400000	0	0	0.8	0	0.3	1.1	23.8	1.7	0
1	34400001	34500000	0	0	0.8	0	0.3	1.1	23.8	1.7	0
1	34500001	34600000	0	0	0.8	0	0.3	1.1	23.8	1.7	0
1	34600001	34700000	0	0	0.8	0	0.3	1.1	23.8	1.7	0
1	34700001	34800000	0	0	0.8	0	0.3	1.1	23.8	1.7	0
1	34800001	34900000	0	0	0.8	0	0.3	1.1	23.8	1.7	0
1	34900001	35000000	0	0	0.8	0	0.3	1.1	23.8	1.7	0
1	35000001	35100000	0	0	0.8	0	0.3	1.1	23.8	1.7	0
1	35100001	35200000	0	0	0	0	0	0	23.8	1.7	0
1	35200001	35300000	0	0	0	0	0	0	23.8	1.7	0
1	35300001	35400000	0	0	0	0	0	0	23.8	1.7	0
1	35400001	35500000	0	0	0	0	0	0	23.8	1.7	0
1	35500001	35600000	0	0	0	0	0	0	23.8	1.7	0
1	35600001	35700000	0	0	0	0	0	0	23.8	1.7	0
1	35700001	35800000	0	0	0	0	0	0	23.8	1.7	0
1	35800001	35900000	0	0	0	0	0	0	23.8	1.7	0
1	37900001	38000000	0	0	0	4.7	0.6	0	0	0	0
1	38500001	38600000	0	0	0	0	0	0	0	0	2.5
1	38700001	38800000	0	0	0	0	0	0	0	1.7	2.5
1	38800001	38900000	0	0	0	0	0	0	0	1.7	2.5
1	38900001	39000000	0	0	0	0	0	0	0	1.7	2.5
1	39000001	39100000	0	0	0	0	0	0	0	1.7	2.5
1	39300001	39400000	0	0	0	0	0	0	0	1.7	0
1	39400001	39500000	0	0	0	0	0	0	0	1.7	0
1	39500001	39600000	0	0	0	0	0	0	0	1.7	0
1	39600001	39700000	0	0	0	0	0	0	0	1.7	0
1	39800001	39900000	0	0	0	0	0	0	0	1.7	0
1	39900001	40000000	0	0	0	0	0	0	0	1.7	0
1	40000001	40100000	0	0	0	0	0	0	0	1.7	0
1	40100001	40200000	0	0	0	0	0	0	0	1.7	0
1	40200001	40300000	0	0	0	0	0	0	0	1.7	0
1	40300001	40400000	0	0	0	0	0	0	0	1.7	0
1	40400001	40500000	0	0	0	0	0	0	0	1.7	0
1	40500001	40600000	0	0	0	0	0	0	0	1.7	0
1	40600001	40700000	0	0	0	0	0	1.1	0	1.7	0
1	40700001	40800000	0	0	0	0	0	1.1	0	1.7	0
1	40800001	40900000	0	0	0	0	0	0	0	1.7	0
1	40900001	41000000	0	0	0	0	0	0	0	1.7	0
1	41000001	41100000	0	0	0	0	0	0	0	1.7	0
1	41100001	41200000	0	0	0	0	0	0	0	1.7	0
1	41200001	41300000	0	0	0	0	0	0	0	1.7	0
1	41300001	41400000	0	0	0	0	0	0	0	1.7	0
1	41500001	41600000	0	0	0	0	0	0	0	1.7	0
1	41600001	41700000	0	0	0	0	0	0	0	1.7	0
1	41700001	41800000	0	0	0	0	0	0	0	1.7	0
1	41800001	41900000	0	0	0	0	0	0	0	1.7	0
1	41900001	42000000	0	0	0	0	0	0	0	1.7	0
1	42000001	42100000	0	0	0	0	0	3.2	0	1.7	0
1	42100001	42200000	0	3.6	0	2.3	1	3.2	0	1.7	0
1	42200001	42300000	0	3.6	0	2.3	1	3.2	0	1.7	0
1	42300001	42400000	0	0	0	2.3	0.3	3.2	0	1.7	0
1	42400001	42500000	0	0	0	2.3	0.3	3.2	0	1.7	0
1	42500001	42600000	0	0	0	2.3	0.3	3.2	0	1.7	0
1	42600001	42700000	0	0	0	2.3	0.3	3.2	0	1.7	0
1	42700001	42800000	0	0	0	0	0	3.2	0	1.7	0
1	42900001	43000000	0	0	0	0	0	3.2	0	1.7	0
1	43000001	43100000	0	0	0	2.3	0.3	3.2	0	1.7	0
1	43100001	43200000	0	0	0	2.3	0.3	3.2	0	1.7	0
1	43200001	43300000	0	0	0	2.3	0.3	3.2	0	1.7	0
2	1500001	1600000	0	0	0	0	0	0	0	1.7	0
2	3800001	3900000	0	0	1.5	4.7	1.3	0	0	0	0
2	3900001	4000000	0	0	1.5	4.7	1.3	0	0	0	0
2	4000001	4100000	0	0	1.5	4.7	1.3	0	0	0	0
2	4100001	4200000	0	0	1.5	4.7	1.3	0	0	0	0
2	4200001	4300000	0	0	1.5	4.7	1.3	0	0	0	0
2	4300001	4400000	0	0	0.8	2.3	0.6	0	0	0	0
2	4400001	4500000	0	0	0.8	2.3	0.6	0	0	0	0
2	4600001	4700000	0	0	0.8	2.3	0.6	0	0	0	0
2	4700001	4800000	0	0	0.8	2.3	0.6	0	0	0	0
2	5000001	5100000	0	0	0.8	2.3	0.6	0	0	0	0
2	5100001	5200000	0	0	0.8	2.3	0.6	0	0	0	0
2	5200001	5300000	0	0	0.8	7	1.3	0	14.3	0	0
2	5300001	5400000	0	0	0.8	7	1.3	0	14.3	1.7	10
2	5400001	5500000	0	0	0.8	7	1.3	0	14.3	1.7	10
2	5500001	5600000	0	0	0.8	7	1.3	2.1	14.3	1.7	10
2	5600001	5700000	0	0	0.8	7	1.3	2.1	14.3	1.7	10
2	5700001	5800000	0	0	3	11.6	3.2	2.1	14.3	1.7	10
2	5800001	5900000	0	0	3	11.6	3.2	2.1	14.3	1.7	10
2	5900001	6000000	0	0	3	11.6	3.2	2.1	14.3	1.7	10
2	6000001	6100000	0	0	3	11.6	3.2	2.1	14.3	1.7	10
2	6100001	6200000	0	0	3	11.6	3.2	2.1	14.3	0	10
2	6200001	6300000	0	0	3.1	11.6	3.2	2.1	14.3	1.7	10
2	6300001	6400000	0	0	2.3	9.3	2.6	0	14.3	0	10
2	6400001	6500000	0	0	2.3	11.6	2.9	2.1	14.3	0	10
2	6500001	6600000	0	0	0.8	2.3	0.6	0	0	0	0
2	6600001	6700000	0	0	3	11.6	3.2	2.1	14.3	0	0
2	6700001	6800000	0	0	0.8	7	1.3	2.1	14.3	0	10
2	6800001	6900000	0	0	0.8	7	1.3	2.1	14.3	0	10
2	6900001	7000000	0	0	0.8	7	1.3	2.1	14.3	0	10
2	7000001	7100000	0	0	0	4.7	0.6	2.1	14.3	0	7.5
2	7100001	7200000	0	0	0	4.7	0.6	2.1	14.3	0	7.5
2	7200001	7300000	0	0	0	4.7	0.6	2.1	14.3	0	5
2	7300001	7400000	0	0	0	4.7	0.6	2.1	14.3	0	5
2	7400001	7500000	0	0	0	4.7	0.6	2.1	14.3	0	5
2	7500001	7600000	0	0	0	0	0	2.1	0	0	0
2	7600001	7700000	0	0	0	0	0	2.1	0	0	0
2	7700001	7800000	0	0	0	4.7	0.6	2.1	14.3	0	5
2	7800001	7900000	0	0	0	4.7	0.6	2.1	14.3	0	5
2	7900001	8000000	0	0	0	4.7	0.6	2.1	14.3	0	5
2	8000001	8100000	0	0	0	0	0	2.1	4.8	0	0
2	8100001	8200000	0	0	0	4.7	0.6	2.1	14.3	0	5
2	8200001	8300000	0	0	0	4.7	0.6	0	14.3	0	5
2	8300001	8400000	0	0	2.3	11.6	2.9	1.1	14.3	0	5
2	8400001	8500000	0	0	2.3	11.6	2.9	1.1	14.3	0	5
2	8500001	8600000	0	0	2.3	11.6	2.9	1.1	14.3	0	5
2	8700001	8800000	0	0	2.3	11.6	2.9	1.1	14.3	0	5
2	8800001	8900000	0	0	2.3	11.6	2.9	1.1	14.3	0	5
2	8900001	9000000	0	0	2.3	11.6	2.9	1.1	14.3	0	5
2	9000001	9100000	0	0	2.3	11.6	2.9	1.1	14.3	1.7	5
2	9400001	9500000	0	0	2.3	11.6	2.9	1.1	14.3	1.7	5
2	9500001	9600000	0	0	2.3	11.6	2.9	1.1	14.3	1.7	5
2	9600001	9700000	0	0	2.3	11.6	2.9	1.1	14.3	1.7	5
2	9700001	9800000	0	0	2.3	11.6	2.9	1.1	14.3	1.7	5
2	9800001	9900000	0	0	2.3	11.6	2.9	1.1	14.3	1.7	5
2	9900001	10000000	0	0	2.3	11.6	2.9	1.1	14.3	1.7	5
2	10000001	10100000	0	0	0	4.7	0.6	0	14.3	1.7	5
2	10100001	10200000	0	0	0	4.7	0.6	0	14.3	1.7	5
2	10200001	10300000	0	1.8	2.3	4.7	2.3	0	9.5	1.7	5
2	10300001	10400000	0	1.8	2.3	4.7	2.3	0	0	0	5
2	10400001	10500000	0	1.8	2.3	2.3	1.9	0	0	0	5
2	10500001	10600000	0	1.8	2.3	2.3	1.9	0	0	0	0
2	10600001	10700000	0	0	0	2.3	0.3	0	0	0	0
2	10700001	10800000	0	0	0	2.3	0.3	0	0	0	0
2	10800001	10900000	0	0	0	2.3	0.3	0	0	0	0
2	10900001	11000000	0	0	0	2.3	0.3	0	0	0	0
2	11000001	11100000	0	0	0	2.3	0.3	0	0	0	0
2	11100001	11200000	0	1.8	2.3	2.3	1.9	0	0	0	0
2	11200001	11300000	0	1.8	2.3	2.3	1.9	0	0	0	0
2	11300001	11400000	0	1.8	2.3	2.3	1.9	0	0	0	0
2	11400001	11500000	0	1.8	1.5	2.3	1.6	0	0	0	0
2	11500001	11600000	0	1.8	1.5	2.3	1.6	0	0	0	0
2	11600001	11700000	0	1.8	1.5	2.3	1.6	0	0	0	0
2	11700001	11800000	0	1.8	1.5	2.3	1.6	0	0	0	0
2	11800001	11900000	0	1.8	1.5	2.3	1.6	0	0	0	0
2	11900001	12000000	0	1.8	1.5	2.3	1.6	0	0	0	0
2	12000001	12100000	0	1.8	1.5	2.3	1.6	0	0	0	0
2	12100001	12200000	0	1.8	1.5	2.3	1.6	0	0	0	0
2	12200001	12300000	0	1.8	1.5	4.6	1.9	0	0	0	0
2	12300001	12400000	0	1.8	1.5	4.7	1.9	0	0	0	0
2	12400001	12500000	0	1.8	1.5	4.6	1.9	0	0	0	0
2	12500001	12600000	0	1.8	1.5	4.7	1.9	0	0	0	0
2	12600001	12700000	0	1.8	1.5	4.7	1.9	0	0	0	0
2	12700001	12800000	0	1.8	1.5	4.7	1.9	0	0	0	0
2	12800001	12900000	0	1.8	1.5	4.7	1.9	0	0	0	0
2	12900001	13000000	0	1.8	1.5	4.7	1.9	0	0	0	0
2	13000001	13100000	0	1.8	1.5	4.7	1.9	0	0	0	0
2	13100001	13200000	0	1.8	1.5	4.7	1.9	0	0	0	0
2	13200001	13300000	0	1.8	1.5	4.7	1.9	0	0	0	0
2	13300001	13400000	0	1.8	1.5	4.7	1.9	0	0	0	0
2	13400001	13500000	0	1.8	1.5	4.7	1.9	0	0	0	0
2	13500001	13600000	0	1.8	1.5	4.7	1.9	0	0	0	0
2	13800001	13900000	0	1.8	1.5	4.7	1.9	0	0	0	0
2	13900001	14000000	0	1.8	1.5	4.7	1.9	0	0	0	0
2	14000001	14100000	0	1.8	1.5	4.7	1.9	0	0	0	0
2	14100001	14200000	0	1.8	1.5	4.7	1.9	0	0	0	0
2	14300001	14400000	0	1.8	1.5	4.6	1.9	0	0	0	0
2	14400001	14500000	0	1.8	1.5	4.7	1.9	0	0	0	0
2	14500001	14600000	0	1.8	1.5	4.7	1.9	0	0	0	0
2	14600001	14700000	0	1.8	1.5	4.7	1.9	0	0	0	0
2	14700001	14800000	0	1.8	1.5	4.7	1.9	0	0	0	0
2	14800001	14900000	0	1.8	1.5	4.7	1.9	0	0	0	0
2	14900001	15000000	0	1.8	1.5	4.7	1.9	0	0	0	0
2	15000001	15100000	0	1.8	1.5	4.7	1.9	0	0	0	0
2	15100001	15200000	0	1.8	1.5	4.7	1.9	0	0	0	0
2	15200001	15300000	0	1.8	1.5	4.7	1.9	0	0	0	0
2	15300001	15400000	0	1.8	1.5	4.7	1.9	0	0	0	0
2	15400001	15500000	0	1.8	1.5	4.7	1.9	0	0	0	0
2	15500001	15600000	0	1.8	1.5	4.7	1.9	0	0	0	0
2	15600001	15700000	0	1.8	3	4.7	2.6	0	0	0	0
2	15700001	15800000	0	1.8	3	4.7	2.6	0	0	0	0
2	15800001	15900000	0	1.8	3	4.7	2.6	0	0	0	0
2	15900001	16000000	0	1.8	3	4.7	2.6	0	0	0	0
2	16000001	16100000	0	1.8	3.8	4.7	2.9	0	0	0	0
2	16100001	16200000	0	1.8	3.8	4.7	2.9	0	0	0	0
2	16200001	16300000	0	1.8	4.6	4.6	3.2	0	0	0	0
2	16300001	16400000	0	1.8	4.6	4.6	3.2	0	0	0	0
2	16400001	16500000	0	1.8	3.8	2.3	2.6	0	0	0	0
2	16500001	16600000	0	1.8	4.5	4.7	3.2	0	0	0	0
2	16600001	16700000	0	1.8	4.5	4.7	3.2	0	0	0	0
2	16700001	16800000	0	1.8	4.5	4.7	3.2	1.1	0	0	0
2	16800001	16900000	0	1.8	4.5	4.7	3.2	1.1	0	0	0
2	16900001	17000000	0	1.8	4.5	4.7	3.2	1.1	0	0	0
2	17000001	17100000	0	1.8	4.5	4.7	3.2	1.1	4.8	0	0
2	17100001	17200000	0	1.8	4.5	4.7	3.2	1.1	4.8	0	0
2	17200001	17300000	0	1.8	4.5	4.7	3.2	1.1	4.8	0	0
2	17300001	17400000	0	1.8	4.5	4.7	3.2	1.1	4.8	0	0
2	17400001	17500000	0	1.8	4.6	4.6	3.2	1.1	4.8	0	0
2	17500001	17600000	0	1.8	4.6	4.6	3.2	1.1	4.8	0	0
2	17800001	17900000	0	1.8	4.5	4.7	3.2	1.1	4.8	0	0
2	17900001	18000000	0	1.8	4.6	4.6	3.2	1.1	4.8	0	0
2	18000001	18100000	0	1.8	4.6	4.6	3.2	1.1	4.8	0	0
2	18100001	18200000	0	1.8	4.5	4.7	3.2	1.1	4.8	0	0
2	18200001	18300000	0	1.8	4.5	4.7	3.2	1.1	4.8	0	0
2	18300001	18400000	0	1.8	4.5	4.7	3.2	1.1	4.8	0	0
2	18400001	18500000	0	1.8	3.8	4.7	2.9	1.1	4.8	0	0
2	18500001	18600000	0	1.8	3.8	2.3	2.6	1.1	4.8	0	0
2	18600001	18700000	0	1.8	3.8	2.3	2.6	1.1	4.8	0	0
2	18700001	18800000	0	1.8	6.8	4.7	4.5	2.1	4.8	0	0
2	18800001	18900000	0	1.8	6.8	4.7	4.6	2.1	4.8	0	0
2	18900001	19000000	0	1.8	6.8	4.7	4.5	2.1	4.8	0	0
2	19000001	19100000	0	1.8	6.1	4.7	4.2	2.1	4.8	0	0
2	19100001	19200000	0	1.8	6.1	4.7	4.2	2.1	4.8	0	0
2	19200001	19300000	0	1.8	6.1	4.7	4.2	2.1	4.8	0	0
2	19300001	19400000	2	1.8	6.1	4.7	4.5	2.1	4.8	0	0
2	19400001	19500000	0	1.8	6.1	4.7	4.2	2.1	4.8	0	0
2	19600001	19700000	0	0	0.8	2.3	0.6	0	4.8	0	0
2	19700001	19800000	0	0	0.8	2.3	0.6	0	4.8	0	0
2	19800001	19900000	0	0	0.8	2.3	0.6	0	4.8	0	0
2	19900001	20000000	0	0	0.8	2.3	0.6	0	4.8	1.7	0
2	20000001	20100000	0	0	0.8	4.7	1	0	4.8	1.7	0
2	20100001	20200000	0	0	0.8	4.7	1	0	4.8	1.7	0
2	20200001	20300000	0	0	0.8	4.7	1	0	4.8	1.7	0
2	20300001	20400000	0	0	0.8	4.7	1	0	4.8	1.7	0
2	20400001	20500000	0	0	0.8	4.7	1	0	4.8	1.7	0
2	20500001	20600000	0	0	0.8	4.7	1	0	4.8	1.7	0
2	20600001	20700000	0	0	0.8	4.7	1	0	4.8	1.7	0
2	20700001	20800000	0	0	0.8	4.7	1	0	4.8	1.7	0
2	20800001	20900000	0	0	0.8	4.7	1	0	4.8	1.7	0
2	20900001	21000000	0	0	0.8	4.7	1	0	9.5	1.7	0
2	21000001	21100000	0	0	0.8	4.7	1	0	9.5	1.7	0
2	21100001	21200000	0	0	0.8	4.7	1	0	9.5	1.7	0
2	21200001	21300000	0	0	0.8	4.7	1	0	9.5	1.7	0
2	21300001	21400000	0	0	0.8	4.7	1	0	9.5	1.7	0
2	21400001	21500000	0	0	0.8	4.7	1	0	9.5	1.7	0
2	21500001	21600000	0	0	0.8	4.7	1.3	0	9.5	1.7	0
2	21600001	21700000	0	0	0.8	4.7	1.3	0	9.5	1.7	0
2	21700001	21800000	0	0	0.8	4.7	1.3	0	9.5	1.7	0
2	21800001	21900000	0	0	0.8	4.7	1.3	0	9.5	1.7	0
2	21900001	22000000	0	0	0.8	4.7	1.3	0	9.5	1.7	0
2	22000001	22100000	0	0	4.6	7	3.5	0	9.5	1.7	0
2	22100001	22200000	0	0	4.6	7	3.6	0	9.5	0	0
2	22200001	22300000	0	0	4.5	7	3.6	0	4.8	0	0
2	22500001	22600000	0	0	0	0	0.3	0	0	0	0
2	23000001	23100000	0	0	0.8	4.7	1	1.1	0	0	0
2	23100001	23200000	0	0	0.8	4.7	1	1.1	0	0	2.5
2	23200001	23300000	0	0	0.8	4.7	1	1.1	0	0	2.5
2	23400001	23500000	0	0	0.8	4.7	1	1.1	0	0	2.5
2	23500001	23600000	0	0	0.8	4.7	1	1.1	0	0	2.5
2	23600001	23700000	0	0	0.8	4.7	1	1.1	0	0	0
2	23700001	23800000	0	0	0.8	4.7	1	1.1	0	0	0
2	23800001	23900000	0	0	0.8	4.7	1	1.1	0	0	0
2	23900001	24000000	0	0	0.8	4.7	1	2.2	0	0	2.5
2	24000001	24100000	0	0	0.8	4.7	1	2.2	0	0	2.5
2	24100001	24200000	0	0	0	0	0	1.1	0	0	2.5
2	24400001	24500000	0	0	0.8	4.7	1	1.1	0	0	0
2	24500001	24600000	0	0	0.8	4.7	1	1.1	0	0	0
2	24600001	24700000	0	0	0.8	4.7	1	1.1	0	0	0
2	25500001	25600000	0	0	0	2.3	0.3	0	0	0	0
2	25600001	25700000	0	0	0	2.3	0.3	0	0	0	0
2	25700001	25800000	0	0	0	2.3	0.3	0	0	0	0
2	25800001	25900000	0	0	0	2.3	0.3	0	0	0	0
2	25900001	26000000	0	0	0	2.3	0.3	0	0	0	0
2	26000001	26100000	0	0	0	2.3	0.3	0	0	0	0
2	26100001	26200000	0	0	0	2.3	0.3	0	0	0	0
2	26200001	26300000	0	0	0	2.3	0.3	0	0	0	0
2	26300001	26400000	0	0	0	2.3	0.3	0	0	0	0
2	26400001	26500000	0	0	0	2.3	0.3	0	0	0	0
2	26500001	26600000	0	0	0	2.3	0.3	0	0	0	0
2	26600001	26700000	0	0	0	2.3	0.3	0	0	0	0
2	26700001	26800000	0	0	0	2.3	0.3	0	0	0	0
2	26800001	26900000	0	0	0	2.3	0.3	0	0	0	0
2	26900001	27000000	0	0	0	2.3	0.3	0	0	0	0
2	27000001	27100000	0	0	0	2.3	0.3	0	0	0	0
2	31700001	31800000	0	0	0	0	0	1.1	0	0	0
2	31800001	31900000	0	0	0	0	0	1.1	0	0	0
2	31900001	32000000	0	0	0	0	0	1.1	0	0	0
2	32000001	32100000	0	0	0	0	0	1.1	0	0	0
2	32100001	32200000	0	0	0	0	0	1.1	0	0	0
2	32200001	32300000	0	0	0	0	0	1.1	0	0	0
2	32300001	32400000	0	0	0	0	0	1.1	0	0	0
2	32400001	32500000	0	0	0	0	0	1.1	0	0	0
2	32500001	32600000	0	0	0	0	0	1.1	0	0	0
2	32600001	32700000	0	0	0	0	0	1.1	0	0	0
2	32700001	32800000	0	0	0	0	0	1.1	0	0	2.5
2	32800001	32900000	0	0	0	0	0	1.1	0	0	2.5
2	32900001	33000000	0	0	0	0	0	1.1	0	0	2.5
2	33000001	33100000	0	0	0.8	2.3	1	1.1	0	0	5
2	33100001	33200000	0	3.6	5.3	14	5.2	11.7	4.8	1.7	5
2	33200001	33300000	0	3.6	5.3	14	5.2	11.7	4.8	1.7	5
2	33300001	33400000	0	3.6	5.3	14	5.2	11.7	4.8	1.7	5
2	33400001	33500000	0	3.6	5.3	14	5.2	10.6	9.5	1.7	5
2	33500001	33600000	0	3.6	5.3	16.3	5.5	10.6	14.3	3.3	5
2	33600001	33700000	0	3.6	5.3	21	6.2	10.6	14.3	3.4	5
2	33700001	33800000	0	3.6	5.3	21	6.2	10.6	14.3	5	5
2	33800001	33900000	0	3.6	5.3	21	6.2	10.6	14.3	6.7	5
2	33900001	34000000	0	3.6	5.3	18.6	5.8	10.6	14.3	6.6	5
2	34000001	34100000	0	3.6	5.3	18.6	5.9	10.6	14.3	6.7	5
2	34100001	34200000	0	0	0.8	2.3	1	1.1	0	3.3	2.5
2	34200001	34300000	0	3.6	5.3	18.6	5.8	12.8	14.3	6.7	5
2	34300001	34400000	0	3.6	5.3	18.6	5.8	12.8	19	6.7	5
2	34400001	34500000	0	3.6	5.3	16.3	5.5	12.8	19	6.7	5
2	34500001	34600000	0	9.1	11.4	30.2	10.7	14.9	23.8	8.3	17.5
2	34700001	34800000	0	5.5	5.3	16.3	5.5	10.6	19	3.3	5
2	34800001	34900000	0	10.9	11.4	32.6	11.3	12.8	23.8	8.3	15
2	34900001	35000000	0	12.7	11.4	32.6	11.7	12.8	23.8	10	15
2	35000001	35100000	0	0	0	2.3	0.3	0	0	0	0
2	35200001	35300000	0	0	0	0	0	0	0	1.7	2.5
2	35300001	35400000	0	5.5	6.1	16.3	5.8	12.8	19	8.4	15
2	35400001	35500000	0	5.5	6.1	16.3	5.8	12.8	19	6.7	17.5
2	35500001	35600000	0	5.5	6.1	16.3	5.8	12.8	19	8.3	17.5
2	35600001	35700000	0	5.4	6.1	16.3	5.8	12.8	19	8.4	17.5
2	35700001	35800000	0	5.5	6.1	16.3	5.8	12.8	19	8.4	17.5
2	35800001	35900000	0	5.5	6.1	16.3	5.8	12.8	19	8.3	17.5
3	1400001	1500000	0	0	1.5	2.3	1.3	2.1	0	0	0
3	1500001	1600000	0	0	1.5	2.3	1.3	2.1	0	0	0
3	1600001	1700000	0	0	1.5	2.3	1.3	2.1	0	0	0
3	1700001	1800000	0	0	1.5	2.3	1.3	2.2	0	0	0
3	2000001	2100000	0	0	0	0	0	1.1	0	0	0
3	2200001	2300000	0	0	0.8	2.3	0.6	1.1	0	0	0
3	2300001	2400000	0	0	0.8	2.3	0.6	1.1	0	0	0
3	2400001	2500000	0	0	0.8	0	0.3	1.1	0	0	0
3	2500001	2600000	0	0	0.8	0	0.3	1.1	0	0	0
3	2600001	2700000	0	0	0.8	0	0.3	1.1	0	0	0
3	2700001	2800000	0	0	0.8	0	0.3	1.1	0	0	0
3	2800001	2900000	0	0	0.8	0	0.3	1.1	0	0	0
3	2900001	3000000	0	0	0.8	0	0.3	1.1	0	0	0
3	3000001	3100000	0	0	0.8	0	0.3	1.1	0	0	0
3	3100001	3200000	0	0	0.8	0	0.3	1.1	0	0	0
3	3300001	3400000	0	0	0.8	0	0.3	1.1	0	0	0
3	3400001	3500000	0	0	0.8	0	0.3	1.1	0	0	0
3	3500001	3600000	0	0	0.8	0	0.3	1.1	0	0	0
3	3600001	3700000	0	0	0.8	0	0.3	1.1	0	0	0
3	3700001	3800000	0	0	0.8	0	0.3	1.1	0	0	0
3	3800001	3900000	0	0	1.5	0	0.6	1.1	0	0	0
3	3900001	4000000	0	0	1.5	0	0.6	1.1	0	0	0
3	4000001	4100000	0	0	1.5	0	0.6	1.1	0	0	0
3	4100001	4200000	0	0	1.5	0	0.6	1.1	0	0	0
3	4200001	4300000	0	0	1.5	0	0.6	1.1	0	0	0
3	4300001	4400000	0	0	1.5	0	0.6	1.1	0	0	0
3	4600001	4700000	0	0	1.5	0	0.6	1.1	0	0	0
3	4700001	4800000	0	0	1.5	0	0.6	1.1	0	0	0
3	4800001	4900000	0	1.8	9.1	2.3	5.8	2.1	0	1.7	0
3	4900001	5000000	0	1.8	9.1	2.3	5.8	2.1	0	0	0
3	5000001	5100000	0	1.8	9.8	2.3	6.1	2.1	0	1.7	0
3	5100001	5200000	0	1.8	9.8	2.3	6.1	2.1	0	0	0
3	5200001	5300000	0	1.8	9.8	2.3	6.1	2.1	0	0	0
3	5300001	5400000	0	1.8	9.8	2.3	6.1	2.1	0	0	0
3	5400001	5500000	0	1.8	9.8	2.3	6.1	2.1	0	0	0
3	5500001	5600000	0	1.8	9.8	4.7	6.5	2.1	0	0	0
3	5600001	5700000	0	1.8	9.8	4.7	6.5	2.1	0	3.3	2.5
3	5700001	5800000	0	1.8	9.8	4.7	6.5	2.1	0	3.3	2.5
3	5800001	5900000	0	1.8	10.6	4.7	7.1	2.1	4.8	3.3	2.5
3	5900001	6000000	0	1.8	10.6	4.7	7.1	2.1	4.8	3.3	2.5
3	6000001	6100000	0	1.8	9.8	4.7	6.8	2.1	4.8	3.3	2.5
3	6100001	6200000	0	1.8	9.8	4.7	6.8	2.1	4.8	3.3	2.5
3	6200001	6300000	0	1.8	10.6	9.3	7.8	2.1	4.8	0	0
3	6300001	6400000	0	1.8	10.6	11.6	8.1	2.1	4.8	0	0
3	6400001	6500000	0	1.8	10.6	11.6	8.1	2.1	9.5	0	0
3	6500001	6600000	0	1.8	10.6	11.6	8.1	2.1	9.5	0	0
3	6600001	6700000	0	1.8	10.6	11.6	8.1	2.1	9.5	0	0
3	6700001	6800000	0	1.8	10.6	11.6	8.1	2.1	9.5	0	0
3	6800001	6900000	0	0	4.5	7	3.2	1.1	0	0	0
3	7000001	7100000	0	1.8	10.6	11.6	8.1	2.1	9.5	0	2.5
3	7100001	7200000	0	0	0	0	0	0	0	0	2.5
3	7200001	7300000	0	0	5.3	9.3	4.2	2.1	0	0	2.5
3	7300001	7400000	0	1.8	15.9	20.9	12	4.3	9.5	0	2.5
3	7400001	7500000	0	1.8	15.9	20.9	12.3	4.3	9.5	0	2.5
3	7500001	7600000	0	1.8	15.9	20.9	12	4.2	9.5	0	2.5
3	7600001	7700000	0	5.5	19.7	32.6	15.9	10.6	9.5	0	2.5
3	7700001	7800000	0	5.5	19.7	34.9	16.5	10.6	9.5	0	2.5
3	7800001	7900000	0	5.5	20.5	37.2	16.8	9.6	9.5	0	2.5
3	7900001	8000000	0	5.4	19.7	39.6	16.9	10.6	9.5	0	2.5
3	8000001	8100000	0	5.5	19.7	37.2	16.5	10.6	9.5	0	2.5
3	8100001	8200000	0	5.5	19.7	39.5	17.2	10.6	9.5	0	2.5
3	8200001	8300000	0	5.5	19.7	39.5	16.8	10.6	9.5	1.7	2.5
3	8300001	8400000	0	5.5	19.7	37.2	16.5	9.6	9.5	1.7	2.5
3	8400001	8500000	2	5.5	18.9	37.2	16.5	10.6	9.5	1.7	2.5
3	8500001	8600000	0	5.5	18.9	34.9	16.2	10.6	4.8	0	2.5
3	8600001	8700000	0	5.5	18.9	34.9	16.2	10.6	4.8	0	2.5
3	8700001	8800000	0	1.8	15.2	23.3	12.3	4.3	4.8	1.7	2.5
3	8800001	8900000	0	1.8	14.4	18.6	11	4.3	4.8	1.7	2.5
3	8900001	9000000	0	1.8	14.4	18.6	11	3.2	4.8	1.7	2.5
3	9000001	9100000	0	1.8	14.4	18.6	11	4.3	4.8	1.7	2.5
3	9100001	9200000	0	1.8	14.4	18.6	11	3.2	4.8	1.7	2.5
3	9200001	9300000	0	1.8	14.4	18.6	11	2.1	0	1.7	2.5
3	9400001	9500000	0	0	0	0	0.3	0	0	0	0
3	9800001	9900000	2	1.8	8.3	7	7.1	1.1	0	0	2.5
3	9900001	10000000	2	1.8	8.3	7	7.1	1.1	0	0	0
3	10000001	10100000	2	1.8	8.3	7	7.1	1.1	0	0	0
3	10100001	10200000	0	0	0	0	0	0	0	1.7	0
3	10200001	10300000	2	1.8	8.3	7	7.1	1.1	0	0	0
3	10400001	10500000	2	1.8	8.3	7	7.1	1.1	0	0	0
3	10500001	10600000	0	0	0	0	0.6	0	0	0	0
3	10600001	10700000	0	0	0	0	0.3	0	0	0	0
3	10700001	10800000	0	0	0	0	0.3	0	0	0	0
3	10800001	10900000	0	0	0	0	0.3	0	0	0	0
3	10900001	11000000	0	0	0	0	0.3	0	0	0	0
3	11000001	11100000	0	0	0	0	0.3	0	0	0	0
3	11100001	11200000	0	0	0	0	0.3	0	0	0	0
3	11200001	11300000	0	0	0	0	0.3	0	0	0	0
3	11300001	11400000	0	0	0	0	0.3	0	0	0	0
3	11400001	11500000	0	0	0	0	0.3	0	0	0	0
3	11500001	11600000	0	0	0	0	0.3	0	0	0	0
3	11600001	11700000	0	0	0	0	0.3	0	0	0	0
3	11700001	11800000	0	0	0	0	0.3	0	0	0	0
3	11800001	11900000	0	0	0	0	0.3	0	0	0	0
3	11900001	12000000	0	0	0	0	0.3	0	0	0	0
3	12000001	12100000	0	0	0	0	0.3	0	0	0	0
3	12100001	12200000	0	0	0	0	0.3	0	0	0	0
3	12200001	12300000	0	0	0	0	0.3	0	0	0	0
3	12300001	12400000	0	0	0	0	0.3	0	0	0	0
3	12400001	12500000	0	0	0	0	0.3	0	0	0	0
3	12500001	12600000	0	0	0	0	0.3	0	0	0	0
3	12600001	12700000	0	0	0	2.3	0.6	0	0	0	0
3	12700001	12800000	0	0	0	2.3	0.6	0	0	0	0
3	13100001	13200000	0	0	0	2.3	0.6	0	0	0	0
3	13200001	13300000	0	0	0	2.3	0.6	0	0	1.7	0
3	13300001	13400000	0	0	0	0	0.3	0	0	0	0
3	13400001	13500000	0	0	0	2.3	0.6	0	0	1.7	0
3	13500001	13600000	0	0	0	2.3	0.6	0	0	1.7	0
3	13600001	13700000	0	0	0	2.3	0.6	0	0	1.7	0
3	13700001	13800000	0	0	0	2.3	0.6	0	0	0	0
3	13800001	13900000	0	0	0	2.3	0.6	0	0	0	0
3	13900001	14000000	0	0	0	2.3	0.6	0	0	0	0
3	15900001	16000000	0	0	0	2.3	0.3	0	0	0	0
3	16000001	16100000	0	0	0	2.3	0.3	0	0	0	0
3	16100001	16200000	0	0	0	2.3	0.3	0	0	0	0
3	16300001	16400000	0	0	0	2.3	0.3	0	0	0	0
3	16400001	16500000	0	0	0	2.3	0.3	0	0	0	0
3	16500001	16600000	0	0	0	2.3	0.3	0	0	0	0
3	16600001	16700000	0	0	0	2.3	0.3	0	0	0	0
3	21200001	21300000	0	0	0	2.3	0.3	0	0	0	0
3	21300001	21400000	0	0	0	2.3	0.3	0	0	0	0
3	21400001	21500000	0	0	0	2.3	0.3	0	0	0	0
3	21500001	21600000	0	0	0	2.3	0.3	0	0	0	0
3	21600001	21700000	0	0	0	2.3	0.3	0	0	0	0
3	21700001	21800000	0	0	0	2.3	0.3	0	0	0	0
3	21900001	22000000	0	0	0	2.3	0.3	0	0	0	0
3	22000001	22100000	0	0	0	2.3	0.3	0	0	0	0
3	22100001	22200000	0	0	0	2.3	0.3	0	0	0	0
3	22200001	22300000	0	0	0	2.3	0.3	0	0	0	0
3	22300001	22400000	0	0	0	2.3	0.3	0	0	0	0
3	22400001	22500000	0	0	0	2.3	0.3	0	0	0	0
3	22500001	22600000	0	0	0	2.3	0.3	0	0	0	0
3	22600001	22700000	0	0	0	2.3	0.3	0	0	0	0
3	22700001	22800000	0	0	0	2.3	0.3	0	0	0	0
3	22800001	22900000	0	0	0	2.3	0.3	0	0	0	0
3	22900001	23000000	0	0	0	2.3	0.3	0	0	1.7	0
3	23000001	23100000	0	0	0	2.3	0.3	0	0	1.7	0
3	23100001	23200000	0	0	0	2.3	0.3	0	0	1.7	0
3	23200001	23300000	0	0	0	2.3	0.3	0	0	1.7	0
3	23300001	23400000	0	0	0	2.3	0.3	0	0	1.7	0
3	23400001	23500000	0	0	0	2.3	0.3	0	0	1.7	0
3	23500001	23600000	0	0	0	2.3	0.3	0	0	1.7	0
3	23600001	23700000	0	0	0	2.3	0.3	0	0	1.7	0
3	23700001	23800000	0	0	0	2.3	0.3	0	0	1.7	0
3	23800001	23900000	0	0	0	2.3	0.3	0	0	1.7	0
3	23900001	24000000	0	0	0	2.3	0.3	0	0	1.7	0
3	24000001	24100000	0	0	0	2.3	0.3	0	0	1.7	2.5
3	24100001	24200000	0	0	0	0	0	0	0	1.7	2.5
3	24200001	24300000	0	0	0	2.3	0.3	0	0	1.7	2.5
3	24300001	24400000	0	0	0	2.3	0.3	0	0	1.7	0
3	24400001	24500000	0	0	0	2.3	0.3	0	0	1.7	0
3	24500001	24600000	0	0	0	2.3	0.3	0	0	1.7	0
3	24600001	24700000	0	0	0	2.3	0.3	0	0	1.7	0
3	24700001	24800000	0	0	0	2.3	0.3	0	0	1.7	0
3	24800001	24900000	0	0	0	2.3	0.3	0	0	1.7	0
3	24900001	25000000	0	0	0	2.3	0.3	0	0	1.7	0
3	25000001	25100000	0	0	0	2.3	0.3	0	0	1.7	0
3	25100001	25200000	0	0	0	2.3	0.3	0	0	1.7	0
3	25300001	25400000	0	0	0	0	0	0	0	1.7	0
3	25400001	25500000	0	0	0	0	0	0	0	1.7	0
3	26000001	26100000	0	0	0	0	0	0	0	1.7	0
3	26200001	26300000	0	0	0	0	0	0	0	1.7	0
3	26300001	26400000	0	0	0	0	0	0	0	3.3	0
3	26400001	26500000	0	0	0	0	0	0	0	3.3	0
3	26500001	26600000	0	0	0	0	0	0	0	3.3	0
3	26600001	26700000	0	0	0	0	0	0	0	3.3	0
3	26700001	26800000	0	0	0	0	0	0	0	3.3	0
3	26800001	26900000	0	0	0	0	0	0	0	3.3	0
3	26900001	27000000	0	0	0	0	0	0	0	3.3	0
3	27000001	27100000	0	0	0	0	0	0	0	3.3	0
3	27100001	27200000	0	0	0	0	0	0	0	3.3	0
3	27200001	27300000	0	0	0	0	0	0	0	3.3	0
3	27300001	27400000	0	0	0	0	0	0	0	3.3	0
3	27400001	27500000	0	0	1.5	0	0.6	0	0	1.7	0
3	27500001	27600000	0	0	1.5	0	0.6	0	0	0	0
3	27600001	27700000	0	0	1.5	0	0.6	0	0	0	0
3	27700001	27800000	0	0	3	2.3	1.6	1.1	0	1.7	0
3	27800001	27900000	0	0	1.5	2.3	0.9	1.1	0	1.7	0
3	27900001	28000000	0	0	1.5	2.3	0.9	1.1	0	1.7	0
3	28000001	28100000	0	0	1.5	2.3	0.9	1.1	0	0	0
3	28100001	28200000	0	0	1.5	2.3	0.9	1.1	0	0	0
3	28200001	28300000	0	0	1.5	2.3	0.9	1.1	0	0	0
3	28300001	28400000	0	0	1.5	2.3	0.9	1.1	0	0	0
3	28400001	28500000	0	0	1.5	2.3	1	1.1	0	0	0
3	28500001	28600000	0	0	1.5	2.3	1	1.1	0	0	0
3	28600001	28700000	0	0	1.5	2.3	1	1.1	0	0	0
3	28700001	28800000	0	0	1.5	2.3	1	1.1	0	0	0
3	28800001	28900000	0	0	1.5	2.3	1	1.1	0	0	0
3	28900001	29000000	0	0	1.5	2.3	1	1.1	0	0	0
3	29000001	29100000	0	0	0.8	0	0.3	0	0	0	0
3	29100001	29200000	0	0	1.5	0	0.6	0	0	0	0
3	29200001	29300000	0	0	1.5	2.3	1	1.1	0	0	0
3	29300001	29400000	0	0	1.5	0	0.6	0	0	0	0
3	29400001	29500000	0	0	1.5	0	0.6	0	0	0	0
3	29500001	29600000	0	0	1.5	0	0.6	0	0	0	0
3	29800001	29900000	0	0	1.5	0	0.6	0	0	0	0
3	29900001	30000000	0	0	1.5	2.3	1	1.1	0	0	0
3	30000001	30100000	0	0	1.5	4.7	1.3	1.1	0	0	0
3	30100001	30200000	0	0	0	4.7	0.6	1.1	0	0	0
3	30200001	30300000	0	0	0	4.7	0.6	1.1	0	0	0
3	30300001	30400000	0	0	0	4.7	0.6	1.1	0	0	0
3	30400001	30500000	0	0	0	4.7	0.6	1.1	0	0	0
3	30500001	30600000	0	0	0	4.7	0.6	1.1	0	0	0
3	30600001	30700000	0	0	0	2.3	0.3	1.1	0	0	0
3	30700001	30800000	0	0	0	4.7	0.6	1.1	0	0	0
3	30800001	30900000	0	0	0	4.7	0.6	1.1	0	0	0
3	30900001	31000000	0	0	0	4.7	0.6	1.1	0	0	0
3	31000001	31100000	0	0	0	4.7	0.6	1.1	0	0	0
3	31100001	31200000	0	0	0	2.3	0.3	1.1	0	0	0
3	31200001	31300000	0	0	0	2.3	0.3	1.1	0	0	0
3	31400001	31500000	0	1.8	3	4.7	3.2	1.1	0	0	0
3	31500001	31600000	0	1.8	3	4.7	3.2	1.1	0	0	0
3	31600001	31700000	0	1.8	3	4.7	3.2	1.1	0	0	0
3	31700001	31800000	0	1.8	3	4.7	3.2	1.1	0	0	0
3	31800001	31900000	0	1.8	3	4.7	3.2	1.1	0	0	0
3	31900001	32000000	0	1.8	3	4.7	3.2	1.1	0	0	0
3	32000001	32100000	0	1.8	3	4.7	3.2	1.1	0	0	0
3	32100001	32200000	0	1.8	3	4.7	3.2	1.1	0	0	0
3	32200001	32300000	0	1.8	3	4.7	3.2	1.1	0	0	0
3	32500001	32600000	0	0	0	2.3	0.3	0	0	0	0
3	32600001	32700000	0	0	0	2.3	0.3	0	0	0	0
3	32700001	32800000	0	0	3.8	2.3	2.6	0	0	0	0
3	32800001	32900000	0	0	0	2.3	0.3	0	0	0	0
3	32900001	33000000	0	0	0	2.3	0.3	0	0	0	0
3	33000001	33100000	0	0	0	2.3	0.3	0	0	0	0
3	33100001	33200000	0	0	3.8	2.3	2.6	0	0	0	0
3	33200001	33300000	0	0	0	2.3	0.3	0	0	0	0
3	33300001	33400000	0	0	0	2.3	0.3	0	0	0	0
3	33400001	33500000	0	0	3.8	2.3	2.6	0	0	1.7	0
3	33800001	33900000	0	0	0	2.3	0.3	0	0	1.7	0
3	33900001	34000000	0	0	3.8	2.3	2.6	0	0	1.7	0
3	34000001	34100000	0	0	3.8	0	2.3	0	0	1.7	0
3	34100001	34200000	0	0	3.8	2.3	2.6	0	0	1.7	0
3	34200001	34300000	0	0	3.8	2.3	2.6	0	0	3.3	0
3	34300001	34400000	0	0	0	2.3	0.3	0	0	3.3	0
3	34400001	34500000	0	0	0	2.3	0.3	0	0	3.3	0
3	34500001	34600000	0	3.6	2.3	4.6	2.2	1.1	14.3	3.4	0
3	34600001	34700000	0	0	3	2.3	2.3	0	0	3.3	0
3	34700001	34800000	0	0	3	2.3	1.9	0	0	3.3	0
3	34800001	34900000	0	0	3	2.3	1.9	0	0	3.3	0
3	35100001	35200000	0	0	3	2.3	2.3	0	0	0	0
3	35200001	35300000	0	0	0	2.3	0.3	0	0	3.3	0
3	35300001	35400000	0	0	0	0	0	0	0	3.3	0
3	35500001	35600000	0	0	0	2.3	0.3	0	0	0	0
3	35600001	35700000	0	0	0	2.3	0.3	0	0	3.3	0
3	35700001	35800000	0	0	0	2.3	0.3	0	0	3.3	0
3	35800001	35900000	0	0	0	2.3	0.3	0	0	0	0
3	35900001	36000000	0	0	0	2.3	0.3	0	0	0	0
3	36000001	36100000	0	1.8	0	2.3	0.6	0	0	0	0
3	36100001	36200000	0	1.8	0	2.3	0.6	0	0	1.7	0
3	36200001	36300000	0	1.8	0	2.3	0.6	0	0	1.7	0
3	36300001	36400000	0	1.8	0	2.3	0.6	0	0	1.7	0
4	1	100000	0	0	0.8	2.3	1.3	0	0	0	2.5
4	100001	200000	0	0	0.8	2.3	1.3	0	0	0	2.5
4	200001	300000	0	0	0.8	2.3	1.3	0	0	0	2.5
4	300001	400000	0	0	0.8	2.3	1.3	0	0	0	2.5
4	400001	500000	0	0	0.8	2.3	1.3	0	0	0	2.5
4	500001	600000	0	0	0.8	2.3	1.3	0	0	0	2.5
4	600001	700000	0	0	0.8	2.3	1.3	0	0	0	2.5
4	700001	800000	0	0	0.8	2.3	1.3	0	0	0	2.5
4	800001	900000	0	0	0.8	2.3	1.3	0	0	0	0
4	900001	1000000	0	0	0.8	2.3	1.3	0	0	0	0
4	1000001	1100000	0	0	0.8	2.3	1.3	0	0	0	0
4	1100001	1200000	0	0	0.8	2.3	1.3	0	0	0	0
4	1200001	1300000	0	0	0.8	0	1	0	0	0	0
4	1300001	1400000	0	0	0.8	0	0.6	0	0	0	0
4	1700001	1800000	0	0	0.8	0	1	0	0	0	0
4	1800001	1900000	0	0	0.8	2.3	1.3	0	0	0	0
4	1900001	2000000	0	0	0.8	0	1	0	0	0	0
4	2200001	2300000	0	0	0.8	0	1	1.1	0	0	0
4	2300001	2400000	0	0	0.8	0	1	0	0	0	0
4	2400001	2500000	0	0	0.8	2.3	1.3	0	0	0	0
4	2700001	2800000	0	0	0.8	2.3	1.3	0	0	0	0
4	2800001	2900000	0	0	0.8	2.3	1.3	0	0	0	0
4	2900001	3000000	0	0	0.8	2.3	1.3	0	0	0	0
4	3500001	3600000	0	0	0.8	0	1	0	0	0	0
4	3600001	3700000	0	0	0.8	2.3	1.3	0	0	0	0
4	3700001	3800000	0	0	0.8	2.3	1.2	0	0	0	0
4	3800001	3900000	0	0	0.8	2.3	1.3	0	0	0	0
4	4100001	4200000	0	0	0.8	2.3	1.3	0	0	0	0
4	4200001	4300000	0	0	0.8	2.3	1.3	0	0	0	0
4	4300001	4400000	0	0	0.8	0	1	0	0	0	0
4	4400001	4500000	0	0	0.8	0	1	0	0	0	0
4	4500001	4600000	0	0	0.8	2.3	1.3	0	0	0	0
4	4600001	4700000	0	0	0.8	2.3	1.3	0	0	0	0
4	4700001	4800000	0	1.8	0.8	2.3	1.6	0	0	0	0
4	4800001	4900000	0	0	0.8	2.3	1.3	0	0	0	0
4	4900001	5000000	0	0	0.8	2.3	1.3	0	0	0	0
4	5000001	5100000	0	1.8	0.8	2.3	1.6	0	0	0	0
4	5100001	5200000	0	1.8	0.8	2.3	1.6	0	0	0	0
4	5200001	5300000	0	1.8	0.8	0	1.3	0	0	0	0
4	5300001	5400000	0	1.8	0.8	0	1.2	0	0	0	0
4	5400001	5500000	0	1.8	0.8	0	1.3	0	0	0	0
4	5500001	5600000	0	1.8	0.8	2.3	1.6	0	0	0	0
4	5600001	5700000	0	1.8	0.8	2.3	1.6	0	0	0	0
4	5700001	5800000	0	1.8	0.8	2.3	1.6	0	0	0	0
4	5800001	5900000	0	1.8	0.8	0	1.3	0	0	0	0
4	5900001	6000000	0	1.8	0	0	0.3	0	0	0	0
4	6000001	6100000	0	1.8	0	0	0.3	0	0	0	0
4	6100001	6200000	0	1.8	0	0	0.3	0	0	0	0
4	6200001	6300000	0	1.8	0	0	0.3	0	0	0	0
4	6300001	6400000	0	1.8	0	0	0.3	0	0	0	0
4	6400001	6500000	0	1.8	0	0	0.3	0	0	0	0
4	6500001	6600000	0	1.8	0	0	0.3	0	0	0	0
4	6800001	6900000	0	1.8	0	0	0.3	0	0	0	0
4	6900001	7000000	0	1.8	0	0	0.3	0	0	0	0
4	7100001	7200000	0	1.8	0	0	0.3	0	0	0	0
4	7200001	7300000	0	1.8	0	0	0.3	0	0	0	0
4	7300001	7400000	0	1.8	0	0	0.3	0	0	0	0
4	7400001	7500000	0	1.8	0	0	0.3	0	0	0	0
4	7500001	7600000	0	1.8	0	0	0.3	0	0	0	0
4	8000001	8100000	0	1.8	0	0	0.3	0	0	0	0
4	8200001	8300000	0	1.8	0	0	0.3	0	0	0	0
4	8300001	8400000	0	1.8	0	0	0.3	0	0	0	0
4	8400001	8500000	0	1.8	0	0	0.3	0	0	0	0
4	8500001	8600000	0	1.8	0	0	0.3	0	0	0	0
4	8600001	8700000	0	1.8	0	0	0.3	0	0	0	0
4	8700001	8800000	0	1.8	0	0	0.3	0	0	0	0
4	8800001	8900000	0	1.8	0	0	0.3	0	0	0	0
4	8900001	9000000	0	1.8	0	0	0.3	0	0	0	0
4	9000001	9100000	0	1.8	0	0	0.3	0	0	0	0
4	9200001	9300000	0	1.8	0	0	0.3	0	0	0	0
4	9300001	9400000	0	1.8	0	0	0.3	0	0	0	0
4	9400001	9500000	0	1.8	0	0	0.3	0	0	0	0
4	9600001	9700000	0	1.8	0	0	0.3	0	0	0	0
4	9800001	9900000	0	1.8	0	0	0.3	0	0	0	0
4	9900001	10000000	0	1.8	0	0	0.3	0	0	0	0
4	10000001	10100000	0	1.8	0	0	0.3	0	0	0	0
4	10300001	10400000	0	1.8	0	0	0.3	0	0	0	0
4	10400001	10500000	0	1.8	0	0	0.3	0	0	0	0
4	10600001	10700000	0	1.8	0	0	0.3	0	0	0	0
4	10700001	10800000	0	1.8	0	0	0.3	0	0	0	0
4	10800001	10900000	0	1.8	0	0	0.3	0	0	0	0
4	10900001	11000000	0	1.8	0	0	0.3	0	0	0	0
4	11000001	11100000	0	1.8	0	0	0.3	0	0	0	0
4	11100001	11200000	0	1.8	0	0	0.3	0	0	0	0
4	11200001	11300000	0	1.8	0	0	0.3	0	0	0	0
4	11300001	11400000	0	1.8	0	0	0.3	0	0	0	0
4	11400001	11500000	0	1.8	0	0	0.3	0	0	0	0
4	11500001	11600000	0	1.8	0	0	0.3	0	0	0	0
4	11600001	11700000	0	1.8	0	0	0.3	0	0	0	0
4	11700001	11800000	0	1.8	0	0	0.3	0	0	0	0
4	11800001	11900000	0	1.8	0	0	0.3	0	0	0	0
4	11900001	12000000	0	1.8	0	0	0.3	0	0	0	0
4	12000001	12100000	0	1.8	0	0	0.3	0	0	0	0
4	12100001	12200000	0	1.8	0	0	0.3	0	0	0	0
4	12200001	12300000	0	1.8	0	0	0.3	0	0	0	0
4	12300001	12400000	0	1.8	0	0	0.3	0	0	0	0
4	12400001	12500000	0	1.8	0	0	0.3	0	0	0	0
4	12600001	12700000	0	1.8	0	0	0.3	0	0	0	0
4	12900001	13000000	2	1.8	0	0	0.6	0	0	0	0
4	13000001	13100000	0	1.8	0	0	0.3	0	0	0	0
4	13100001	13200000	0	1.8	0	0	0.3	0	0	0	0
4	13200001	13300000	0	1.8	0	0	0.3	0	0	0	0
4	13300001	13400000	0	1.8	0	0	0.3	0	0	0	0
4	13400001	13500000	0	1.8	0	0	0.3	0	0	0	0
4	13500001	13600000	0	1.8	0	0	0.3	0	0	0	0
4	13600001	13700000	0	1.8	0	0	0.3	0	0	0	0
4	13700001	13800000	0	1.8	0	0	0.3	0	0	0	0
4	13800001	13900000	0	1.8	0	0	0.3	0	0	0	0
4	13900001	14000000	0	1.8	0	0	0.3	0	0	0	0
4	14000001	14100000	0	1.8	0	0	0.3	0	0	0	0
4	23500001	23600000	0	0	0.8	0	0.3	0	0	0	0
4	23600001	23700000	0	0	0.8	0	0.3	0	0	0	0
4	23700001	23800000	0	0	0.8	0	0.3	0	0	0	0
4	23800001	23900000	0	0	0.8	0	0.3	0	0	0	0
4	24000001	24100000	0	0	0.8	0	0.3	0	0	0	0
4	24400001	24500000	0	0	0.8	0	0.3	0	0	0	0
4	24500001	24600000	0	0	0.8	0	0.3	0	0	0	0
4	24600001	24700000	0	0	0.8	0	0.3	0	0	0	0
4	24700001	24800000	0	0	0.8	0	0.3	0	0	0	0
4	24800001	24900000	0	0	0.8	0	0.3	0	0	0	0
4	24900001	25000000	0	0	0.8	0	0.3	0	0	0	0
4	25000001	25100000	0	0	0.8	0	0.3	0	0	0	0
4	25100001	25200000	0	0	0.8	0	0.3	0	0	0	0
4	25200001	25300000	0	0	0.8	0	0.3	0	0	0	0
4	25300001	25400000	0	0	0.8	0	0.3	0	0	0	0
4	25400001	25500000	0	0	0.8	0	0.3	0	0	0	0
4	25900001	26000000	0	0	0.8	0	0.3	0	0	0	0
4	31800001	31900000	0	0	0	0	0	1.1	0	0	0
4	32400001	32500000	0	0	0	0	0	0	0	1.7	0
4	32500001	32600000	0	0	0	0	0	0	0	1.7	0
4	32600001	32700000	0	0	0	0	0	0	0	1.7	0
4	32700001	32800000	0	0	0	0	0	0	0	1.7	0
4	32800001	32900000	0	0	0	0	0	0	0	1.7	0
4	32900001	33000000	0	0	0	0	0	0	0	1.7	0
5	1	100000	2	0	0	0	0.3	0	0	0	2.5
5	100001	200000	2	0	0	0	0.3	0	0	0	2.5
5	200001	300000	2	0	0	0	0.3	0	0	0	2.5
5	300001	400000	2	0	0	0	0.3	0	0	0	0
5	400001	500000	2	0	0	0	0.3	0	0	0	0
5	500001	600000	2	0	0	0	0.3	0	0	0	0
5	600001	700000	2	0	0	0	0.3	0	0	0	0
5	700001	800000	2	0	0	0	0.3	0	0	0	0
5	800001	900000	2	0	0	0	0.3	0	0	0	0
5	900001	1000000	2	0	0	0	0.3	0	0	0	0
5	1000001	1100000	2	0	0	0	0.3	0	0	0	0
5	1100001	1200000	2	0	0	0	0.3	0	0	0	0
5	1200001	1300000	2	0	0	0	0.3	0	0	0	0
5	2200001	2300000	0	0	0.8	0	0.3	3.2	0	0	0
5	2300001	2400000	0	0	0	0	0	3.2	4.8	0	0
5	2400001	2500000	0	0	0	0	0	4.3	4.8	0	0
5	2500001	2600000	0	0	0	0	0	2.1	4.8	0	0
5	2600001	2700000	0	0	0	0	0	2.1	4.8	0	0
5	2700001	2800000	0	0	0	0	0	2.1	4.8	0	0
5	2800001	2900000	0	0	0	0	0	2.1	4.8	0	0
5	2900001	3000000	0	0	0	0	0	2.1	4.8	0	0
5	3000001	3100000	0	0	0	0	0	2.1	4.8	0	0
5	3500001	3600000	0	0	0	2.3	0.3	0	4.8	0	0
5	3600001	3700000	0	0	0	2.3	0.3	0	4.8	0	0
5	3700001	3800000	0	0	0	2.3	0.3	0	4.8	0	0
5	3800001	3900000	0	0	0	2.3	0.3	0	4.8	0	0
5	3900001	4000000	0	0	0	2.3	0.3	0	4.8	0	0
5	4000001	4100000	0	0	0	2.3	0.3	0	4.8	0	0
5	4100001	4200000	0	0	0	2.3	0.3	0	4.8	0	0
5	4300001	4400000	0	0	0	2.3	0.3	0	4.8	0	0
5	4400001	4500000	0	0	0	2.3	0.3	0	4.8	0	0
5	4500001	4600000	0	0	0	2.3	0.3	0	4.8	0	0
5	4600001	4700000	0	0	0	2.3	0.3	0	4.8	0	0
5	4700001	4800000	0	0	0	2.3	0.3	0	9.5	0	0
5	4800001	4900000	0	0	0	2.3	0.3	0	0	0	0
5	5400001	5500000	0	0	0	2.3	0.3	0	0	0	0
5	5500001	5600000	0	0	0.8	4.7	1	0	0	0	0
5	5600001	5700000	0	0	0.8	4.7	1	0	0	0	0
5	5700001	5800000	0	0	0	2.3	0.3	0	0	0	0
5	5800001	5900000	0	0	0	2.3	0.3	0	0	0	0
5	5900001	6000000	12.2	18.2	14.4	9.3	12.6	14.9	0	15	10
5	6600001	6700000	0	0	0	7	1.3	1.1	0	0	0
5	6700001	6800000	0	0	0	7	1.3	1.1	4.8	0	0
5	6800001	6900000	0	0	0	7	1.3	1.1	4.8	1.7	0
5	6900001	7000000	0	1.8	0	4.7	1.3	1.1	4.8	1.7	0
5	7000001	7100000	0	1.8	0	0	0.3	1.1	0	0	0
5	7300001	7400000	0	0	0	0	0	1.1	14.3	1.7	0
5	7400001	7500000	0	0	0.8	2.3	0.6	6.4	23.8	3.3	0
5	7500001	7600000	0	0	0.8	2.3	0.6	6.4	14.3	1.7	0
5	7600001	7700000	0	0	0.8	2.3	0.6	7.4	14.3	3.3	0
5	7700001	7800000	0	0	0.8	2.3	0.6	7.4	14.3	3.3	0
5	7800001	7900000	0	0	0.8	2.3	0.6	7.4	14.3	3.3	0
5	7900001	8000000	0	0	0.8	2.3	0.6	7.4	14.3	3.3	0
5	8000001	8100000	0	1.8	6.1	9.3	4.2	3.2	4.8	0	0
5	8100001	8200000	0	1.8	6.1	9.3	4.2	3.2	4.8	0	0
5	8200001	8300000	0	1.8	6.1	9.3	4.2	3.2	4.8	0	0
5	8300001	8400000	0	1.8	6.1	9.3	4.2	3.2	4.8	0	0
5	8400001	8500000	0	1.8	6.1	9.3	4.2	3.2	4.8	0	0
5	8500001	8600000	0	1.8	6.1	9.3	4.2	3.2	4.8	0	0
5	8600001	8700000	0	1.8	6.1	9.3	4.2	3.2	4.8	1.7	0
5	8700001	8800000	0	1.8	6.1	9.3	4.2	3.2	4.8	0	0
5	8800001	8900000	0	1.8	6.1	9.3	4.2	3.2	4.8	0	0
5	14100001	14200000	0	7.3	12.1	9.3	7.8	5.3	4.8	0	0
5	14200001	14300000	0	9.1	12.1	9.3	8.1	11.7	19	3.3	0
5	14300001	14400000	0	9.1	12.1	9.3	8.1	11.7	19	3.3	0
5	14400001	14500000	0	9.1	12.1	9.3	8.1	11.7	19	3.4	0
5	14500001	14600000	0	9.1	12.1	9.3	8.1	11.7	19	1.7	0
5	14600001	14700000	0	9.1	12.1	9.3	8.1	11.7	19.1	3.4	0
5	14700001	14800000	0	9.1	12.1	9.3	8.1	11.7	19	3.3	0
5	14800001	14900000	0	9.1	12.1	9.3	8.1	11.7	19	3.3	0
5	16000001	16100000	0	9.1	12.9	9.3	8.7	5.3	4.8	0	0
5	16100001	16200000	0	1.8	0	0	0.3	0	0	0	0
5	16400001	16500000	0	9.1	12.1	9.3	8.4	4.3	4.8	0	0
5	16500001	16600000	0	9.1	12.1	11.6	8.7	4.3	4.8	0	0
5	16600001	16700000	0	9.1	12.9	14	9.4	10.6	23.8	3.3	0
5	16700001	16800000	0	9.1	13.6	14	9.7	10.6	23.8	3.3	0
5	16800001	16900000	0	9.1	12.9	11.6	9.1	4.3	4.8	0	0
5	16900001	17000000	0	9.1	14.4	11.6	9.7	4.3	4.8	1.7	0
5	17000001	17100000	0	7.3	13.6	11.6	9.1	4.3	4.8	1.7	0
5	17100001	17200000	0	9.1	15.2	14	10.4	10.6	19	1.7	0
5	17200001	17300000	0	9.1	15.2	14	10.4	10.6	19	1.7	0
5	17300001	17400000	0	9.1	15.2	14	10.3	10.6	19	1.7	0
5	17400001	17500000	0	9.1	15.2	14	10.4	10.6	23.8	1.7	0
5	17500001	17600000	0	9.1	15.2	14	10.4	10.6	23.8	1.7	0
5	17600001	17700000	0	9.1	15.2	14	10.4	10.6	23.8	1.7	0
5	17700001	17800000	0	9.1	15.2	13.9	10.4	10.7	23.8	1.7	0
5	17800001	17900000	0	9.1	15.2	14	10.4	10.6	23.8	1.7	0
5	17900001	18000000	0	9.1	15.2	14	10.4	10.6	23.8	1.7	0
5	18000001	18100000	0	0	0.8	2.3	0.6	6.4	19	1.7	0
5	18100001	18200000	0	9.1	15.2	13.9	10.3	4.3	14.3	1.7	0
5	18200001	18300000	0	9.1	15.2	13.9	10.3	5.4	19.1	1.7	0
5	18300001	18400000	0	9.1	15.2	13.9	10.3	5.4	19.1	1.7	0
5	18400001	18500000	0	9.1	14.4	11.6	9.7	3.2	4.8	0	0
5	18500001	18600000	0	9.1	15.2	13.9	10.3	4.3	19	1.7	0
5	18600001	18700000	0	9.1	15.2	14	10.4	4.3	19	1.7	0
5	18700001	18800000	0	9.1	15.2	14	10.4	4.3	19	1.7	0
5	18800001	18900000	0	9.1	15.9	14	10.7	4.3	19	1.7	0
5	18900001	19000000	0	9.1	15.9	14	11	4.3	19	1.7	0
5	19000001	19100000	0	9.1	15.9	14	11	4.3	19	1.7	0
5	19100001	19200000	0	9.1	15.9	14	11	4.3	33.3	1.7	0
5	19200001	19300000	0	9.1	15.9	14	11	4.3	33.3	1.7	0
5	19300001	19400000	0	9.1	15.9	13.9	11	9.6	33.4	1.7	0
5	19400001	19500000	0	9.1	15.9	14	11	9.6	33.3	1.7	0
5	19500001	19600000	0	9.1	15.9	11.6	10.7	9.6	33.4	1.7	0
5	19600001	19700000	0	9.1	15.9	11.6	10.7	9.6	33.4	1.7	0
5	19700001	19800000	0	9.1	15.9	11.6	10.7	9.6	33.4	1.7	0
5	19800001	19900000	0	9.1	15.9	11.6	10.7	9.6	33.3	1.7	0
5	19900001	20000000	0	9.1	15.9	11.6	10.7	9.6	33.3	1.7	0
5	20000001	20100000	0	9.1	15.9	11.6	10.7	9.6	33.3	1.7	0
5	20100001	20200000	0	9.1	16.7	14	11.3	9.6	33.3	1.7	0
5	20200001	20300000	0	9.1	16.7	14	11.3	9.6	33.3	1.7	0
5	20300001	20400000	0	9.1	16.7	14	11.3	9.6	33.3	1.7	0
5	20400001	20500000	0	9.1	16.7	14	11	8.5	33.3	1.7	0
5	20600001	20700000	0	9.1	15.9	14	10.7	8.5	33.3	1.7	0
5	20700001	20800000	0	9.1	15.9	14	10.7	7.4	28.6	1.7	0
5	20800001	20900000	0	9.1	15.2	11.6	10	8.5	28.6	1.7	0
5	20900001	21000000	0	9.1	15.2	11.6	10	8.5	28.6	1.7	0
5	21000001	21100000	0	9.1	13.6	11.6	9.4	8.5	28.6	1.7	0
5	21100001	21200000	0	9.1	13.6	9.3	9.1	6.4	4.8	0	0
5	21200001	21300000	0	9.1	13.6	9.3	9.1	6.4	4.8	0	0
5	21500001	21600000	0	9.1	13.6	9.3	9.1	6.4	4.8	0	0
5	21600001	21700000	0	9.1	14.4	9.3	9.4	6.4	4.8	0	0
5	21700001	21800000	0	9.1	14.4	9.4	9.4	6.4	4.8	0	0
5	21800001	21900000	0	9.1	14.4	9.3	9.4	6.4	4.8	0	0
5	21900001	22000000	0	9.1	14.4	9.3	9.4	6.4	4.8	0	0
5	22000001	22100000	0	9.1	14.4	9.3	9.4	6.4	4.8	0	0
5	22500001	22600000	0	0	0	2.3	0.3	0	0	0	0
5	22600001	22700000	0	0	0	2.3	0.3	0	0	0	0
5	22700001	22800000	0	0	0	2.3	0.3	0	0	0	0
5	22800001	22900000	0	0	0	2.3	0.3	0	0	0	0
5	22900001	23000000	0	0	0	2.3	0.3	0	0	0	0
5	23000001	23100000	0	0	0	2.3	0.3	0	0	0	0
5	23100001	23200000	0	0	0	2.3	0.3	0	0	0	0
5	23200001	23300000	0	0	0	2.3	0.3	0	0	0	0
5	23300001	23400000	0	0	0	2.3	0.3	0	0	0	0
5	23400001	23500000	0	0	0	2.3	0.3	0	0	0	0
5	23600001	23700000	0	0	0	2.3	0.3	0	0	0	0
5	23700001	23800000	0	0	0	2.3	0.3	0	0	0	0
5	23800001	23900000	0	0	0	2.3	0.3	0	0	0	0
5	23900001	24000000	0	0	0	2.3	0.3	0	0	0	0
5	24000001	24100000	0	0	0	2.3	0.3	0	0	0	0
5	24100001	24200000	0	0	0	2.3	0.3	0	0	0	0
5	24200001	24300000	0	0	0	2.3	0.3	0	0	0	0
5	24300001	24400000	0	0	0	2.3	0.3	0	0	0	0
5	24400001	24500000	0	0	0	2.3	0.3	0	0	0	0
5	24500001	24600000	0	0	0	2.3	0.3	0	0	0	0
5	24600001	24700000	0	0	0	2.3	0.3	0	0	0	0
5	24700001	24800000	0	0	0	2.3	0.3	0	0	0	0
5	24800001	24900000	0	0	0.8	4.7	1	0	9.5	0	0
5	24900001	25000000	0	0	0	2.3	0.3	0	9.5	0	0
5	25000001	25100000	0	0	0	2.3	0.3	0	9.5	0	0
5	25100001	25200000	0	0	0	2.3	0.3	0	0	0	0
5	25200001	25300000	0	0	0	2.3	0.3	0	0	0	0
5	25300001	25400000	0	0	0	2.3	0.3	0	0	0	0
5	25400001	25500000	0	0	0	2.3	0.3	0	0	0	0
5	25500001	25600000	0	0	0	2.3	0.3	0	0	0	0
5	25800001	25900000	0	0	0	2.3	0.3	1.1	0	0	0
5	25900001	26000000	0	0	0	2.3	0.3	1.1	9.5	0	0
5	26000001	26100000	0	0	0	2.3	0.3	1.1	9.5	0	0
5	26100001	26200000	0	0	0	2.3	0.3	1.1	9.5	0	0
5	26200001	26300000	0	0	0	2.3	0.3	1.1	9.5	0	0
5	26300001	26400000	0	0	0	2.3	0.3	1.1	9.5	0	0
5	26400001	26500000	0	0	0	2.3	0.3	1.1	9.5	0	0
5	26500001	26600000	0	0	0	2.3	0.3	1.1	9.5	0	0
5	26600001	26700000	0	0	0	2.3	0.3	1.1	9.5	0	0
5	26700001	26800000	0	0	0	2.3	0.3	1.1	9.5	0	0
5	26800001	26900000	0	0	0	2.3	0.3	1.1	9.5	0	0
5	26900001	27000000	0	0	0	2.3	0.3	1.1	14.3	0	0
5	27100001	27200000	0	0	0	2.3	0.3	0	14.3	0	0
5	27200001	27300000	0	0	0	2.3	0.3	0	14.3	0	0
5	27800001	27900000	0	0	0	0	0	1.1	19	0	0
5	27900001	28000000	0	0	0	2.3	0.3	1.1	9.5	0	0
5	28000001	28100000	0	0	1.5	2.3	1	1.1	9.5	0	2.5
5	28300001	28400000	0	0	1.5	0	0.6	1.1	4.8	0	2.5
5	28500001	28600000	0	0	1.5	2.3	1	1.1	9.6	0	2.5
5	28600001	28700000	0	0	1.5	2.3	0.9	1.1	9.5	0	2.5
5	28700001	28800000	0	0	1.5	2.3	0.9	1.1	9.6	0	2.5
5	28800001	28900000	0	0	1.5	2.3	1	5.3	9.5	0	2.5
5	28900001	29000000	0	0	1.5	2.3	1	5.3	9.5	0	2.5
5	29000001	29100000	0	0	1.5	7	1.6	1.1	4.8	0	2.5
5	29100001	29200000	0	0	1.5	7	1.6	1.1	4.8	0	2.5
5	29200001	29300000	0	0	1.5	7	1.6	1.1	4.8	0	2.5
5	29300001	29400000	0	0	1.5	7	1.6	1.1	4.8	0	2.5
5	29400001	29500000	0	0	1.5	7	1.6	1.1	4.8	0	2.5
5	29500001	29600000	0	0	1.5	4.7	1.3	1.1	4.8	0	2.5
5	29600001	29700000	0	0	0	2.3	0.3	0	0	0	0
5	29700001	29800000	0	0	0	2.3	0.3	0	0	0	0
5	29800001	29900000	0	0	0	2.3	0.3	0	0	0	0
6	100001	200000	0	0	0	0	0	0	0	5	0
6	200001	300000	0	0	0	0	0	0	0	3.3	0
6	300001	400000	0	0	0	0	0	0	0	5	0
6	400001	500000	0	0	0	0	0	0	0	3.3	0
6	500001	600000	0	0	0	0	0	0	0	3.3	0
6	600001	700000	0	0	0	0	0	0	0	5	0
6	700001	800000	0	0	0	2.3	0.3	1.1	0	5	0
6	800001	900000	0	0	0	2.3	0.3	0	0	0	0
6	1100001	1200000	61.2	5.5	5.3	2.3	13.6	1.1	0	16.7	0
6	1200001	1300000	0	0	0	2.3	0.3	0	0	0	0
6	1300001	1400000	0	0	0	2.3	0.3	0	0	0	0
6	1400001	1500000	0	0	0	2.3	0.3	0	0	0	0
6	1500001	1600000	0	0	0	2.3	0.3	0	0	0	0
6	1800001	1900000	0	0	0	2.3	0.3	0	0	0	0
6	1900001	2000000	0	0	0	2.3	0.3	0	0	0	0
6	5200001	5300000	0	0	0	0	0	1.1	0	0	0
6	5600001	5700000	0	0	0	4.7	0.6	2.1	4.8	1.7	0
6	5700001	5800000	0	0	0	4.7	0.6	2.1	4.8	1.7	0
6	5800001	5900000	0	0	0	0	0	0	0	1.7	0
6	5900001	6000000	0	0	0	0	0	0	0	1.7	0
6	6000001	6100000	0	0	0	2.3	0.3	1.1	0	1.7	0
6	6100001	6200000	0	0	0	7	1	2.1	4.8	1.7	0
6	6200001	6300000	0	0	0	7	1	2.1	4.8	1.7	0
6	6300001	6400000	0	0	0	7	1	2.1	4.8	1.7	0
6	6400001	6500000	0	0	0	7	1	1.1	4.8	0	0
6	6500001	6600000	0	0	0	4.7	0.6	1.1	4.8	0	0
6	6600001	6700000	0	0	0	4.7	0.6	0	0	0	0
6	6700001	6800000	0	0	0	7	1	1.1	4.8	0	0
6	6800001	6900000	0	0	0	7	1	1.1	4.8	0	0
6	6900001	7000000	0	0	0	7	1	1.1	4.8	0	0
6	7000001	7100000	0	0	0	4.7	0.6	0	4.8	0	0
6	7100001	7200000	0	0	0	7	1	2.1	4.8	0	2.5
6	7200001	7300000	0	0	0	7	1	2.1	4.8	0	2.5
6	7300001	7400000	0	0	0	4.7	0.6	2.1	4.8	0	2.5
6	7400001	7500000	0	0	0	4.7	0.6	2.1	4.8	0	2.5
6	7500001	7600000	0	0	0	7	1	1.1	4.8	0	0
6	7600001	7700000	0	0	0	7	1	1.1	4.8	0	0
6	7700001	7800000	0	0	0	7	1	1.1	0	0	0
6	7800001	7900000	0	0	0	7	1	1.1	0	0	0
6	7900001	8000000	0	0	0	0	0	2.1	0	0	2.5
6	8000001	8100000	0	0	0	0	0	2.1	0	0	2.5
6	8100001	8200000	0	0	0	0	0	2.1	0	0	2.5
6	8200001	8300000	0	0	0	0	0	2.1	0	0	2.5
6	8300001	8400000	0	0	0	0	0	2.1	0	0	0
6	8400001	8500000	0	0	0	0	0	2.1	0	0	0
6	8500001	8600000	0	0	0	0	0	2.1	0	0	0
6	8600001	8700000	0	0	0	0	0	2.1	0	0	0
6	8700001	8800000	0	0	0	0	0	2.1	0	0	0
6	8800001	8900000	0	0	0	0	0	1.1	0	0	0
6	8900001	9000000	0	0	0	0	0	1.1	0	0	0
6	9000001	9100000	0	0	0	0	0	1.1	0	0	0
6	9200001	9300000	0	0	0	0	0	1.1	0	0	0
6	9300001	9400000	0	0	0	0	0	1.1	0	0	0
6	9500001	9600000	0	0	0	4.7	0.6	1.1	0	0	0
6	9600001	9700000	0	0	0	4.7	0.6	0	0	0	0
6	9900001	10000000	0	7.3	1.5	7	2.9	6.4	0	0	0
6	10000001	10100000	0	0	0	4.7	0.6	0	0	0	0
6	10100001	10200000	2	7.3	6.1	11.6	6.1	9.6	4.8	1.7	0
6	10200001	10300000	2	7.3	4.5	2.3	4.2	7.4	4.8	0	0
6	10300001	10400000	0	7.3	1.5	2.3	2.3	5.3	0	0	0
6	10400001	10500000	0	7.3	1.5	2.3	2.3	6.4	0	0	0
6	10500001	10600000	0	7.3	1.5	2.3	2.3	5.3	0	0	0
6	10600001	10700000	0	7.3	1.5	2.3	2.3	5.3	0	0	0
6	10700001	10800000	2	9.1	9.1	11.6	7.8	8.5	4.8	1.7	0
6	10800001	10900000	0	7.3	1.5	7	2.9	6.4	0	0	0
6	10900001	11000000	0	7.3	1.5	7	2.9	6.4	0	0	0
6	11000001	11100000	0	7.3	3	7	3.6	9.6	4.8	0	0
6	11100001	11200000	0	7.3	3	11.6	4.2	7.4	4.8	0	0
6	11200001	11300000	0	7.3	3	11.6	4.2	9.6	4.8	0	0
6	11300001	11400000	0	7.3	3	11.6	4.2	9.6	4.8	0	0
6	11400001	11500000	0	7.3	3	11.6	4.2	9.6	4.8	0	0
6	11500001	11600000	0	7.3	3	11.6	4.2	9.6	4.8	0	0
6	11600001	11700000	0	7.3	3	11.6	4.2	9.6	4.8	0	0
6	11800001	11900000	0	7.3	3	11.6	4.2	9.6	4.8	0	0
6	11900001	12000000	0	7.3	3	11.6	4.2	9.6	4.8	0	0
6	12000001	12100000	0	0	1.5	9.3	1.9	4.3	4.8	0	0
6	12100001	12200000	0	0	1.5	9.3	1.9	4.3	4.8	0	0
6	12200001	12300000	0	0	1.5	9.4	1.9	4.3	4.8	0	0
6	12300001	12400000	0	0	1.5	9.4	1.9	4.3	4.8	0	0
6	12400001	12500000	0	7.3	3	11.6	4.2	9.6	4.8	0	0
6	12500001	12600000	0	7.3	3	11.7	4.2	8.5	4.8	0	0
6	12600001	12700000	0	7.3	3	7	3.6	9.6	4.8	0	0
6	12700001	12800000	0	7.3	3	7	3.6	9.6	4.8	0	0
6	12800001	12900000	0	7.3	3	7	3.6	9.6	4.8	0	0
6	12900001	13000000	0	7.3	3	7	3.6	9.6	4.8	0	0
6	13000001	13100000	0	9.1	3	7	3.9	18.1	14.3	0	0
6	13100001	13200000	0	9.1	3	7	3.9	18.1	14.3	0	0
6	13200001	13300000	0	9.1	3	7	3.9	18.1	14.3	0	0
6	13300001	13400000	0	9.1	3	7	3.9	18.1	14.3	0	0
6	13400001	13500000	0	9.1	3	7	3.9	18.1	14.3	0	0
6	13500001	13600000	0	9.1	3	7	3.9	18.1	14.3	0	0
6	13600001	13700000	0	9.1	3	7	3.9	18.1	14.3	0	0
6	13700001	13800000	0	9.1	3	7	3.9	18.1	14.3	0	0
6	13800001	13900000	0	9.1	3	7	3.8	18.1	14.3	0	0
6	13900001	14000000	0	9.1	3	7	3.9	18.1	14.3	0	0
6	14000001	14100000	0	9.1	3	7	3.9	18.1	14.3	0	0
6	14100001	14200000	0	9.1	3	7	3.8	18.1	14.3	0	0
6	14200001	14300000	0	9.1	3.1	7	3.9	18.1	14.3	0	0
6	14300001	14400000	0	9.1	3	7	3.9	18.1	14.3	0	0
6	14400001	14500000	0	9.1	3	7	3.9	18.1	14.3	0	0
6	14500001	14600000	0	9.1	3	7	3.9	18.1	14.3	0	0
6	14600001	14700000	0	9.1	3	7	3.8	18.1	14.3	0	0
6	14700001	14800000	0	9.1	3	7	3.9	17	14.3	0	0
6	14800001	14900000	0	9.1	3	7	3.9	18.1	14.3	0	0
6	14900001	15000000	0	7.3	3	4.7	3.2	17	14.3	0	0
6	15000001	15100000	0	9.1	3	7	3.9	18.1	14.3	0	0
6	15100001	15200000	0	9.1	3.1	7	3.8	18.1	14.3	0	0
6	15200001	15300000	0	7.3	3	7	3.5	18	14.3	0	0
6	15300001	15400000	0	9.1	3	7	3.9	18.1	14.3	0	0
6	15400001	15500000	0	5.5	3	4.7	2.9	11.7	14.3	0	0
6	15500001	15600000	0	9.1	3	7	3.9	18.1	14.3	0	0
6	15600001	15700000	0	9.1	3	7	3.9	18.1	14.3	0	0
6	15700001	15800000	0	9.1	3	7	3.9	18.1	14.3	0	0
6	15800001	15900000	0	9.1	3	7	3.9	18.1	14.3	0	0
6	15900001	16000000	0	9.1	3	7	3.9	18.1	14.3	0	0
6	16000001	16100000	0	9.1	3	7	3.9	18.1	14.3	0	0
6	16100001	16200000	0	9.1	3	7	3.8	17	14.3	0	0
6	16200001	16300000	0	9.1	3	7	3.9	18.1	14.3	0	0
6	16300001	16400000	0	9.1	3	7	3.9	18.1	14.3	0	0
6	16400001	16500000	0	9.1	3	7	3.9	18.1	14.3	0	0
6	16500001	16600000	0	9.1	3	7	3.9	18.1	14.3	0	0
6	16600001	16700000	0	9.1	3	7	3.9	18.1	14.3	0	0
6	16700001	16800000	0	9.1	3	7	3.9	18.1	14.3	0	0
6	16800001	16900000	0	9.1	3	7	3.9	18.1	14.3	0	0
6	16900001	17000000	0	9.1	3	7	3.9	18.1	14.3	0	0
6	17000001	17100000	0	9.1	3	7	3.9	18.1	14.3	0	0
6	17100001	17200000	0	9.1	3	7	3.9	18.1	14.3	0	0
6	17200001	17300000	0	9.1	3	7	3.9	18.1	14.3	0	0
6	17300001	17400000	0	9.1	3	7	3.9	18.1	14.3	0	0
6	17400001	17500000	0	9.1	3	7	3.9	18.1	14.3	0	0
6	17500001	17600000	0	9.1	3	7	3.9	18.1	14.3	0	0
6	17600001	17700000	0	9.1	3.1	7	3.9	18.1	14.3	0	0
6	17700001	17800000	0	9.1	3	7	3.9	18.1	14.3	0	0
6	17800001	17900000	0	9.1	3	7	3.9	18.1	14.3	0	0
6	17900001	18000000	0	9.1	3	7	3.9	18.1	14.3	0	0
6	18000001	18100000	0	9.1	3	7	3.9	18.1	14.3	0	0
6	18100001	18200000	0	9.1	3	7	3.9	18.1	14.3	0	0
6	18700001	18800000	0	7.3	2.3	2.3	2.6	8.5	14.3	0	0
6	18800001	18900000	0	9.1	3	7	3.9	18.1	14.3	0	0
6	18900001	19000000	0	9.1	3	7	3.9	18.1	14.3	0	0
6	19000001	19100000	0	9.1	3	7	3.9	18.1	14.3	0	0
6	19100001	19200000	0	9.1	3	7	3.9	18.1	14.3	0	0
6	19200001	19300000	0	9.1	3	7	3.9	18.1	14.3	0	0
6	19300001	19400000	0	9.1	3	7	3.9	18.1	14.3	0	0
6	19400001	19500000	0	9.1	3	7	3.9	18.1	14.3	0	0
6	19500001	19600000	0	9.1	3	9.3	4.2	19.1	14.3	0	0
6	19600001	19700000	0	9.1	3	9.3	4.2	18.1	14.3	0	0
6	19700001	19800000	0	9.1	3	9.3	4.2	17	14.3	0	0
6	19800001	19900000	0	9.1	3	7	3.9	17	9.5	0	0
6	19900001	20000000	0	9.1	3	7	4.2	17	9.5	0	0
6	20000001	20100000	0	9.1	3	7	4.2	17	9.5	0	0
6	20100001	20200000	0	9.1	3	7	4.2	17	9.5	0	0
6	20200001	20300000	0	9.1	3	7	4.2	17	9.5	0	0
6	20300001	20400000	0	1.8	0	4.7	1	9.5	0	0	0
6	20400001	20500000	0	9.1	3.8	9.3	4.5	17	9.5	0	0
6	20500001	20600000	0	9.1	3.8	9.3	4.5	16	9.6	0	0
6	20600001	20700000	0	9.1	3.8	9.3	4.5	16	9.5	0	0
6	20700001	20800000	0	9.1	3.8	9.3	4.5	16	9.5	0	0
6	20800001	20900000	0	9.1	3.8	9.3	4.5	16	9.5	0	0
6	20900001	21000000	0	9.1	3.8	9.3	4.9	16	9.5	0	0
6	21000001	21100000	0	9.1	2.3	7	3.6	16	4.8	0	0
6	21100001	21200000	0	9.1	2.3	9.3	3.9	16	4.8	0	0
6	21200001	21300000	0	9.1	2.3	9.3	3.9	16	4.8	0	0
6	21300001	21400000	0	5.5	2.3	7	2.9	6.4	4.8	0	0
6	21400001	21500000	0	7.3	2.3	9.3	3.6	7.4	4.8	0	0
6	22100001	22200000	0	7.3	2.3	11.6	4.2	5.3	9.5	0	0
6	22200001	22300000	0	7.3	2.3	9.3	3.9	5.3	9.5	0	0
6	22300001	22400000	0	7.3	2.3	9.3	3.9	5.3	9.6	0	0
6	22400001	22500000	0	7.3	2.3	9.3	3.9	5.3	4.8	0	0
6	22500001	22600000	0	0	0	0	0.3	0	0	0	0
6	22600001	22700000	0	7.3	2.3	9.3	3.9	4.3	4.8	0	0
6	22800001	22900000	0	5.5	2.3	9.3	3.2	4.3	4.8	0	0
6	22900001	23000000	0	0	0	0	0	1.1	0	0	0
6	23000001	23100000	0	5.5	2.3	7	2.9	4.3	0	0	0
6	23100001	23200000	0	7.3	2.3	9.3	3.6	4.3	0	0	0
6	23200001	23300000	0	7.3	2.3	9.3	3.6	4.3	0	0	0
6	23300001	23400000	0	7.3	2.3	9.3	3.6	4.3	0	0	0
6	23400001	23500000	0	7.3	2.3	9.3	3.6	4.3	0	0	0
6	23500001	23600000	0	7.3	2.3	9.3	3.6	4.3	0	0	0
6	23600001	23700000	0	5.5	2.3	7	2.9	4.3	0	0	0
6	23700001	23800000	0	7.3	2.3	7	3.2	4.3	0	0	0
6	24000001	24100000	0	0	0	2.3	0.3	0	0	0	0
6	24100001	24200000	0	0	0	2.3	0.3	0	0	0	0
6	25700001	25800000	0	0	0	2.3	0.3	0	0	0	0
6	25800001	25900000	0	0	0	2.3	0.3	0	0	0	0
6	25900001	26000000	0	0	0	2.3	0.3	0	0	0	0
6	26000001	26100000	0	0	0	2.3	0.3	1.1	0	0	0
6	26100001	26200000	0	0	0	2.3	0.3	1.1	0	0	0
6	26200001	26300000	0	0	0	2.3	0.3	1.1	0	0	0
6	26300001	26400000	0	0	0	2.3	0.3	1.1	0	0	0
6	26400001	26500000	0	0	0	2.3	0.3	1.1	0	0	0
6	26500001	26600000	0	0	0	2.3	0.3	1.1	0	0	0
6	26600001	26700000	0	0	0	2.3	0.3	1.1	0	0	0
6	26700001	26800000	0	0	0	0	0	1.1	0	0	0
6	26800001	26900000	0	0	0	0	0	1.1	0	0	0
6	26900001	27000000	0	0	0	0	0	1.1	0	0	0
6	27000001	27100000	0	0	0	0	0	1.1	0	0	0
6	27100001	27200000	0	0	0	0	0	1.1	0	0	0
6	27200001	27300000	0	0	0	0	0	1.1	0	0	0
6	27300001	27400000	0	0	0	0	0	1.1	0	0	0
6	27400001	27500000	0	9.1	3.8	2.3	3.9	8.5	0	0	0
6	27500001	27600000	0	9.1	3.8	2.3	3.9	8.5	0	0	0
6	27800001	27900000	0	7.3	3	2.3	3.2	5.3	0	0	0
6	27900001	28000000	0	0	2.3	7	1.9	0	0	0	0
6	28000001	28100000	0	7.3	5.3	11.6	5.5	16	19	0	0
6	28100001	28200000	0	7.3	5.3	11.6	5.5	16	19	0	0
6	28200001	28300000	0	7.3	5.3	11.6	5.5	16	19	0	0
6	28300001	28400000	0	7.3	5.3	11.6	5.5	16	19	0	0
6	28400001	28500000	0	7.3	3	4.7	3.5	16	19	0	0
6	28500001	28600000	0	7.3	5.3	11.6	5.5	16	19	1.7	0
6	28600001	28700000	0	7.3	5.3	11.6	5.5	16	19	1.7	0
6	28700001	28800000	0	7.3	5.3	11.6	5.5	16	19	1.7	0
6	28800001	28900000	0	7.3	5.3	11.6	5.5	14.9	19	1.7	0
6	28900001	29000000	0	7.3	5.3	11.6	5.5	14.9	19	1.7	0
6	29000001	29100000	0	7.3	5.3	11.6	5.5	14.9	19	1.7	0
6	29100001	29200000	0	10.9	8.3	20.9	8.7	18.1	19	1.7	0
6	29200001	29300000	0	5.5	6	9.3	5.5	4.3	0	1.7	0
6	29300001	29400000	0	5.4	6.1	9.3	5.5	5.3	0	1.7	0
6	29400001	29500000	0	5.4	6.1	9.3	5.5	5.3	0	1.7	0
6	29500001	29600000	0	5.5	6.1	9.3	5.5	5.3	0	1.7	0
6	29600001	29700000	0	11	9.9	20.9	9.7	17	19	1.7	0
6	29700001	29800000	0	10.9	7.6	23.3	8.7	17	19	1.7	0
6	29800001	29900000	0	9.1	5.3	16.3	6.5	17	19	0	0
6	29900001	30000000	0	9.1	9.1	25.6	9.4	16	19	1.7	0
6	30000001	30100000	0	10.9	9.1	25.6	9.7	17	19	1.7	0
6	30100001	30200000	0	10.9	9.1	25.6	9.7	17	19	1.7	0
6	30200001	30300000	0	11	9.1	23.3	9.4	16	19	1.7	0
6	30300001	30400000	0	16.4	6.8	25.6	9.7	18.1	47.6	5	0
6	30400001	30500000	0	9.1	4.5	14	5.5	17.1	19	0	0
6	30500001	30600000	0	5.5	3	4.7	2.9	9.6	19	0	0
6	30700001	30800000	0	9.1	4.5	9.3	4.9	17	19	0	0
6	30800001	30900000	0	9.1	4.6	11.6	5.2	17	14.3	0	0
6	30900001	31000000	0	12.7	7.6	2.3	6.2	12.8	42.9	3.3	0
6	31000001	31100000	0	12.8	7.6	2.3	6.1	12.8	47.6	3.3	0
6	31100001	31200000	0	12.8	7.6	2.3	6.2	12.8	47.6	3.3	0
7	1	100000	0	0	0	0	0	2.1	0	0	0
7	100001	200000	0	0	0	0	0	2.1	0	0	0
7	200001	300000	0	0	0	0	0	2.1	0	0	0
7	900001	1000000	0	0	0	0	0	1.1	0	0	0
7	1000001	1100000	0	0	0	0	0	1.1	0	0	0
7	1100001	1200000	0	0	0	0	0	1.1	0	0	0
7	1200001	1300000	0	0	0	0	0	1.1	0	0	0
7	1400001	1500000	0	0	0	0	0	1.1	0	0	0
7	1500001	1600000	0	0	0	0	0	1.1	0	0	0
7	1600001	1700000	0	0	0	0	0	1.1	0	0	0
7	2200001	2300000	0	0	0	0	0	0	0	1.7	0
7	2300001	2400000	0	0	0	0	0	0	0	1.7	0
7	2400001	2500000	0	0	0	0	0	0	4.8	1.7	0
7	2500001	2600000	0	0	0	0	0	0	4.8	1.7	0
7	2600001	2700000	0	0	0	0	0	0	4.8	1.7	0
7	3200001	3300000	0	0	0.8	2.3	1	0	4.8	3.3	2.5
7	3300001	3400000	0	0	0.8	2.3	1	0	4.8	3.3	2.5
7	3400001	3500000	0	0	0.8	2.3	1	0	4.8	3.3	2.5
7	3500001	3600000	0	0	0.8	2.3	1	0	4.8	3.3	2.5
7	3600001	3700000	0	0	0	2.3	0.6	0	4.8	1.7	0
7	3900001	4000000	0	0	0	0	0	0	0	1.7	0
7	4100001	4200000	0	0	0	0	0	0	4.8	3.3	0
7	4200001	4300000	0	0	0	0	0	0	4.8	3.3	0
7	4300001	4400000	0	0	0	0	0	0	4.8	3.3	0
7	4400001	4500000	0	0	0	0	0	0	4.8	3.3	0
7	4500001	4600000	0	0	0	0	0	0	4.8	3.3	0
7	4600001	4700000	0	0	0	0	0	0	9.5	5	0
7	4700001	4800000	0	0	0	0	0	0	9.5	3.3	0
7	4800001	4900000	0	0	0	0	0	0	9.5	3.4	0
7	4900001	5000000	0	0	0	0	0	0	0	1.7	0
7	5000001	5100000	0	0	0	0	0	0	0	1.7	0
7	5100001	5200000	0	0	0	0	0	0	0	3.4	0
7	5200001	5300000	0	0	0	0	0	0	0	3.3	0
7	5300001	5400000	0	0	0	0	0	0	0	3.4	0
7	5400001	5500000	0	0	0	0	0	0	0	3.4	0
7	5500001	5600000	0	0	0	0	0	0	0	3.4	0
7	5600001	5700000	0	0	0	0	0	0	0	1.7	0
7	5700001	5800000	0	0	0	0	0	0	0	1.7	0
7	5800001	5900000	0	0	0	0	0	0	0	3.3	0
7	5900001	6000000	0	0	0	0	0	0	0	3.3	0
7	6000001	6100000	0	0	0	0	0	0	0	1.7	0
7	6600001	6700000	6.1	38.2	11.4	4.7	14.6	14.9	4.8	13.4	2.5
7	6700001	6800000	0	0	0	0	0	0	0	5	0
7	6800001	6900000	0	0	0	0	0	0	0	3.3	0
7	6900001	7000000	0	0	0	0	0	0	4.8	5	0
7	7000001	7100000	0	0	0	0	0	0	4.8	3.4	0
7	7100001	7200000	0	0	0	0	0	0	4.8	3.3	0
7	7200001	7300000	0	0	0	0	0	0	4.8	1.7	0
7	7300001	7400000	0	0	0	0	0	0	4.8	1.7	0
7	7400001	7500000	0	0	0	0	0	0	4.8	1.7	0
7	7500001	7600000	0	0	0	0	0	0	4.8	3.3	0
7	7600001	7700000	0	0	0	0	0	0	4.8	1.7	0
7	7700001	7800000	0	0	0	0	0	0	4.8	3.3	0
7	7800001	7900000	0	0	0	0	0	0	4.8	1.7	0
7	7900001	8000000	0	0	0	0	0	0	4.8	3.3	0
7	8000001	8100000	0	0	0	0	0	0	4.8	3.3	0
7	8100001	8200000	0	0	0	0	0	0	4.8	3.3	0
7	8200001	8300000	0	0	0	0	0	0	4.8	3.3	0
7	8300001	8400000	0	0	0	0	0	0	4.8	1.7	0
7	8400001	8500000	0	0	0	0	0	0	4.8	3.3	0
7	8500001	8600000	0	0	0	0	0	0	4.8	1.7	0
7	8600001	8700000	0	0	0	0	0	0	4.8	3.3	0
7	8700001	8800000	0	0	0	0	0	0	4.8	1.7	0
7	8800001	8900000	0	0	0	0	0	0	4.8	3.3	0
7	8900001	9000000	0	0	0	0	0	0	4.8	3.3	0
7	9000001	9100000	0	0	0	0	0	0	4.8	3.3	0
7	9100001	9200000	0	0	0	0	0	0	4.8	1.7	0
7	9200001	9300000	0	0	0	0	0	0	4.8	1.7	0
7	9300001	9400000	0	0	0	0	0	0	4.8	1.7	0
7	9400001	9500000	0	0	0	0	0	0	4.8	1.7	0
7	9500001	9600000	0	0	0	0	0	0	4.8	1.7	0
7	9700001	9800000	0	0	0	0	0	0	4.8	1.7	0
7	9800001	9900000	0	0	0	0	0	0	4.8	1.7	0
7	9900001	10000000	0	0	0	0	0	0	4.8	3.3	0
7	10000001	10100000	0	0	0	0	0	0	4.8	1.7	0
7	10100001	10200000	0	0	0	0	0	0	4.8	3.3	0
7	10200001	10300000	0	0	0	0	0	0	4.8	1.7	0
7	10300001	10400000	0	0	0	0	0	0	4.8	1.7	0
7	10400001	10500000	0	0	0	0	0	0	4.8	1.7	0
7	10500001	10600000	0	0	0	0	0	0	4.8	3.3	0
7	10600001	10700000	0	0	0	0	0	0	4.8	3.3	0
7	10700001	10800000	0	0	0	0	0	0	4.8	3.3	0
7	10800001	10900000	0	0	0	0	0	0	4.8	1.7	0
7	10900001	11000000	0	0	0	0	0	0	4.8	3.4	0
7	11000001	11100000	0	0	0	0	0	0	4.8	1.7	0
7	11100001	11200000	0	0	0	0	0	0	4.8	1.7	0
7	11200001	11300000	0	0	0	0	0	0	4.8	1.7	0
7	11300001	11400000	0	0	0	0	0	0	4.8	1.7	0
7	11400001	11500000	0	0	0	0	0	0	4.8	1.7	0
7	11500001	11600000	0	0	0	0	0	0	4.8	1.7	0
7	11600001	11700000	0	0	0	0	0	0	4.8	1.7	0
7	11700001	11800000	0	0	0	0	0	0	4.8	3.3	0
7	11800001	11900000	0	0	0	0	0	0	4.8	1.7	0
7	11900001	12000000	0	0	0	0	0	0	4.8	3.3	0
7	12300001	12400000	0	0	0	0	0	0	4.8	1.7	0
7	12400001	12500000	0	0	0	0	0	0	4.8	1.7	0
7	12500001	12600000	0	0	0	0	0	0	4.8	1.7	0
7	12600001	12700000	0	0	0	0	0	0	4.8	1.7	0
7	12700001	12800000	0	0	0	0	0	0	4.8	1.7	0
7	12800001	12900000	0	0	0	0	0	0	4.8	3.4	0
7	12900001	13000000	0	0	0	0	0	0	4.8	1.7	0
7	13000001	13100000	0	0	0	0	0	0	4.8	1.7	0
7	13100001	13200000	0	0	0	0	0	0	4.8	3.3	0
7	13200001	13300000	0	0	0	0	0	0	4.8	1.7	0
7	13300001	13400000	0	0	0	0	0	0	4.8	1.7	0
7	13400001	13500000	0	0	0	0	0	0	4.8	3.4	0
7	13500001	13600000	0	0	0	0	0	0	4.8	3.3	0
7	13600001	13700000	0	0	0	0	0	0	4.8	3.3	0
7	13700001	13800000	0	0	0	0	0	0	4.8	3.3	0
7	13800001	13900000	0	0	0	0	0	0	4.8	3.3	0
7	14500001	14600000	0	0	0	0	0	0	4.8	3.3	0
7	14600001	14700000	0	0	0	0	0	0	4.8	1.7	0
7	14700001	14800000	0	0	0	0	0	0	4.8	1.7	0
7	14900001	15000000	0	0	0	0	0	0	4.8	1.7	0
7	15000001	15100000	0	0	0	0	0	0	4.8	3.4	0
7	15200001	15300000	0	0	0	0	0	0	4.8	3.3	0
7	15300001	15400000	0	0	0	2.3	0.3	1.1	9.5	1.7	0
7	15400001	15500000	0	0	0	2.3	0.3	0	4.8	1.7	0
7	15500001	15600000	0	0	0	2.3	0.3	1.1	9.5	3.3	0
7	15600001	15700000	0	0	0	2.3	0.3	1.1	9.5	3.3	0
7	15700001	15800000	0	0	0	2.3	0.3	1.1	9.5	3.4	0
7	15800001	15900000	0	0	0	2.3	0.3	1.1	9.5	1.7	0
7	15900001	16000000	0	0	0	2.3	0.3	1.1	9.5	3.3	0
7	16000001	16100000	0	0	0	2.3	0.3	1.1	4.8	1.7	0
7	16100001	16200000	0	0	0	2.3	0.3	1.1	4.8	3.3	0
7	16200001	16300000	0	0	0	0	0	1.1	4.8	3.3	0
7	16300001	16400000	0	0	0	0	0	1.1	4.8	3.3	0
7	16400001	16500000	0	0	0	0	0	1.1	4.8	1.7	0
7	16600001	16700000	0	0	0	0	0	1.1	4.8	0	0
7	16800001	16900000	0	0	0	0	0	1.1	4.8	0	0
7	16900001	17000000	0	0	0	0	0	1.1	4.8	0	0
7	17000001	17100000	0	0	0	0	0	2.1	4.8	0	0
7	17100001	17200000	0	5.5	0.8	0	1.3	2.1	4.8	0	0
7	17200001	17300000	0	0	0	0	0	2.2	4.8	0	0
7	17300001	17400000	0	0	0	0	0	2.2	4.8	0	0
7	17400001	17500000	0	0	0	0	0	2.2	4.8	0	0
7	17600001	17700000	0	0	0	0	0	1.1	0	0	0
7	17700001	17800000	0	0	0	0	0	3.2	4.8	0	0
7	17800001	17900000	0	0	0	0	0	2.2	4.8	0	0
7	18000001	18100000	0	0	0	0	0	1.1	4.8	0	0
7	18100001	18200000	0	0	0	2.3	0.3	3.2	4.8	0	0
7	18200001	18300000	0	0	0	2.3	0.3	3.2	4.8	0	0
7	18300001	18400000	0	0	0	2.3	0.3	3.2	4.8	0	0
7	18400001	18500000	0	0	0	2.3	0.3	3.2	0	0	0
7	18500001	18600000	0	0	0	2.3	0.3	2.1	0	0	0
7	18600001	18700000	0	0	0	2.3	0.3	2.1	4.8	0	0
7	18700001	18800000	0	0	0	2.3	0.3	2.2	9.5	0	0
7	18800001	18900000	0	0	0	2.3	0.3	2.1	9.5	0	0
7	18900001	19000000	0	0	0	2.3	0.3	2.1	9.5	0	0
7	19000001	19100000	0	0	0	2.3	0.3	2.1	9.5	0	0
7	19100001	19200000	0	0	0	2.3	0.3	2.1	9.5	0	0
7	19200001	19300000	0	0	0	2.3	0.3	2.1	9.5	0	0
7	19300001	19400000	0	0	0	2.3	0.3	2.2	9.5	0	0
7	19400001	19500000	0	0	1.5	2.3	1	2.1	9.5	0	0
7	19500001	19600000	0	0	1.5	2.3	1	2.2	9.5	0	0
7	19600001	19700000	0	0	1.5	0	0.6	1.1	9.5	0	0
7	19700001	19800000	0	0	1.5	0	0.6	3.2	9.5	1.7	0
7	19800001	19900000	0	0	1.5	0	0.6	3.2	9.5	1.7	0
7	19900001	20000000	0	0	1.5	0	0.6	3.2	9.5	1.7	0
7	20000001	20100000	0	0	1.5	0	0.6	3.2	9.5	1.7	0
7	20100001	20200000	0	0	1.5	0	0.6	3.2	9.5	1.7	0
7	20200001	20300000	0	0	1.5	0	0.6	3.2	9.5	1.7	0
7	20300001	20400000	0	0	0	0	0	1.1	0	0	0
7	22000001	22100000	0	0	0	0	0	1.1	0	0	0
7	22100001	22200000	0	0	0.8	0	0.3	1.1	0	0	0
7	22200001	22300000	0	0	0.8	2.3	0.6	1.1	0	0	0
7	22300001	22400000	0	0	0.8	2.3	0.6	1.1	0	0	0
7	22400001	22500000	0	0	0.8	2.3	0.6	1.1	0	0	0
7	22500001	22600000	0	0	0.8	2.3	0.6	1.1	0	0	0
7	22600001	22700000	0	0	0.8	2.3	0.6	1.1	0	0	0
7	22700001	22800000	0	0	0.8	2.3	0.6	1.1	0	0	0
7	22800001	22900000	0	0	0.8	2.3	0.6	1.1	0	0	0
7	22900001	23000000	0	0	0.8	2.3	0.6	1.1	0	0	0
7	23000001	23100000	0	0	0.8	2.3	0.6	1.1	0	0	0
7	23100001	23200000	0	0	0.8	0	0.3	0	0	0	0
7	23200001	23300000	0	0	0.8	0	0.3	0	0	0	0
7	23300001	23400000	0	0	0.8	0	0.3	0	0	0	0
7	23400001	23500000	0	0	0.8	0	0.3	0	0	0	0
7	23500001	23600000	0	0	0.8	0	0.3	0	0	0	0
7	23600001	23700000	0	0	2.3	4.7	1.6	0	0	0	0
7	23700001	23800000	0	0	0.8	4.7	1	0	0	0	0
7	23800001	23900000	0	0	1.5	4.7	1.3	0	0	0	0
7	23900001	24000000	0	0	2.3	4.7	1.6	0	0	0	0
7	24000001	24100000	0	0	2.3	4.7	1.6	0	0	0	0
7	24100001	24200000	0	0	2.3	4.7	1.6	0	0	0	0
7	24200001	24300000	0	0	2.3	4.7	1.6	0	0	0	0
7	24300001	24400000	0	0	1.6	4.7	1.3	0	0	0	0
7	24400001	24500000	0	0	2.3	4.7	1.6	0	0	0	0
7	24500001	24600000	0	0	2.3	4.7	1.6	0	0	0	0
7	24600001	24700000	0	0	1.5	0	0.6	0	0	0	0
7	24700001	24800000	0	0	1.5	0	0.6	0	0	0	0
7	24800001	24900000	4.1	0	3	2.3	2.2	0	0	0	0
7	24900001	25000000	0	0	1.5	0	0.6	0	0	0	0
7	25000001	25100000	0	0	0.8	0	0.3	0	0	0	0
7	25100001	25200000	0	0	1.5	0	0.6	0	0	0	0
7	25200001	25300000	0	0	1.5	0	0.6	0	0	0	0
7	26200001	26300000	0	0	0	0	0	0	4.8	1.7	0
7	26300001	26400000	0	0	0	0	0	0	4.8	1.7	0
7	26400001	26500000	0	0	0	0	0	0	4.8	1.7	0
7	26500001	26600000	0	0	0	0	0	0	4.8	1.7	0
7	26600001	26700000	0	0	0	0	0	0	4.8	1.7	0
7	26700001	26800000	0	0	0	0	0	0	9.5	1.7	0
7	26800001	26900000	0	0	0	0	0	0	9.5	1.7	0
7	26900001	27000000	0	0	0	0	0	0	9.5	1.7	0
7	27000001	27100000	0	0	0	0	0	0	4.8	1.7	0
7	27100001	27200000	0	0	0	0	0	0	0	1.7	0
7	27500001	27600000	0	0	0	0	0	0	0	1.7	0
7	27600001	27700000	0	0	0	0	0	0	0	1.7	0
7	27700001	27800000	0	0	0	0	0	0	9.5	1.7	0
7	27800001	27900000	0	0	0	0	0	0	9.5	1.7	0
7	27900001	28000000	0	0	0	0	0	0	9.5	1.7	0
7	28000001	28100000	0	0	0	0	0	0	9.5	1.7	0
7	28100001	28200000	0	0	0	0	0	0	9.5	1.7	0
7	28400001	28500000	0	0	0	0	0	0	14.3	1.7	0
7	28500001	28600000	0	0	0	0	0	0	14.3	1.7	0
7	28600001	28700000	0	0	0	0	0	0	14.3	1.7	0
7	28700001	28800000	0	0	0	2.3	0.3	0	14.3	1.7	0
7	28800001	28900000	0	0	0	2.3	0.3	0	14.3	1.7	0
7	28900001	29000000	0	0	1.5	7	1.6	1.1	14.3	1.7	0
7	29000001	29100000	0	0	0	0	0	0	14.3	1.7	0
7	29100001	29200000	0	0	0	0	0	0	14.3	1.7	0
7	29200001	29300000	0	0	0	0	0	0	14.3	1.7	0
8	1	100000	0	0	1.5	4.7	1.3	17	14.3	1.7	0
8	100001	200000	0	0	1.5	4.7	1.3	17	14.3	1.7	0
8	200001	300000	0	0	1.5	4.7	1.3	16	14.3	1.7	0
8	300001	400000	0	0	1.5	4.7	1.3	16	14.3	1.7	0
8	400001	500000	0	0	1.5	4.7	1.3	16	14.3	1.7	0
8	500001	600000	0	0	1.5	7	1.6	16	14.3	1.7	0
8	600001	700000	0	0	1.5	7	1.9	16	14.3	1.7	0
8	700001	800000	0	0	1.5	7	1.9	12.8	14.3	1.7	0
8	800001	900000	0	0	1.5	9.3	2.3	9.6	19	1.7	0
8	1100001	1200000	0	0	4.5	16.3	4.9	10.7	14.3	1.7	0
8	1200001	1300000	0	0	3.8	18.6	4.9	12.8	14.3	1.7	0
8	1500001	1600000	0	0	3.8	18.6	4.9	12.8	14.3	1.7	0
8	1600001	1700000	0	0	3.8	18.6	4.9	12.8	14.3	1.7	0
8	1700001	1800000	0	0	3.8	18.6	4.9	12.8	14.3	1.7	0
8	1800001	1900000	0	0	3.8	14	4.2	10.6	14.3	1.7	0
8	1900001	2000000	0	0	3.8	16.3	4.5	12.8	14.3	1.7	0
8	2000001	2100000	0	0	3.8	16.3	4.5	11.7	14.3	1.7	0
8	2100001	2200000	0	0	4.5	14	4.5	5.3	14.3	1.7	0
8	2200001	2300000	0	0	4.5	14	4.5	5.3	14.3	1.7	0
8	2300001	2400000	0	0	2.3	7	2.3	5.3	14.3	1.7	0
8	4300001	4400000	0	0	2.3	9.3	2.9	0	0	0	0
8	4400001	4500000	0	0	2.3	9.3	2.9	0	0	0	0
8	4500001	4600000	0	0	2.3	9.3	2.9	0	0	0	0
8	5300001	5400000	0	0	2.3	9.3	2.9	0	4.8	0	0
8	5400001	5500000	0	0	2.3	9.3	2.9	0	4.8	0	0
8	5600001	5700000	0	0	0	2.3	0.6	0	4.8	0	0
8	5700001	5800000	0	0	0	2.3	0.6	0	4.8	0	0
8	5800001	5900000	0	1.8	0	2.3	1	0	4.8	0	0
8	5900001	6000000	0	1.8	0	2.3	0.9	0	0	0	0
8	6000001	6100000	0	1.8	2.3	9.3	3.2	0	0	0	0
8	6100001	6200000	0	1.8	2.3	7	2.9	1.1	0	0	0
8	6200001	6300000	0	1.8	2.3	7	2.9	1.1	0	0	0
8	6300001	6400000	0	1.8	0	0	0.6	0	0	0	0
8	6600001	6700000	0	0	0	0	0.3	0	0	0	0
8	6700001	6800000	0	1.8	2.3	7	2.9	1.1	0	0	0
8	6800001	6900000	0	1.8	3.1	7	3.2	2.2	0	0	0
8	7100001	7200000	0	1.8	2.3	7	3.2	1.1	0	0	0
8	7200001	7300000	0	0	2.3	7	2.6	1.1	0	0	0
8	7300001	7400000	0	1.8	2.3	7	2.9	1.1	0	0	0
8	7400001	7500000	0	1.8	2.3	7	3.2	1.1	0	0	0
8	7500001	7600000	0	1.8	2.3	7	2.9	1.1	0	0	0
8	7600001	7700000	0	0	2.3	7	2.6	1.1	0	0	0
8	7700001	7800000	0	1.8	2.3	7	2.9	0	0	0	0
8	7800001	7900000	0	1.8	2.3	7	2.9	0	0	0	0
8	7900001	8000000	0	1.8	2.3	7	2.9	0	0	0	0
8	8000001	8100000	0	1.8	2.3	7	2.9	0	0	0	0
8	8100001	8200000	0	1.8	2.3	7	2.9	0	0	0	0
8	8200001	8300000	0	1.8	2.3	7	2.9	0	0	0	0
8	8300001	8400000	0	0	0	0	0.3	0	0	0	0
8	8400001	8500000	0	1.8	0	0	0.6	0	0	0	0
8	8500001	8600000	0	1.8	0	0	0.6	0	0	0	0
8	8600001	8700000	0	1.8	0	0	0.6	0	0	0	0
8	8700001	8800000	0	1.8	0	0	0.6	0	0	0	0
8	8800001	8900000	0	1.8	1.5	7	2.9	0	19	0	0
8	8900001	9000000	0	1.8	1.5	4.7	2.6	0	19	1.7	0
8	9000001	9100000	0	1.8	0	0	0.6	0	0	0	0
8	9100001	9200000	0	1.8	0	0	0.6	0	0	0	0
8	9200001	9300000	0	1.8	0	0	0.6	0	0	0	0
8	9300001	9400000	0	1.8	0	0	0.6	0	0	0	0
8	9400001	9500000	0	1.8	1.5	4.7	2.6	0	9.5	0	0
8	9500001	9600000	0	1.8	1.5	4.7	1.9	0	9.5	0	0
8	9600001	9700000	0	0	1.5	4.7	1.6	0	9.5	0	0
8	9700001	9800000	0	1.8	1.5	4.7	1.9	0	9.5	0	0
8	9800001	9900000	0	1.8	2.3	4.7	2.6	0	9.5	0	0
8	9900001	10000000	0	1.8	1.5	4.7	2.2	0	9.5	0	0
8	10000001	10100000	0	0	1.5	4.7	1.9	0	9.5	0	0
8	10100001	10200000	0	1.8	1.5	4.7	2.3	0	9.5	0	0
8	10200001	10300000	0	1.8	0	0	0.6	0	0	0	0
8	10300001	10400000	0	1.8	1.5	4.7	2.3	0	9.5	0	0
8	10400001	10500000	0	1.8	1.5	4.7	2.3	0	9.5	0	0
8	10500001	10600000	0	1.8	1.5	4.7	2.3	0	9.5	0	0
8	10600001	10700000	0	1.8	0	0	0.6	0	0	0	0
8	10700001	10800000	0	1.8	1.5	4.7	2.3	0	9.5	0	0
8	10800001	10900000	0	1.8	1.5	4.7	2.3	0	9.5	0	0
8	10900001	11000000	0	1.8	1.5	4.7	2.3	0	9.5	0	0
8	11000001	11100000	0	1.8	1.5	4.7	2.3	0	9.5	0	0
8	11100001	11200000	0	1.8	1.5	4.7	2.3	0	9.5	0	0
8	11200001	11300000	0	1.8	1.5	4.7	2.3	0	9.5	0	0
8	11300001	11400000	0	1.8	1.5	4.7	2.3	0	9.5	0	0
8	11400001	11500000	0	1.8	1.5	4.7	2.3	0	9.5	0	0
8	11500001	11600000	0	1.8	1.5	4.7	2.3	0	9.5	0	0
8	11600001	11700000	0	1.8	1.5	4.7	2.3	0	9.5	0	0
8	11700001	11800000	0	1.8	1.5	4.7	2.3	0	9.5	0	0
8	11800001	11900000	0	1.8	1.5	4.7	2.3	0	9.5	0	0
8	11900001	12000000	0	1.8	1.5	4.7	2.3	0	9.5	0	0
8	12000001	12100000	0	1.8	1.5	4.7	2.2	0	9.6	0	0
8	12100001	12200000	0	1.8	1.5	4.7	2.2	0	9.5	0	0
8	12200001	12300000	0	1.8	1.5	4.7	2.3	0	9.5	0	0
8	12300001	12400000	0	1.8	1.5	4.7	2.3	0	9.5	0	0
8	12400001	12500000	0	1.8	1.5	4.7	2.3	0	9.5	0	0
8	12500001	12600000	0	1.8	2.3	4.7	2.6	1.1	9.5	0	0
8	12600001	12700000	0	1.8	1.5	4.7	2.3	0	9.5	0	0
8	12700001	12800000	0	1.8	1.5	4.7	2.3	0	9.5	0	0
8	12800001	12900000	0	1.8	1.5	4.7	2.3	0	9.5	0	0
8	12900001	13000000	0	1.8	1.5	4.7	2.3	0	9.5	0	0
8	13000001	13100000	0	1.8	1.5	4.7	2.3	0	9.5	0	0
8	13100001	13200000	0	1.8	2.3	4.7	2.6	1.1	9.5	0	0
8	13300001	13400000	0	1.8	1.5	4.7	2.3	0	9.5	0	0
8	13400001	13500000	0	1.8	1.5	4.7	2.3	0	9.5	0	0
8	13500001	13600000	0	1.8	1.5	4.7	2.3	0	9.5	0	0
8	13600001	13700000	0	1.8	1.5	4.7	2.3	0	9.5	0	0
8	13700001	13800000	0	1.8	1.5	4.7	2.3	0	9.5	0	0
8	13800001	13900000	0	1.8	1.5	4.7	2.3	0	9.5	0	0
8	13900001	14000000	0	1.8	1.5	4.7	2.3	0	9.5	0	0
8	14000001	14100000	0	1.8	1.5	4.7	2.3	0	9.5	0	0
8	14100001	14200000	0	1.8	1.5	4.7	2.3	0	9.5	0	0
8	14200001	14300000	0	1.8	1.5	4.7	2.3	0	9.5	0	0
8	14300001	14400000	0	1.8	1.5	4.7	2.3	0	9.5	0	0
8	14400001	14500000	0	1.8	1.5	4.7	2.3	0	9.5	0	0
8	14500001	14600000	0	1.8	1.5	4.7	2.3	0	9.5	0	0
8	14600001	14700000	0	1.8	1.5	4.7	2.3	0	9.5	0	0
8	14700001	14800000	0	1.8	1.5	4.7	2.3	0	9.5	0	0
8	14900001	15000000	0	1.8	1.5	4.7	2.3	0	9.5	0	0
8	15000001	15100000	0	1.8	1.5	4.7	2.3	0	9.5	0	0
8	15100001	15200000	0	1.8	1.5	4.7	2.3	0	9.5	0	0
8	15200001	15300000	0	1.8	1.5	4.7	2.3	0	9.5	0	0
8	15300001	15400000	0	1.8	1.5	4.7	2.3	0	9.5	0	0
8	15400001	15500000	0	1.8	1.5	4.7	2.3	0	9.5	0	0
8	15500001	15600000	0	1.8	1.5	4.7	2.3	0	9.5	0	0
8	15600001	15700000	0	1.8	1.5	4.7	2.2	0	9.5	0	0
8	15700001	15800000	0	1.8	1.5	4.7	2.3	0	4.8	0	0
8	15800001	15900000	0	1.8	1.5	4.7	2.3	0	4.8	0	0
8	15900001	16000000	0	1.8	1.5	4.7	2.3	0	4.8	0	0
8	16000001	16100000	0	1.8	0	0	0.6	0	4.8	0	0
8	16300001	16400000	0	1.8	0	0	0.6	0	4.8	0	0
8	16400001	16500000	0	1.8	0	0	0.6	0	4.8	0	0
8	16500001	16600000	0	1.8	0	0	0.6	0	4.8	0	0
8	16600001	16700000	0	1.8	0	0	0.6	0	4.8	0	0
8	16700001	16800000	0	1.8	0	0	0.3	0	0	0	0
8	16800001	16900000	0	1.8	0	0	0.6	0	0	0	0
8	16900001	17000000	0	1.8	0	0	0.6	0	4.8	0	0
8	17000001	17100000	0	1.8	0	0	0.6	0	4.8	0	0
8	17100001	17200000	0	1.8	0	0	0.6	0	4.8	0	0
8	17200001	17300000	0	1.8	0	0	0.6	0	4.8	0	0
8	17300001	17400000	0	1.8	0	0	0.6	0	4.8	0	0
8	17400001	17500000	0	1.8	0	0	0.6	0	4.8	0	0
8	17500001	17600000	0	1.8	0	0	0.6	0	19	1.7	0
8	17600001	17700000	0	1.8	0	0	0.6	0	19	1.7	0
8	17800001	17900000	0	1.8	0	0	0.6	0	19	1.7	0
8	17900001	18000000	0	1.8	0	0	0.6	0	19	1.7	0
8	18000001	18100000	0	1.8	0	0	0.6	0	19	1.7	0
8	18100001	18200000	0	1.8	0	0	0.6	0	19	1.7	0
8	18600001	18700000	0	1.8	0	0	0.3	0	4.8	1.7	0
8	18700001	18800000	0	0	0	0	0	0	0	1.7	0
8	18800001	18900000	0	0	0	0	0	0	0	1.7	0
8	18900001	19000000	0	0	0	0	0	0	0	1.7	0
8	19000001	19100000	0	0	0	0	0	0	0	1.7	0
8	19100001	19200000	0	0	0	0	0	0	0	1.7	0
8	19200001	19300000	0	0	0	0	0	0	0	1.7	0
8	19300001	19400000	0	0	0	0	0	0	0	1.7	0
8	19400001	19500000	0	0	0	0	0	0	0	1.7	0
8	19500001	19600000	0	0	0	0	0	0	0	1.7	0
8	19600001	19700000	0	0	0	0	0	0	0	1.7	0
8	19900001	20000000	0	0	0	0	0	0	0	1.7	0
8	20000001	20100000	0	0	0	0	0	0	0	1.7	0
8	20100001	20200000	0	0	0	0	0	0	0	1.7	0
8	20200001	20300000	0	0	0	0	0	0	0	1.7	0
8	20300001	20400000	0	0	0	0	0	0	0	1.7	0
8	20400001	20500000	0	0	0	0	0	2.1	0	1.7	0
8	20500001	20600000	0	0	0	0	0	2.1	0	1.7	0
8	20600001	20700000	0	0	0	0	0	2.1	0	1.7	0
8	20700001	20800000	0	0	0	0	0	2.1	0	1.7	0
8	20800001	20900000	0	0	0	0	0	2.1	0	1.7	0
8	20900001	21000000	0	0	0	0	0	2.1	0	1.7	0
8	21000001	21100000	0	0	0	0	0	2.1	0	1.7	0
8	21100001	21200000	0	0	0	0	0	2.1	0	1.7	0
8	21200001	21300000	0	0	0	4.7	0.6	2.1	0	1.7	0
8	21300001	21400000	0	0	1.5	4.7	1.3	3.2	0	1.7	2.5
8	21400001	21500000	0	0	1.5	4.7	1.3	3.2	0	1.7	2.5
8	21500001	21600000	0	3.6	2.3	9.3	2.9	3.2	0	1.7	2.5
8	21600001	21700000	0	3.6	2.3	9.3	2.9	3.2	0	1.7	0
8	21700001	21800000	0	3.6	2.3	9.3	2.9	3.2	0	1.7	0
8	21800001	21900000	0	3.6	2.3	9.3	2.9	3.2	0	1.7	0
8	21900001	22000000	0	3.6	2.3	9.3	2.9	3.2	0	0	0
8	22000001	22100000	0	3.6	2.3	7	2.6	3.2	0	0	0
8	22100001	22200000	0	3.6	2.3	7	2.6	3.2	0	0	0
8	22200001	22300000	0	3.6	2.3	7	2.6	3.2	0	0	0
8	22300001	22400000	0	3.6	2.3	4.7	2.3	3.2	0	0	0
8	22400001	22500000	0	3.6	2.3	7	2.6	3.2	0	0	0
8	22500001	22600000	0	3.6	2.3	4.7	2.3	3.2	0	0	0
8	22600001	22700000	0	3.6	2.3	4.7	2.2	3.2	0	0	0
8	22700001	22800000	0	3.6	2.3	4.7	2.2	3.2	0	0	0
8	22800001	22900000	0	3.6	2.3	4.7	2.2	3.2	0	0	0
8	22900001	23000000	0	3.6	2.3	4.7	2.3	3.2	0	0	0
8	23000001	23100000	0	3.6	2.3	4.7	2.3	3.2	0	0	0
8	23100001	23200000	0	3.6	2.3	4.7	2.3	3.2	0	0	0
8	23200001	23300000	0	3.6	2.3	7	2.6	3.2	0	0	0
8	23300001	23400000	0	3.6	2.3	7	2.6	3.2	0	0	0
8	23400001	23500000	0	3.6	2.3	9.3	2.9	3.2	0	0	0
8	23500001	23600000	0	3.6	3	14	3.9	3.2	0	0	0
8	23600001	23700000	0	3.6	3	9.3	3.2	3.2	0	0	0
8	23700001	23800000	0	0	0	2.3	0.3	0	0	0	0
8	23800001	23900000	0	3.6	2.3	11.6	3.2	2.1	0	0	0
8	23900001	24000000	0	3.6	2.3	9.3	2.9	2.1	0	0	0
8	24000001	24100000	0	3.6	2.3	11.6	3.2	3.2	0	0	0
8	24600001	24700000	0	1.8	0.8	9.3	1.9	4.3	0	0	0
8	24700001	24800000	0	3.6	2.3	11.6	3.2	4.3	4.8	0	0
8	24800001	24900000	0	0	1.5	0	0.6	0	0	0	0
8	25000001	25100000	0	0	1.5	0	0.6	0	0	0	0
8	25100001	25200000	0	0	1.5	0	0.6	0	0	0	0
8	25200001	25300000	0	0	1.5	0	0.6	0	0	0	0
8	25300001	25400000	0	0	1.5	0	0.6	0	0	0	0
8	25400001	25500000	0	0	1.5	0	0.6	0	0	0	0
8	25500001	25600000	0	0	2.3	2.3	1.3	1.1	9.5	0	0
8	25600001	25700000	0	0	3.8	2.3	1.9	3.2	33.3	0	0
8	25700001	25800000	0	0	1.5	0	0.6	0	0	0	0
8	25900001	26000000	0	0	4.5	2.3	2.3	4.3	33.3	1.7	0
8	26000001	26100000	0	0	4.5	2.3	2.3	4.3	33.3	1.7	0
8	26100001	26200000	0	0	4.5	2.3	2.3	4.3	38.1	3.3	0
8	26200001	26300000	0	0	4.5	2.3	2.9	4.3	38.1	3.3	0
8	26300001	26400000	0	0	4.5	2.3	2.9	4.3	38.1	3.3	0
8	26400001	26500000	0	0	4.5	2.3	2.9	4.3	38.1	3.3	0
8	26500001	26600000	0	0	4.6	0	2.6	8.5	38.1	3.3	0
8	26700001	26800000	0	0	3.8	0	2.3	7.4	33.3	3.3	0
8	26800001	26900000	0	0	4.5	2.3	3.2	8.5	33.3	3.3	0
8	26900001	27000000	0	0	6.1	9.3	4.9	8.5	33.3	3.3	2.5
8	27000001	27100000	0	0	6.1	9.3	4.5	8.5	33.3	3.3	2.5
8	27100001	27200000	0	0	6.1	9.3	4.5	8.5	33.3	3.3	2.5
8	27200001	27300000	0	0	6.1	11.6	4.9	8.5	33.3	1.7	2.5
8	27300001	27400000	0	0	6.1	11.6	4.9	9.6	33.3	3.4	2.5
8	27400001	27500000	0	0	6.1	9.3	4.9	10.6	4.8	1.7	2.5
8	27500001	27600000	0	0	6.1	9.3	4.9	16	4.8	0	2.5
8	27600001	27700000	0	0	6.1	9.3	4.9	16	4.8	1.7	2.5
8	27700001	27800000	0	0	6.1	9.3	4.9	16	4.8	1.7	2.5
8	27800001	27900000	0	0	6.1	9.3	4.9	16	4.8	1.7	2.5
8	27900001	28000000	0	0	6.1	9.3	4.9	14.9	4.8	1.7	2.5
8	28000001	28100000	0	0	6.1	9.3	4.9	14.9	4.8	1.7	2.5
8	28100001	28200000	0	0	6.1	9.3	4.9	14.8	4.8	1.7	2.5
8	28200001	28300000	0	0	6.1	9.3	4.8	14.8	9.5	1.7	2.5
8	28300001	28400000	0	0	6.1	9.3	4.9	14.9	9.5	1.7	2.5
8	28400001	28500000	0	0	3.8	7	2.9	11.7	4.8	1.7	2.5
9	1200001	1300000	0	7.3	2.3	2.3	2.6	2.1	0	0	0
9	1300001	1400000	0	7.3	2.3	2.3	2.6	2.1	0	0	0
9	1400001	1500000	0	7.3	2.3	2.3	2.6	2.1	0	0	0
9	1500001	1600000	0	7.3	2.3	2.3	2.6	2.1	0	0	0
9	1600001	1700000	0	7.3	2.3	2.3	2.6	2.1	0	0	0
9	1700001	1800000	0	7.3	2.3	2.3	2.6	2.1	0	0	0
9	1800001	1900000	0	7.3	2.3	2.3	2.6	2.1	0	0	0
9	1900001	2000000	0	7.3	2.3	2.3	2.6	2.1	0	0	0
9	2000001	2100000	0	7.3	2.3	2.3	2.6	2.1	0	0	0
9	2100001	2200000	0	7.3	2.3	2.3	2.6	2.1	0	0	0
9	2200001	2300000	0	7.3	2.3	2.3	2.6	2.1	0	0	0
9	2300001	2400000	0	7.3	2.3	2.3	2.6	2.1	0	0	0
9	2400001	2500000	0	7.3	2.3	2.3	2.6	2.1	0	0	0
9	2500001	2600000	0	7.3	2.3	2.3	2.6	2.1	0	0	0
9	2600001	2700000	0	7.3	2.3	2.3	2.6	2.1	0	0	0
9	2700001	2800000	0	1.8	0	0	0.3	1.1	0	0	0
9	2900001	3000000	0	7.3	2.3	2.3	2.6	2.1	0	0	0
9	3000001	3100000	0	7.3	2.3	2.3	2.6	2.1	0	0	0
9	3100001	3200000	0	7.3	2.3	2.3	2.6	2.1	0	0	0
9	3200001	3300000	0	7.3	1.5	2.3	2.3	2.1	0	0	0
9	3300001	3400000	0	7.3	2.3	2.3	2.6	2.1	0	0	0
9	3400001	3500000	0	7.3	2.3	2.3	2.6	2.1	0	0	0
9	3500001	3600000	0	7.3	2.3	2.3	2.6	2.1	0	0	0
9	3600001	3700000	0	7.3	2.3	2.3	2.6	2.1	0	0	0
9	3700001	3800000	0	7.3	2.3	2.3	2.6	2.1	0	0	0
9	3800001	3900000	0	7.3	2.3	2.3	2.6	2.1	0	0	0
9	3900001	4000000	0	7.3	2.3	2.3	2.6	2.1	0	0	0
9	4000001	4100000	0	7.3	2.3	2.3	2.6	2.1	0	0	0
9	4100001	4200000	0	7.3	2.3	2.3	2.6	2.1	0	0	0
9	4200001	4300000	0	7.3	2.3	2.3	2.6	2.1	0	0	0
9	4300001	4400000	0	7.3	2.3	2.3	2.6	2.1	0	0	0
9	4400001	4500000	0	7.3	2.3	2.3	2.6	2.1	0	0	0
9	4500001	4600000	0	7.3	2.3	2.3	2.6	2.1	0	0	0
9	4700001	4800000	0	7.3	2.3	2.3	2.6	2.1	0	0	0
9	4900001	5000000	0	7.3	2.3	2.3	2.6	2.1	0	0	0
9	5000001	5100000	0	7.3	2.3	2.3	2.6	2.1	0	0	0
9	5100001	5200000	0	7.3	2.3	2.3	2.6	2.1	0	0	0
9	5200001	5300000	0	7.3	2.3	2.3	2.6	2.1	0	0	0
9	5300001	5400000	0	7.3	2.3	2.3	2.6	2.1	0	0	0
9	5400001	5500000	0	7.3	2.3	2.3	2.6	2.1	0	0	0
9	5500001	5600000	0	7.3	2.3	2.3	2.6	2.1	0	0	0
9	5600001	5700000	0	7.3	2.3	2.3	2.6	2.1	0	0	0
9	5700001	5800000	0	7.3	0.8	2.3	1.9	2.1	0	0	0
9	5800001	5900000	0	7.3	2.3	2.3	2.6	2.1	0	0	0
9	5900001	6000000	0	7.3	2.3	2.3	2.6	2.1	0	0	0
9	6000001	6100000	0	7.3	2.3	2.3	2.6	3.2	0	0	0
9	6100001	6200000	0	7.3	1.5	2.3	2.3	3.2	0	0	0
9	6200001	6300000	0	7.3	2.3	2.3	2.6	3.2	0	0	0
9	6300001	6400000	0	7.3	2.3	2.3	2.6	3.2	0	0	0
9	6400001	6500000	0	7.3	1.5	2.3	2.2	3.2	0	0	0
9	6500001	6600000	0	7.3	1.5	2.3	2.3	3.2	0	0	0
9	6600001	6700000	0	7.3	4.5	2.3	3.6	3.2	0	0	0
9	6700001	6800000	0	7.3	4.5	2.3	3.6	3.2	0	0	0
9	6800001	6900000	0	5.4	3.8	2.3	2.9	3.2	0	0	0
9	6900001	7000000	0	7.3	4.5	2.3	3.6	3.2	0	0	0
9	7000001	7100000	0	7.3	4.5	2.3	3.6	3.2	0	0	0
9	7100001	7200000	0	7.3	4.5	2.3	3.6	3.2	0	0	0
9	7200001	7300000	0	7.3	4.5	2.3	3.6	3.2	0	0	0
9	7300001	7400000	0	7.3	4.5	2.3	3.6	3.2	0	0	0
9	7400001	7500000	0	7.3	4.5	2.3	3.6	3.2	0	0	0
9	7700001	7800000	0	5.4	3.1	2.3	2.5	2.1	0	0	0
9	7800001	7900000	0	5.5	3.8	2.3	2.9	2.1	0	0	0
9	9800001	9900000	0	0	0	0	0.3	1.1	4.8	1.7	0
9	12200001	12300000	0	9.1	3	2.3	3.2	2.1	0	0	0
9	12300001	12400000	0	9.1	3	4.7	3.6	2.1	0	0	0
9	12400001	12500000	0	9.1	3	2.3	3.2	2.1	0	0	0
9	12500001	12600000	0	9.1	3	4.7	3.6	2.1	0	0	0
9	12600001	12700000	0	9.1	3	4.6	3.5	2.1	0	0	0
9	12700001	12800000	0	9.1	3	4.7	3.6	2.1	0	0	0
9	12800001	12900000	0	9.1	3	4.6	3.5	2.1	0	0	0
9	12900001	13000000	0	9.1	3	4.7	3.6	2.1	0	0	0
9	13000001	13100000	0	9.1	3	4.7	3.6	2.1	0	0	0
9	13100001	13200000	0	9.1	3	4.7	3.6	2.1	0	0	0
9	13200001	13300000	0	9.1	3	4.7	3.6	2.1	0	0	0
9	13300001	13400000	0	9.1	3	4.7	3.6	2.1	0	0	0
9	13400001	13500000	0	9.1	3	4.7	3.6	2.1	0	0	0
9	13500001	13600000	0	9.1	3	4.7	3.6	2.1	0	0	0
9	13600001	13700000	0	9.1	3	4.7	3.6	2.1	0	0	0
9	13700001	13800000	0	7.3	2.3	2.3	2.6	2.1	0	0	0
9	13800001	13900000	0	9.1	3	2.3	3.2	2.1	0	0	0
9	13900001	14000000	0	9.1	3	2.3	3.2	2.1	0	0	0
9	14000001	14100000	0	9.1	3	4.7	3.6	2.1	0	0	0
9	14100001	14200000	0	9.1	3	4.7	3.6	2.1	0	0	0
9	14300001	14400000	0	9.1	3	4.7	3.6	2.1	0	0	0
9	14400001	14500000	0	9.1	3	4.7	3.6	2.1	0	0	0
9	14500001	14600000	0	9.1	3	4.7	3.6	2.1	0	0	0
9	14600001	14700000	0	9.1	3	4.7	3.6	2.1	0	0	0
9	14700001	14800000	0	9.1	3	4.7	3.6	2.1	0	0	0
9	14800001	14900000	0	9.1	3	4.7	3.6	2.1	0	0	0
9	14900001	15000000	0	9.1	3	4.7	3.6	2.1	0	0	0
9	15000001	15100000	0	0	0.8	0	0.3	9.6	0	0	0
9	15100001	15200000	0	0	0.8	0	0.3	7.4	0	0	0
9	15200001	15300000	0	0	0.8	0	0.3	7.4	0	0	0
9	15300001	15400000	0	0	0.8	0	0.3	7.4	0	0	0
9	15400001	15500000	0	0	0.8	0	0.3	7.4	0	0	0
9	15500001	15600000	0	0	0.8	0	0.3	7.4	0	0	0
9	15600001	15700000	0	0	0.8	0	0.3	7.5	0	0	0
9	15700001	15800000	0	0	0.8	0	0.3	7.4	0	0	0
9	15800001	15900000	0	0	0.8	0	0.3	7.4	0	1.7	0
9	15900001	16000000	0	0	0.8	0	0.3	7.5	0	1.7	0
9	16000001	16100000	0	0	0.8	0	0.3	7.4	0	1.7	0
9	16100001	16200000	0	0	0.8	0	0.3	7.4	0	1.7	0
9	16200001	16300000	0	0	0.8	0	0.3	7.4	0	1.7	0
9	16300001	16400000	0	0	0.8	0	0.3	7.4	0	0	0
9	16400001	16500000	0	0	0.8	0	0.3	7.4	0	1.7	0
9	16500001	16600000	0	0	0.8	0	0.3	7.4	0	0	0
9	16600001	16700000	0	0	0.8	0	0.3	7.4	0	0	0
9	16700001	16800000	0	0	0.8	0	0.3	7.4	0	0	0
10	1	100000	0	1.8	8.3	4.7	6.8	3.2	4.8	0	0
10	100001	200000	0	1.8	8.3	7	7.1	3.2	4.8	0	0
10	200001	300000	0	0	4.5	4.6	4.5	3.2	4.8	0	0
10	300001	400000	0	0	0	2.3	1.3	2.2	0	0	0
10	400001	500000	0	0	0	2.3	1.3	2.1	0	0	0
10	500001	600000	0	0	0	2.3	1.3	2.1	0	0	0
10	600001	700000	0	0	0	2.3	0.3	1.1	0	0	0
10	700001	800000	0	0	0	2.3	0.3	1.1	0	0	0
10	800001	900000	0	0	0	2.3	0.3	1.1	0	0	0
10	900001	1000000	0	0	0	0	0	1.1	0	0	0
10	1000001	1100000	0	1.8	8.3	2.3	6.5	3.2	4.8	0	0
10	1100001	1200000	0	1.8	8.3	4.7	6.8	3.2	4.8	0	0
10	1200001	1300000	0	1.8	8.3	4.7	6.8	3.2	4.8	0	0
10	1300001	1400000	0	1.8	7.6	2.3	4.2	2.2	0	0	0
10	1400001	1500000	0	0	0	0	1	2.1	0	0	0
10	1500001	1600000	0	0	0	0	1	2.1	0	0	0
10	1600001	1700000	0	0	0	0	1	2.1	0	0	0
10	1700001	1800000	0	0	0	0	1	2.1	0	0	0
10	1800001	1900000	0	0	0	0	1	2.1	0	0	0
10	1900001	2000000	0	0	0	0	1	2.1	4.8	0	0
10	2000001	2100000	0	0	0	0	1	2.1	4.8	0	0
10	2100001	2200000	0	0	0	0	1	2.1	4.8	0	0
10	2200001	2300000	0	0	1.5	0	1.6	2.1	4.8	0	0
10	2300001	2400000	0	0	0	0	1	2.1	0	0	0
10	2400001	2500000	0	0	0	0	1	2.1	0	0	0
10	2500001	2600000	0	0	0	0	1	2.1	0	0	0
10	2600001	2700000	0	0	0	2.3	1.3	2.1	0	0	0
10	2700001	2800000	0	0	0	2.3	1.3	2.2	0	0	0
10	2800001	2900000	0	0	0	2.3	1.3	2.2	0	0	0
10	2900001	3000000	0	0	0	2.3	1.3	2.2	0	0	0
10	3000001	3100000	0	0	0	2.3	1.3	2.2	0	0	0
10	3100001	3200000	0	7.3	4.5	4.7	6.2	4.3	0	0	0
10	3300001	3400000	0	9.1	3.8	4.7	5.9	3.2	0	0	0
10	3400001	3500000	0	9.1	4.5	4.7	6.5	4.3	0	0	0
10	3500001	3600000	0	9.1	4.5	4.7	6.5	4.3	0	0	0
10	3600001	3700000	0	9.1	4.5	4.7	6.5	4.2	0	0	0
10	3800001	3900000	0	9.1	4.5	4.7	5.5	2.1	0	0	0
10	3900001	4000000	0	9.1	4.5	4.7	6.1	4.2	0	0	0
10	4000001	4100000	0	9.1	4.5	4.7	6.1	4.2	0	0	0
10	4200001	4300000	0	9.1	4.5	4.7	6.1	3.2	0	0	0
10	4300001	4400000	0	7.3	4.5	2.3	5.5	3.2	0	0	0
10	4400001	4500000	0	9.1	4.5	4.7	6.1	3.2	0	0	0
10	4500001	4600000	0	9.1	4.5	4.7	6.1	3.2	0	0	0
10	4600001	4700000	0	9.1	4.5	4.7	6.1	3.2	0	0	0
10	4700001	4800000	0	9.1	4.5	4.7	5.5	3.2	0	0	0
10	4800001	4900000	0	9.1	4.5	4.7	5.5	3.2	0	0	0
10	4900001	5000000	0	7.3	4.5	4.7	5.2	3.2	0	0	0
10	5100001	5200000	0	9.1	4.5	4.7	5.5	2.1	0	0	0
10	5200001	5300000	0	9.1	4.5	4.7	5.5	3.2	0	0	0
10	5300001	5400000	0	7.3	4.5	4.7	5.2	2.1	0	0	0
10	5400001	5500000	0	0	0	2.3	1	0	0	0	0
10	5600001	5700000	0	0	0	0	0.6	0	0	0	0
10	5700001	5800000	0	0	0	0	0.6	0	0	0	0
10	5800001	5900000	0	0	0	0	0.6	0	0	0	0
10	5900001	6000000	0	0	0	0	0.6	0	0	0	0
10	6000001	6100000	0	0	0	0	0.6	0	0	0	0
10	6100001	6200000	0	0	0	0	0.6	0	0	0	0
10	6200001	6300000	0	0	0	0	0.6	0	0	0	0
10	6300001	6400000	0	0	0	0	0.3	0	0	0	0
10	6400001	6500000	0	0	0	0	0.6	0	0	0	0
10	6500001	6600000	0	0	0	0	0.6	0	0	0	0
10	6600001	6700000	0	0	0	0	0.6	0	0	0	0
10	6700001	6800000	0	0	0	0	0.6	0	0	0	0
10	6800001	6900000	0	0	0	0	0.6	0	0	0	0
10	6900001	7000000	0	0	0	0	0.6	0	0	0	0
10	7100001	7200000	0	0	0	0	0.6	0	0	0	0
10	7200001	7300000	0	0	0	0	0.6	0	0	0	0
10	7300001	7400000	0	0	0	0	0.6	0	0	0	0
10	7400001	7500000	0	0	0	0	0.6	0	0	0	0
10	7500001	7600000	0	0	0	0	0.6	0	0	0	0
10	7600001	7700000	0	0	0	0	0.6	0	0	0	0
10	7700001	7800000	0	0	0	0	0.6	0	0	0	0
10	7900001	8000000	0	0	0	0	0.6	0	0	0	0
10	8200001	8300000	0	0	0	0	0.6	0	0	0	0
10	8300001	8400000	0	0	0	0	0.6	0	0	0	0
10	8400001	8500000	0	0	0	0	0.6	0	0	0	0
10	8500001	8600000	0	0	0	0	0.6	0	0	0	0
10	8600001	8700000	0	0	0	0	0.6	0	0	0	0
10	8700001	8800000	0	0	0	0	0.3	0	0	0	0
10	8800001	8900000	0	0	0	0	0.6	0	0	0	0
10	8900001	9000000	0	0	0	0	0.6	0	0	0	0
10	9000001	9100000	0	0	0	0	0.6	0	0	0	0
10	9100001	9200000	0	0	0	0	0.6	0	0	0	0
10	9200001	9300000	0	0	0	0	0.6	0	0	0	0
10	9300001	9400000	0	0	0	0	0.6	0	0	0	0
10	9500001	9600000	0	0	0	0	0.6	0	0	0	0
10	9700001	9800000	0	0	0	0	0.6	0	0	0	0
10	9800001	9900000	0	0	0	0	0.6	0	0	0	0
10	9900001	10000000	0	0	0	2.3	1	0	0	0	0
10	10400001	10500000	0	9.1	5.3	4.7	6.5	3.2	4.8	0	0
10	10500001	10600000	0	9.1	5.3	4.7	6.1	3.2	4.8	0	0
10	10600001	10700000	0	9.1	5.3	4.7	6.5	3.2	4.8	0	0
10	10700001	10800000	0	9.1	5.3	4.7	6.5	3.2	4.8	0	0
10	10900001	11000000	0	9.1	5.3	4.7	6.5	3.2	4.8	0	0
10	11000001	11100000	0	9.1	5.3	4.7	6.5	3.2	4.8	0	0
10	11100001	11200000	0	9.1	5.3	4.7	6.5	3.2	4.8	0	0
10	11200001	11300000	0	9.1	5.3	4.7	6.5	3.2	4.8	0	0
10	11300001	11400000	0	9.1	7.6	4.7	7.1	3.2	4.8	0	0
10	11500001	11600000	0	9.1	5.3	4.7	6.5	3.2	4.8	0	0
10	11600001	11700000	0	9.1	5.3	2.3	6.1	3.2	4.8	0	0
10	11700001	11800000	0	9.1	5.3	7	6.8	3.2	4.8	0	0
10	11800001	11900000	0	0	0	0	0.6	0	0	0	0
10	11900001	12000000	0	9.1	5.3	4.7	5.8	3.2	4.8	0	0
10	12000001	12100000	0	9.1	5.3	7	6.8	3.2	4.8	0	0
10	12100001	12200000	0	9.1	5.3	7	6.8	3.2	4.8	0	0
10	12200001	12300000	0	9.1	5.3	7	6.8	3.2	4.8	0	0
10	12300001	12400000	0	9.1	5.3	7	6.8	3.2	4.8	1.7	0
10	12400001	12500000	0	9.1	5.3	7	6.8	3.2	4.8	1.7	0
10	12500001	12600000	0	9.1	5.3	7	6.7	3.2	4.8	0	0
10	12700001	12800000	0	9.1	5.3	7	6.8	3.2	4.8	0	0
10	12800001	12900000	0	9.1	5.3	7	6.8	3.2	4.8	0	0
10	12900001	13000000	0	5.5	1.5	4.7	2.9	1.1	0	0	0
10	13100001	13200000	0	7.3	2.3	4.7	2.9	1.1	0	0	0
10	13200001	13300000	0	7.3	2.3	4.7	2.9	1.1	0	0	0
10	13300001	13400000	0	7.3	2.3	4.7	2.9	1.1	0	0	0
10	13400001	13500000	0	7.3	2.3	4.7	2.9	1.1	0	0	0
10	13500001	13600000	0	7.3	2.3	4.7	2.9	1.1	0	0	0
10	13600001	13700000	0	7.3	2.3	4.7	2.9	1.1	0	0	0
10	13700001	13800000	0	7.3	2.3	4.7	2.9	1.1	0	0	0
10	13800001	13900000	0	7.3	2.3	4.7	2.9	1.1	0	0	0
10	13900001	14000000	0	7.3	2.3	4.7	2.9	1.1	0	0	0
10	14000001	14100000	0	5.5	2.3	4.7	2.6	1.1	0	0	0
10	14100001	14200000	0	7.3	2.3	2.3	2.6	1.1	0	0	0
10	14200001	14300000	0	7.3	2.3	4.7	2.9	1.1	0	0	0
10	14300001	14400000	0	0	0	2.3	0.3	0	0	0	0
10	14600001	14700000	0	0	0	2.3	0.3	0	0	0	0
10	14700001	14800000	0	0	0	2.3	0.3	0	0	0	0
10	15100001	15200000	0	0	1.5	11.6	2.9	4.3	4.8	0	0
10	15200001	15300000	0	0	0	9.3	1.3	2.1	4.8	0	0
10	15300001	15400000	0	0	1.5	11.6	2.9	4.3	4.8	0	0
10	15400001	15500000	0	0	1.5	11.6	2.9	4.3	4.8	0	0
10	15500001	15600000	0	0	1.5	11.6	2.9	4.3	4.8	0	0
10	15600001	15700000	0	0	0.8	11.6	2.6	4.3	4.8	0	0
10	15700001	15800000	0	0	2.3	16.3	3.9	4.3	4.8	0	0
10	15800001	15900000	0	0	1.5	16.3	3.6	4.3	4.8	0	0
10	15900001	16000000	0	0	2.3	16.3	3.9	5.3	4.8	0	0
10	16000001	16100000	0	0	2.3	16.3	3.9	5.3	4.8	0	0
10	16100001	16200000	0	0	2.3	16.3	3.9	5.3	4.8	0	0
10	16200001	16300000	0	0	1.5	16.3	3.6	5.3	4.8	0	0
10	16300001	16400000	0	0	2.3	16.3	3.9	5.3	4.8	0	0
10	16400001	16500000	0	0	1.5	11.6	2.9	5.3	4.8	0	0
10	16500001	16600000	0	0	2.3	16.3	3.9	5.3	4.8	0	0
10	16600001	16700000	0	0	2.3	16.3	3.9	5.3	4.8	0	0
10	16700001	16800000	0	0	2.3	16.3	3.9	5.3	4.8	0	0
10	16800001	16900000	0	0	2.3	16.3	3.9	5.3	4.8	0	0
10	16900001	17000000	0	0	2.3	11.6	3.2	2.1	4.8	0	0
10	17000001	17100000	0	0	3	16.3	4.2	2.1	4.8	0	0
[truncated: 432 more rows]

## Sheet: Table S8B
Table S8B. Correlation of indica introgressions and panicle traits
Group	Trait	R2	direction	P-value
G2	PnLen	0.306101	+	1.25357e-16
G2	PrimBrnPn	0.209938	+	2.98663e-11
G2	SecnBrnPn	0.144091	+	6.6146e-08
G2	GrnPn	0.0915046	+	2.21605e-05
G3	PnLen	0.0982006	+	3.83619e-06
G3	SecnBrnPn	0.193425	+	2.6892e-11
G3	SBpPB	0.114874	+	5.17107e-07
G3	GrnPn	0.126881	+	1.20108e-07
