# Supplementary material for: Genomic decoding of breeding history to guide breeding-by-design in rice
Source: Natl Sci Rev. 2023 Feb 9;10(5):nwad029. doi: 10.1093/nsr/nwad029 (PMC10089590; doi:10.1093/nsr/nwad029)
Supplement: nwad029_Supplemental_Files [file nwad029_supplemental_files.zip › Table_S9.Koshihikari_CSSL_Phenotype.xlsx]

## Sheet: Table S9
Table S9. Phenotype of CSSLs with introgressions from IR64 to Koshihikari
Sample	Panicle_length (cm)	Grain_number_per_panicle	Primary_branching_per_panicle	Secondary_branching_per_panicle	Secondary_branching_per_Primary_branching
Koshihikari	21.3±1.4	110.0±16.4	10.2±1.3	18.2±2.9	1.8±0.3
SL2007	21.1±1.3	188.8±20.9	11.0±1.2	39.4±2.9	3.6±0.3
SL2029	20.7±1.3	179.8±21.9	10.2±1.3	36.6±3.8	3.6±0.1
SL2036	21.8±0.5	173.2±16.2	12.0±1.2	36.0±4.5	3.0±0.3
